# Supplementary material for: In-Cell Proteomics Enables High-Resolution Spatial and Temporal Mapping of Early Xenopus tropicalis Embryos
Source: Mol Cell Proteomics. 2025 Dec 5;25(2):101481. doi: 10.1016/j.mcpro.2025.101481 (PMC12927051; doi:10.1016/j.mcpro.2025.101481)
Supplement: Supplementary Table S1 [file mmc1.xlsx]

## Sheet: Table S1
Supporting Information Table S1
Sheet	Description	Note (related to)
Identification overview	Summary of protein and peptide IDs	Figure 2, A-B
Proteins_all	List of all the identified proteins exported from Spectronaut (v19.5), with description information (e.g., accession, gene name, proteins name), number of peptides, and protein intensity (raw, log2 of protein intensity, and iBAQ values)	Figures 2 and 3
Correlation	Pearson correlation analysis among all the replicate experiments of the five stages	Figure 3A
CV_proteins	Coefficient of variation of protein groups	Figure 3B
GOCC	Gene Ontology cellular compartment analysis result of all the identified proteins. Data was obtained from DAVID Bioinformatics tool (https://davidbioinformatics.nih.gov/)	Figure 3D
Venn diagram	Overlapping analysis of proteins derived from different cleavage stages	Figure 2C
Miscleavages	Calculations of miscleavaged peptides based on their counts and intensity	Figure 3C
iBAQ_cumulative	Cumulative protein abundance	Figure 2D
Transcription factors	TF proteins identified from this study. The TF reference database was downloaded from AnimalTFDB v4.0 (https://guolab.wchscu.cn/AnimalTFDB4/#/Download)	Figure 2D
PCA	Principle component analysis of the five cleavage stages	Figure 3E
ANOVA	ANOVA significant proteins (Permutation FDR 0.05) among the five cleavage stages	Figure 3F
GOBP	Gene Ontology biological process analysis of the ANOVA significant proteins. Data was derived from DAVID Bioinformatics tool (https://davidbioinformatics.nih.gov/)	Figure 3G

## Sheet: Identification overview
RunNr	FileName	Condition	Replicate	Precursors	ModifiedSequences	Peptides	ProteinGroups	Proteins
1	20241114_Xenopus_incell_1embryo_1cell_rep1.raw	1cell	1	60001	51794	49379	6229	16873
2	20241114_Xenopus_incell_1embryo_1cell_rep2.raw	1cell	2	58800	50949	48601	6183	16612
3	20241114_Xenopus_incell_1embryo_1cell_rep3.raw	1cell	3	58724	51277	48942	6229	16786
4	20241114_Xenopus_incell_1embryo_1cell_rep4.raw	1cell	4	58828	51359	49105	6234	16872
5	20241114_Xenopus_incell_1embryo_2cell_rep1.raw	2cell	1	60441	52091	49659	6244	16873
6	20241114_Xenopus_incell_1embryo_2cell_rep2.raw	2cell	2	60275	51577	49299	6248	16820
7	20241114_Xenopus_incell_1embryo_2cell_rep3.raw	2cell	3	61099	52144	49775	6254	16912
8	20241114_Xenopus_incell_1embryo_2cell_rep4.raw	2cell	4	60439	51545	49142	6248	16836
9	20241114_Xenopus_incell_1embryo_4cell_rep1.raw	4cell	1	60146	51399	48981	6223	16771
10	20241114_Xenopus_incell_1embryo_4cell_rep2.raw	4cell	2	60343	51530	49281	6241	16879
11	20241114_Xenopus_incell_1embryo_4cell_rep3.raw	4cell	3	60246	51226	49011	6224	16839
12	20241114_Xenopus_incell_1embryo_4cell_rep4.raw	4cell	4	58823	50365	48138	6213	16807
13	20241114_Xenopus_incell_1embryo_8cell_rep1.raw	8cell	1	59571	50947	48600	6221	16745
14	20241114_Xenopus_incell_1embryo_8cell_rep2.raw	8cell	2	59770	51155	48892	6246	16830
15	20241114_Xenopus_incell_1embryo_8cell_rep3.raw	8cell	3	59987	51215	48871	6241	16879
16	20241114_Xenopus_incell_1embryo_8cell_rep4.raw	8cell	4	59183	50678	48455	6210	16678
17	20241114_Xenopus_incell_1embryo_16cell_rep1.raw	16cell	1	58854	50507	48244	6235	16764
18	20241114_Xenopus_incell_1embryo_16cell_rep2.raw	16cell	2	60420	51540	49159	6232	16842
19	20241114_Xenopus_incell_1embryo_16cell_rep3.raw	16cell	3	59677	50903	48651	6185	16684
20	20241114_Xenopus_incell_1embryo_16cell_rep4.raw	16cell	4	61215	52114	49726	6253	16929

## Sheet: Proteins_all
PG.MolecularWeight	PG.ProteinAccessions	UniProt accessions (first match)	PG.Genes	PG.Organisms	PG.ProteinDescriptions	PG.NrOfStrippedSequencesIdentified (Experiment-wide)	[1] 20241114_Xenopus_incell_1embryo_1cell_rep1.raw.PG.NrOfStrippedSequencesIdentified	[2] 20241114_Xenopus_incell_1embryo_1cell_rep2.raw.PG.NrOfStrippedSequencesIdentified	[3] 20241114_Xenopus_incell_1embryo_1cell_rep3.raw.PG.NrOfStrippedSequencesIdentified	[4] 20241114_Xenopus_incell_1embryo_1cell_rep4.raw.PG.NrOfStrippedSequencesIdentified	[5] 20241114_Xenopus_incell_1embryo_2cell_rep1.raw.PG.NrOfStrippedSequencesIdentified	[6] 20241114_Xenopus_incell_1embryo_2cell_rep2.raw.PG.NrOfStrippedSequencesIdentified	[7] 20241114_Xenopus_incell_1embryo_2cell_rep3.raw.PG.NrOfStrippedSequencesIdentified	[8] 20241114_Xenopus_incell_1embryo_2cell_rep4.raw.PG.NrOfStrippedSequencesIdentified	[9] 20241114_Xenopus_incell_1embryo_4cell_rep1.raw.PG.NrOfStrippedSequencesIdentified	[10] 20241114_Xenopus_incell_1embryo_4cell_rep2.raw.PG.NrOfStrippedSequencesIdentified	[11] 20241114_Xenopus_incell_1embryo_4cell_rep3.raw.PG.NrOfStrippedSequencesIdentified	[12] 20241114_Xenopus_incell_1embryo_4cell_rep4.raw.PG.NrOfStrippedSequencesIdentified	[13] 20241114_Xenopus_incell_1embryo_8cell_rep1.raw.PG.NrOfStrippedSequencesIdentified	[14] 20241114_Xenopus_incell_1embryo_8cell_rep2.raw.PG.NrOfStrippedSequencesIdentified	[15] 20241114_Xenopus_incell_1embryo_8cell_rep3.raw.PG.NrOfStrippedSequencesIdentified	[16] 20241114_Xenopus_incell_1embryo_8cell_rep4.raw.PG.NrOfStrippedSequencesIdentified	[17] 20241114_Xenopus_incell_1embryo_16cell_rep1.raw.PG.NrOfStrippedSequencesIdentified	[18] 20241114_Xenopus_incell_1embryo_16cell_rep2.raw.PG.NrOfStrippedSequencesIdentified	[19] 20241114_Xenopus_incell_1embryo_16cell_rep3.raw.PG.NrOfStrippedSequencesIdentified	[20] 20241114_Xenopus_incell_1embryo_16cell_rep4.raw.PG.NrOfStrippedSequencesIdentified	[1] 20241114_Xenopus_incell_1embryo_1cell_rep1.raw.PG.Quantity	[2] 20241114_Xenopus_incell_1embryo_1cell_rep2.raw.PG.Quantity	[3] 20241114_Xenopus_incell_1embryo_1cell_rep3.raw.PG.Quantity	[4] 20241114_Xenopus_incell_1embryo_1cell_rep4.raw.PG.Quantity	[5] 20241114_Xenopus_incell_1embryo_2cell_rep1.raw.PG.Quantity	[6] 20241114_Xenopus_incell_1embryo_2cell_rep2.raw.PG.Quantity	[7] 20241114_Xenopus_incell_1embryo_2cell_rep3.raw.PG.Quantity	[8] 20241114_Xenopus_incell_1embryo_2cell_rep4.raw.PG.Quantity	[9] 20241114_Xenopus_incell_1embryo_4cell_rep1.raw.PG.Quantity	[10] 20241114_Xenopus_incell_1embryo_4cell_rep2.raw.PG.Quantity	[11] 20241114_Xenopus_incell_1embryo_4cell_rep3.raw.PG.Quantity	[12] 20241114_Xenopus_incell_1embryo_4cell_rep4.raw.PG.Quantity	[13] 20241114_Xenopus_incell_1embryo_8cell_rep1.raw.PG.Quantity	[14] 20241114_Xenopus_incell_1embryo_8cell_rep2.raw.PG.Quantity	[15] 20241114_Xenopus_incell_1embryo_8cell_rep3.raw.PG.Quantity	[16] 20241114_Xenopus_incell_1embryo_8cell_rep4.raw.PG.Quantity	[17] 20241114_Xenopus_incell_1embryo_16cell_rep1.raw.PG.Quantity	[18] 20241114_Xenopus_incell_1embryo_16cell_rep2.raw.PG.Quantity	[19] 20241114_Xenopus_incell_1embryo_16cell_rep3.raw.PG.Quantity	[20] 20241114_Xenopus_incell_1embryo_16cell_rep4.raw.PG.Quantity	[1] 20241114_Xenopus_incell_1embryo_1cell_rep1.raw.PG.MS1Quantity	[2] 20241114_Xenopus_incell_1embryo_1cell_rep2.raw.PG.MS1Quantity	[3] 20241114_Xenopus_incell_1embryo_1cell_rep3.raw.PG.MS1Quantity
50667.7;47748.66;40923.58;47301.02	A0A0G2KBD6;A0A6I8SAU4;A0A8J0SJZ9;Q5XGI6	A0A0G2KBD6	csnk1e;tptep2-csnk1e;csnk1e;csnk1e	Xenopus tropicalis	non-specific serine/threonine protein kinase	6	6	6	6	5	6	6	6	6	6	6	6	6	6	6	6	6	6	6	6	6	62234.8	56354.5	49382.6	52736.7	56460.1	58407.6	51257.8	76692	53881.7	57427.9	61656.2	80349.4	59723.3	70935.9	68887.1	68819.7	57781	66380.1	68890.4	82367.2	262948	242195	215817
207407	A0A8J1JGX7	A0A8J1JGX7	nup210	Xenopus tropicalis	LOW QUALITY PROTEIN: nuclear pore membrane glycoprotein 210	38	34	35	35	34	37	36	37	33	37	37	37	37	34	36	37	36	37	36	38	37	664917	617505	693973	654300	608437	796970	756332	645376	559045	673521	652716	730661	649880	658249	733213	648438	741556	783134	744014	751683	1.3842e+06	1.25039e+06	1.44361e+06
14147.98;23605.02	A0A1B8XSN9;Q5M906	A0A1B8XSN9	XENTR_v90030017mg;efna1	Xenopus tropicalis	Ephrin-A1 (Fragment);Ephrin-A1	3	3	3	3	3	3	3	3	3	2	2	2	2	2	3	3	2	2	3	2	2	35739.3	37834.4	40837.5	46427.1	49997.9	31590.7	53712.1	50007	34686.9	26636.7	34844.9	47989.6	29435.7	46528.3	32235.2	32555.1	39187.3	48309.7	33917.8	35668.8	96058.5	23.4493	97703.2
24096.62;30811.63;16551.29;22166.88;17888.6	A0A1B8XSU7;A0A803J3P5;A0A803KEF1;A0A8J1JNS1;Q5M8F4	A0A1B8XSU7	XENTR_v90029739mg;;;LOC116411049;atraid	Xenopus tropicalis	EGF-like domain-containing protein (Fragment);EGF-like domain-containing protein;EGF-like domain-containing protein;LOW QUALITY PROTEIN: all-trans retinoic acid-induced differentiation factor;All-trans retinoic acid-induced differentiation factor	1	1	1	1	1	1	1	1	1	1	1	1	1	1	1	1	1	1	1	1	1	135106	99364.7	224431	163357	94944	247940	152480	96688.4	171875	205755	149008	460096	169065	267660	204063	392647	388973	267512	228033	195892	55315.1	78447.2	210803
13293.52;20688.31;15588.28	A0A1B8XSZ0;A0A803JDN3;A9JSQ0	A0A1B8XSZ0	XENTR_v90029489mg;;mrpl14	Xenopus tropicalis	Large ribosomal subunit protein uL14m (Fragment);Large ribosomal subunit protein uL14m;Large ribosomal subunit protein uL14m	4	3	3	2	2	2	4	3	3	3	3	4	2	2	4	3	3	2	4	4	4	84691.9	100942	132522	117221	146011	123914	133302	87563.9	117142	117179	110861	133843	156054	117125	127091	146478	114549	128581	105276	116786	244401	458019	311397
18065.47;37454.71;37858.96	A0A1B8XT10;A0A1B8Y6Z8;A0A803JPD4	A0A1B8XT10	XENTR_v900293902mg;LOC108644815;LOC108644815	Xenopus tropicalis	G-protein coupled receptors family 1 profile domain-containing protein (Fragment);Free fatty acid receptor 2;Free fatty acid receptor 2	2	1	2	2	2	2	1	2	2	2	2	2	2	2	2	2	2	2	2	2	2	61801.5	110207	70021.2	80541.9	74976.3	89098	67709.5	68662.8	56978.9	64809.6	68800.2	53541.9	57546.5	50997.3	53234.5	60849.5	79131.5	75598.6	77175.6	79721.9	275742	408346	529288
17996.2	A0A1B8XT54	A0A1B8XT54	XENTR_v90029136mg	Xenopus tropicalis	Beta/gamma crystallin 'Greek key' domain-containing protein	1	1	1	1	1	1	1	1	1	1	1	1	1	1	1	1	1	1	1	1	1	300511	408898	232205	302923	277284	237450	266040	194351	210929	217830	313273	237811	304501	314980	342869	348225	177256	335411	304350	253720	775810	12882.8	3.90744e+06
160904.48;160817.4	A0A803J3E5;A0A8J1JCC8	A0A803J3E5	irag2	Xenopus tropicalis	Inositol 1,4,5-triphosphate receptor associated 2;Lymphoid-restricted membrane protein isoform X2	22	20	21	22	21	20	22	20	21	22	20	20	21	20	20	21	20	21	20	21	21	283987	286607	267636	329348	265157	256619	252205	267317	255584	239107	244275	196746	224445	243508	244430	224755	257250	235638	232936	235075	683641	564401	624384
87964.61;134965.26;140917.57;138888.44;136989.41;131037.1	A0A1B8XTD5;A0A6I8R9D8;A0A803J7C5;A0A803JAD5;A0A803JU56;A0A8J1JNY6	A0A1B8XTD5	XENTR_v90028801mg;haspin;haspin;haspin;haspin;haspin	Xenopus tropicalis	Uncharacterized protein (Fragment);non-specific serine/threonine protein kinase;non-specific serine/threonine protein kinase;non-specific serine/threonine protein kinase;non-specific serine/threonine protein kinase;non-specific serine/threonine protein kinase	1	0	1	0	1	1	1	0	0	1	0	1	0	0	0	0	0	0	1	0	1	NaN	3271.31	NaN	2038.19	2349.26	3214.76	NaN	NaN	3259.78	NaN	2396.47	NaN	NaN	NaN	NaN	NaN	NaN	3.39655	NaN	2256.89	NaN	58685.4	NaN
35485.83;39934.87;31778.43	A0A1B8XTD8;A0A803JNM3;A0A803KDD4	A0A1B8XTD8	XENTR_v90028700mg;lratd2;lratd2	Xenopus tropicalis	LRAT domain-containing protein;LRAT domain containing 2;LRAT domain containing 2	2	2	2	2	2	2	2	2	2	2	2	2	2	2	2	2	2	2	2	2	2	94995.6	113303	135520	135909	128536	179969	159019	139875	128609	170817	135043	188125	197698	220424	186403	188660	201793	216185	237695	187189	12156.5	20123.4	1.98972e+06
4549.39;61075.9;60947.77	A0A1B8XTE8;A0A8J1J6W5;B0JZE2	A0A1B8XTE8	XENTR_v900287163mg;tbxas1;tbxas1	Xenopus tropicalis	Uncharacterized protein (Fragment);Thromboxane-A synthase isoform X1;Thromboxane A synthase 1	1	1	1	1	1	1	1	1	1	1	1	0	0	1	0	1	1	1	0	0	1	68272.3	69551.2	66579.7	67967.3	82210.3	67856.3	75190.1	83246	79507.6	59079	NaN	NaN	88274.7	NaN	69391.5	72034.2	85454.4	NaN	NaN	86970.5	2.00909	2.4196	2.7931
17263.9	A0A1B8XTF9	A0A1B8XTF9	XENTR_v900286961mg	Xenopus tropicalis	Vitellogenin domain-containing protein (Fragment)	1	1	1	1	1	1	1	1	1	1	1	1	1	1	1	1	1	1	1	1	1	1.73297e+06	5.28724e+06	1.9934e+06	1.85488e+06	2239075	645114	1.46324e+06	2.0492e+06	1.22713e+06	1.21766e+06	1500263	1.00441e+06	813822	838851	924951	788926	916443	919312	839173	743447	20512598	605750272	14968818
25478.46;26051.14;26421.59	A0A1B8XTN6;F6QLF9;Q28HK3	A0A1B8XTN6	XENTR_v90028266mg;rpl13a;rpl13a	Xenopus tropicalis	Large ribosomal subunit protein uL13	16	14	15	13	13	13	13	14	14	13	13	14	14	15	15	13	12	15	13	12	13	11154515	14739843	11170083	11320884	11822557	12703361	12432799	11769154	10806538	10654309	11669746	13566924	12022922	12236849	13366199	12026798	9925505	13538269	12001602	12644709	44709256	45263668	40884448
17935.08;15649.48	A0A1B8XTQ2;F6XYZ5	A0A1B8XTQ2	med21	Xenopus tropicalis	Mediator of RNA polymerase II transcription subunit 21	2	2	2	2	2	2	2	2	2	2	2	2	2	2	2	1	2	2	2	2	1	35225.4	29198.1	36284.6	26449.5	33708.6	36947.7	28687.4	29779.7	28560.5	16148.1	19543.5	33020	27269.7	23330.9	28706.8	34164.8	21513.9	26758.6	21239.8	29525.6	130297	231615	80640.2
37605.28;43665.08;50531.01;50316.75	A0A1B8XTV1;A0A8J1J612;A0A8J1J9G2;F7ACH4	A0A1B8XTV1	XENTR_v90027998mg;hpx;hpx;hpx	Xenopus tropicalis	Hemopexin (Fragment);Hemopexin isoform X3;Hemopexin isoform X1;Hemopexin	2	1	2	2	2	1	2	2	2	2	2	2	2	2	1	2	1	2	2	2	1	9126.69	10312	4110.92	7766.69	7813.83	5142.07	8868.58	9461.29	17399.3	18241.5	14002	12014.7	221.258	24118.9	8704.66	23625.7	12953.6	12450.4	5895.6	21170	1.8419e+06	726.484	193741
10824.43;11414.14	A0A1B8XU39;Q6GLC0	A0A1B8XU39	XENTR_v900276441mg;cisd1	Xenopus tropicalis	Iron-binding zinc finger CDGSH type domain-containing protein (Fragment);CDGSH iron sulfur domain 1	3	3	3	3	3	3	3	3	3	3	3	3	3	3	3	3	3	3	3	3	3	591475	591483	471415	521033	593426	571085	672463	574534	655431	632281	663027	608300	675276	578289	635936	579377	484671	742565	767150	573951	2.01749e+06	2.81169e+06	2228143
39855.28;45692.1;53274.81;42423.27;48053.81;40435.01;44402.67;39903.32	A0A1B8XU66;A0A6I8QKN8;A0A6I8SCG3;A0A803K8F6;A0A8J1ILE9;A0A8J1ILF3;A0A8J1INE6;Q5EAL0	A0A1B8XU66	XENTR_v90027614mg;fdps;fdps;fdps;fdps;fdps;fdps;fdps	Xenopus tropicalis	Farnesyl pyrophosphate synthase	3	2	2	3	2	2	3	2	2	2	2	2	3	3	3	2	2	1	2	3	3	11301.6	7162.83	18146.8	12458.8	11216.5	19231.3	20843.1	10548.9	8064.72	6798.55	8885.92	30506	13387.3	12448.8	17101.5	9767.78	23668	18733.6	14126.8	16402.6	90164	39474.6	14050.6
46981.47;101564.99;101347.82;99134.52;99351.7	A0A1B8XUE9;A0A6I8QGE8;A0A8J1JTU0;A0A8J1JWA3;F6U8B2	A0A1B8XUE9	XENTR_v90027340mg;plekhm2;plekhm2;plekhm2;plekhm2	Xenopus tropicalis	Uncharacterized protein;Pleckstrin homology and RUN domain-containing M2;Pleckstrin homology domain-containing family M member 2 isoform X2;Pleckstrin homology domain-containing family M member 2 isoform X4;Pleckstrin homology and RUN domain-containing M2	1	1	1	1	1	1	1	1	1	0	1	0	0	1	1	1	0	0	0	0	1	18322.7	17135.2	18447.1	11502	16067.3	7640.36	15711.3	11468.7	NaN	10214.5	NaN	NaN	8943.65	4835.97	13278.8	NaN	NaN	NaN	NaN	7392.17	329339	645944	332901
22943.05;36334.01;44366.28;50845.49	A0A1B8XUH0;A0A803KLD5;A0A8J1J0I9;F6VZT2	A0A1B8XUH0	XENTR_v90027187mg;clp1;polg2;polg2	Xenopus tropicalis	DNA polymerase subunit gamma-2, mitochondrial (Fragment);Polyribonucleotide 5'-hydroxyl-kinase Clp1;DNA polymerase subunit gamma-2, mitochondrial isoform X3;DNA polymerase subunit gamma-2, mitochondrial isoform X1	1	1	1	1	1	1	1	1	1	0	1	0	1	1	1	1	1	1	1	0	1	6681.33	5166.49	10269.9	9588.38	7850.2	1782.29	6264.51	8232.47	NaN	2877.14	NaN	2041.71	1431.32	2475.83	3839.47	5502.28	6324.4	9017.31	NaN	7219.87	12080.5	22827.5	41832.8
23740.9	A0A1B8XUL2	A0A1B8XUL2	XENTR_v900270361mg	Xenopus tropicalis	Uncharacterized protein (Fragment)	1	1	1	1	1	1	1	1	1	1	1	1	1	1	1	1	1	1	1	1	1	42593	17432.2	32359.3	36182	36312.9	45629.4	35429.5	41553	29928.6	37874.7	15833.2	31035	46357	59525.1	31508.6	26813.2	45548	33444.2	39611	29726.9	3.00615e+06	227201	437953
40429.44;29692.27;31215.9	A0A1B8XUS2;A0A803J7C3;A0A803K0X5	A0A1B8XUS2	wars2	Xenopus tropicalis	tryptophan--tRNA ligase	4	4	3	3	3	3	3	3	4	3	4	3	4	4	4	4	3	4	3	3	4	226364	187709	223275	274079	259639	268756	194376	260554	327268	295552	292566	231316	293754	271763	288656	306569	285187	257037	285322	232949	12887676	10652417	6.84824e+06
5572.59;23924.96;25953.29	A0A1B8XUZ2;F6TMB7;Q5M8K4	A0A1B8XUZ2	XENTR_v900267011mg;chtop;chtop	Xenopus tropicalis	Chromatin target of PRMT1 (Fragment);Chromatin target of PRMT1;Chromatin target of PRMT1 protein	1	1	1	0	1	1	1	0	1	0	1	1	1	1	1	1	1	1	1	1	1	789.393	4778.88	NaN	2102.45	4300.33	1397.81	NaN	5206.61	NaN	6761.61	4512.09	5569.31	2124.22	4383.21	5407.57	23.3536	5192.48	2956.65	5629.98	3887.24	7461.56	12922.5	NaN
20043.44;22695.71	A0A1B8XV08;A0A803JZ29	A0A1B8XV08	XENTR_v90026679mg;cldn7	Xenopus tropicalis	Claudin	2	2	1	2	2	1	2	2	1	2	1	1	1	1	2	1	2	1	2	1	1	78449.8	62801	62536	79213.1	109364	103104	81587.2	74004	93114.8	113077	102011	63422.2	103304	51096.1	56202	52862.6	49850.4	87231	77299.4	51253.1	73657.3	106966	375067
37807.97;36693.66;33919.32	A0A1B8XV63;A0A6I8R8N9;B1H3D5	A0A1B8XV63	XENTR_v900265732mg;endoul;endou	Xenopus tropicalis	Protein endoU (Fragment);Protein endoU;Poly(U)-specific endoribonuclease	7	5	6	5	5	4	5	7	6	6	7	5	6	5	7	7	5	5	6	6	4	131397	140199	153209	186181	169607	151022	183263	181161	182983	204828	161651	223838	168994	213216	164942	171017	206347	166770	179572	159506	800457	698199	893952
104988.68;99010.68;106480.1;106480.1	A0A1B8XV82;A0A803K6E7;A0A8J1IS51;Q6P1V4	A0A1B8XV82	EIF3C;eif3c;eif3c;eif3c	Xenopus tropicalis	Eukaryotic translation initiation factor 3 subunit C	29	28	28	27	28	29	28	28	28	29	29	28	29	29	28	26	29	28	27	27	28	5654211	6.10473e+06	5577224	5416313	5.24593e+06	5.3398e+06	5498680	5236536	5002992	4.97568e+06	5.22868e+06	5174682	4.95149e+06	5.14919e+06	5528903	5187780	5.0884e+06	5274516	5.55662e+06	5.63765e+06	15031114	16568077	15572714
66857.34;69495.45;67970.58;68502.13	A0A1B8XVF0;A0A6I8QQY5;F6VZH2;Q6P4W2	A0A1B8XVF0	XENTR_v900263352mg;ddx5;ddx5;ddx5	Xenopus tropicalis	Probable ATP-dependent RNA helicase DDX5 (Fragment);Probable ATP-dependent RNA helicase DDX5;Probable ATP-dependent RNA helicase DDX5;Probable ATP-dependent RNA helicase DDX5	18	15	16	18	16	18	16	16	18	17	18	17	17	18	18	18	17	17	18	18	18	783202	716836	773186	760244	730132	783000	690197	698490	842713	769500	717965	859488	745856	859013	819089	956418	885284	757936	764008	724225	2.66093e+06	2.42015e+06	2504012
157282.49;145495.96;105664.95;118243.59;110869.54;106988.27	A0A1B8XVI4;A0A1B8XVK3;A0A803J7U7;A0A803J9G6;A0A803JU96;F6WLJ5	A0A1B8XVI4	XENTR_v90026096mg;XENTR_v90026096mg;hdac6;hdac6;hdac6;hdac6	Xenopus tropicalis	UBP-type domain-containing protein;UBP-type domain-containing protein;Histone deacetylase 6;Histone deacetylase 6;Histone deacetylase 6;Histone deacetylase 6	4	3	3	3	3	4	3	3	3	3	3	3	3	3	3	3	3	3	3	3	3	6.87822e+06	5.98624e+06	5.53625e+06	5739876	5804315	6.16062e+06	6897335	6563021	6.49962e+06	5910452	9201928	5993794	6283502	5991999	7.21381e+06	5.99747e+06	5.85101e+06	7838734	6.77383e+06	5167813	127239056	16098074	24382620
27554.42;34019.53;34701.47;33794.37	A0A1B8XVJ2;A0A6I8RF39;A0A6I8S823;F6VSZ7	A0A1B8XVJ2	XENTR_v90026085mg;thg1l;thg1l;thg1l	Xenopus tropicalis	Probable tRNA(His) guanylyltransferase (Fragment);tRNA(His) guanylyltransferase;tRNA(His) guanylyltransferase;tRNA(His) guanylyltransferase	3	3	3	2	3	3	3	3	3	3	3	3	3	3	3	3	3	3	3	3	3	51032.1	41537.4	51392.5	44860.9	51380.6	58366.5	63024.9	40175.6	63301.1	56701.4	47079.4	44386.3	52913.5	44146.4	38325.4	54595.2	57932.5	66113.1	55144.3	44002.7	88405.8	2713.92	46370.1
93238.88;109138.19;109168.22	A0A1B8XW37;A0A803JHL3;Q5BJ59	A0A1B8XW37	XENTR_v900309721mg;prpf6;prpf6	Xenopus tropicalis	Pre-mRNA-processing factor 6 (Fragment);Pre-mRNA-processing factor 6;Pre-mRNA-processing factor 6	15	14	15	13	12	13	13	14	12	14	13	13	12	14	14	13	12	11	12	13	11	473342	362130	493942	433460	455765	503140	490683	416887	432422	414134	380646	493740	443801	449146	475271	376095	457892	486864	437216	496388	669808	458981	756384
35122.99;35122.99	A0A1B8XWE3;Q6P861	A0A1B8XWE3	XENTR_v90030828mg;ppp4c	Xenopus tropicalis	Serine/threonine-protein phosphatase;Serine/threonine-protein phosphatase 4 catalytic subunit	5	5	4	5	5	5	5	5	5	5	5	5	5	5	5	5	5	5	5	5	5	282435	276398	287532	250214	324178	341129	319325	292982	368795	365925	318337	370292	357244	342015	329208	349223	340431	366294	341711	289045	1.63518e+06	1.43252e+06	1749951
45264.39;25440.2	A0A1B8XWI2;Q28GA6	A0A1B8XWI2	XENTR_v90030747mg;vps28	Xenopus tropicalis	Vacuolar protein sorting-associated protein 28 homolog	6	6	5	6	6	6	6	6	6	6	6	6	6	5	6	6	6	6	6	6	5	203425	185208	224507	231214	211611	205366	207245	224468	153661	180694	146629	239823	182948	228946	196804	189696	217014	186667	201054	192129	825792	599804	864677
84636.36;116298.07;117334.3	A0A1B8XWN5;A0A6I8SA72;Q05B16	A0A1B8XWN5	XENTR_v90030687mg;smg5;smg5	Xenopus tropicalis	PIN domain-containing protein (Fragment);Nonsense-mediated mRNA decay factor;Nonsense-mediated mRNA decay factor	5	4	3	3	4	3	4	4	3	5	5	5	4	4	4	4	5	5	4	4	4	29113.7	33052.6	31715.4	32675.2	28378.1	33461.6	37350.4	28908.6	24740.7	30830	31616.2	32766.7	28786	36497.9	33078	38396.4	28738.4	34003.2	33850.3	28292.4	27580.4	45966.6	40471.5
49716.77;46303.92;46420.04;46333.95	A0A1B8XWT2;A0A803KH43;F6YNX1;Q28I75	A0A1B8XWT2	XENTR_v90030470mg;XENTR_v90030470mg;otud3;TEgg065n22.1-001	Xenopus tropicalis	ubiquitinyl hydrolase 1	5	4	4	4	5	5	3	4	4	4	3	3	4	4	5	4	4	3	5	4	5	42037.5	32883.4	39780.4	40716.1	38752.2	53268.6	39147.5	29576.2	33077	35875.3	28039.6	36310.3	41974.3	33585.7	40165.5	42053.5	32062.9	39965.6	38832	38632.8	219019	62368.7	167400
260087.77;260215.9	A0A1B8XWY1;A0A1B8XX17	A0A1B8XWY1	XENTR_v900304111mg	Xenopus tropicalis	Nuclear mitotic apparatus protein 1 N-terminal hook domain-containing protein (Fragment)	42	36	36	35	37	37	32	38	34	32	28	30	31	34	35	32	32	33	36	32	35	142720	111874	137319	141295	131192	137637	131108	123151	134938	106137	125075	148950	112835	138442	133639	136045	125168	121721	125467	118674	113549	142509	128344
18745.48;28552.8;28982.16	A0A1B8XWY6;F7EUK7;Q504Q1	A0A1B8XWY6	XENTR_v90030407mg;;galt	Xenopus tropicalis	Galactose-1-phosphate uridyl transferase C-terminal domain-containing protein;Galactose-1-phosphate uridylyltransferase;Galactose-1-phosphate uridylyltransferase	4	3	3	3	4	4	2	3	2	4	4	4	4	3	3	2	4	2	2	4	3	40637.9	59415.9	69161.3	79417.6	71277.9	92149.8	63705.4	65332.9	74562.1	103553	65488.9	110439	83638.3	95661.3	66714.9	63553	97017.7	86868.2	83615.3	66380.6	3222.64	4475.66	105644
45692.6	A0A1B8XX15	A0A1B8XX15	XENTR_v90030382mg	Xenopus tropicalis	Saccharopine dehydrogenase-like oxidoreductase	15	12	14	13	12	13	13	14	14	14	14	14	12	14	15	14	11	13	13	12	14	1.63035e+06	1.98836e+06	1.67826e+06	1.80866e+06	1.57065e+06	1.58749e+06	1378802	1.65603e+06	1.88049e+06	1.83973e+06	1795153	1.60434e+06	1.95032e+06	1.93759e+06	1.9761e+06	2.01335e+06	1.76851e+06	1.68046e+06	1.6995e+06	1.58768e+06	5144315	6949637	5500046
90420.1	A0A1B8XX23	A0A1B8XX23	XENTR_v900303562mg	Xenopus tropicalis	Uncharacterized protein (Fragment)	1	1	1	1	1	1	1	1	1	1	1	1	1	1	1	1	1	1	1	1	1	769498	726423	647178	623137	719296	638246	679650	774866	710820	607003	721396	768084	709989	681224	760356	624970	697938	741286	648397	627772	2.14587e+06	2.56892e+06	2.70592e+06
67507.15;85186.36	A0A1B8XX29;A0A8J1JNF7	A0A1B8XX29	XENTR_v90030350mg;naglu	Xenopus tropicalis	Alpha-N-acetylglucosaminidase	9	8	8	8	8	7	9	8	8	9	9	8	9	8	8	8	9	9	8	9	8	106922	103801	121597	126133	98285.3	173318	109997	102965	143193	182449	112585	153836	154603	135811	126361	218151	215671	177524	181231	130548	401212	425589	578691
96477.62;109831.45;108847.37;113605.98;109959.58;108719.24;112493.77	A0A1B8XX50;A0A6I8PY51;A0A6I8RG96;A0A8J1J8X8;A0A8J1J8Y3;A0A8J1J8Y5;A0A8J1JBD2	A0A1B8XX50	XENTR_v90030279mg;ppfibp1;ppfibp1;ppfibp1;ppfibp1;ppfibp1;ppfibp1	Xenopus tropicalis	SAM domain-containing protein (Fragment);PTPRF-interacting protein,-binding protein 1 (liprin beta 1);Liprin-beta-1 isoform X9;Liprin-beta-1 isoform X5;Liprin-beta-1 isoform X6;Liprin-beta-1 isoform X7;Liprin-beta-1 isoform X8	9	8	8	8	8	8	7	9	7	8	7	8	8	7	8	7	8	6	8	8	8	45834.9	46182.5	50278.6	56796.2	46025.2	51553.6	65873.5	51273.8	40066.8	43295.3	50693.9	69634.6	53263.3	66368.8	68095.8	61039.7	66286.7	67576.1	57377.5	55970.4	2.80927e+06	3.39767e+06	3789260
33879.16;34567.95;35130.8	A0A1B8XX51;B3DLY4;G1K3H1	A0A1B8XX51	XENTR_v90030278mg;cyb5r3;pgap3	Xenopus tropicalis	NADH-cytochrome b5 reductase 3 (Fragment);NADH-cytochrome b5 reductase;NADH-cytochrome b5 reductase	17	16	16	15	15	14	16	17	14	17	14	16	13	14	14	14	14	13	15	16	16	1.14879e+06	1.36244e+06	1.35362e+06	1294052	901884	1.30787e+06	1.4388e+06	888924	995248	1.25685e+06	917858	1479558	1168598	1.40354e+06	1.34418e+06	1528428	1442796	1.38267e+06	1.48801e+06	1.3233e+06	4.26927e+06	4.87331e+06	6.30072e+06
97362.48;97852.02	A0A1B8XX56;A0A803KAX2	A0A1B8XX56	cmtr1	Xenopus tropicalis	Cap-specific mRNA (nucleoside-2'-O-)-methyltransferase 1	15	12	15	13	13	11	13	14	13	12	13	15	11	11	13	12	13	11	14	13	13	271022	255309	278585	271649	267392	292303	302348	261471	307431	278829	261863	300709	289716	296194	264983	293790	305606	276489	267906	255847	352914	402328	379207
10867.72;15197.71;9135.63;13669.96	A0A1B8XX67;A0A803J3H3;A9JS02;F7ABU4	A0A1B8XX67	etfrf1;etfrf1;LOC100135114;etfrf1	Xenopus tropicalis	Electron transfer flavoprotein regulatory factor 1;Electron transfer flavoprotein regulatory factor 1;LOC100135114 protein (Fragment);Electron transfer flavoprotein regulatory factor 1	2	2	2	2	2	2	2	2	2	2	2	2	2	2	2	2	2	2	2	2	2	881118	619799	695695	750422	681349	723608	771535	591297	554266	722202	684728	851638	737517	846077	751097	867804	930100	722078	789461	778280	1.62215e+06	1.0316e+06	1.62618e+06
82835.5	A0A1B8XX75	A0A1B8XX75	XENTR_v90030216mg	Xenopus tropicalis	Macro domain-containing protein	1	1	1	1	1	1	1	1	1	1	1	0	1	1	1	1	1	1	1	1	1	25562	39936.1	35329.6	27688.5	31939.1	42245.7	25988.7	29783.8	48016.9	35113.8	NaN	52006.1	48422.6	32579	52966	49531.4	55419.5	57185	56803.4	45923.2	40626.2	212338	10700.5
37671.88;43907.49	A0A1B8XX93;Q66IJ5	A0A1B8XX93	XENTR_v90030169mg;agpat3	Xenopus tropicalis	Phospholipid/glycerol acyltransferase domain-containing protein;1-acyl-sn-glycerol-3-phosphate acyltransferase gamma	5	5	4	5	5	5	5	5	5	5	5	5	5	5	5	5	4	5	5	5	5	243082	226730	284752	265739	213217	370265	332312	195100	240199	302895	240067	420971	325170	369868	307299	429692	349927	374336	387928	322325	562127	572780	637271
8860.94;19838.5;21406.22;19718.3;16087.37	A0A1B8XX94;A0A6I8PWW6;A0A803JY32;A0A8J1JHL3;B0BM94	A0A1B8XX94	XENTR_v90030168mg;mea1;mea1;mea1;mea1	Xenopus tropicalis	Male-enhanced antigen 1	1	1	1	1	1	1	1	1	1	1	1	1	1	1	1	1	1	1	1	1	1	44570.2	11547.5	44148.4	64961.9	44401.3	67162.8	59669.2	20032.6	43340.9	75133.7	17841.1	74473.4	37635.6	63150.2	48108.2	29546.4	31666.5	35903.7	34513.1	36077.4	3901.51	15700.2	7805849
69911.9	A0A1B8XX98	A0A1B8XX98	XENTR_v90030217mg	Xenopus tropicalis	E3 ubiquitin-protein ligase	5	3	4	3	5	4	4	4	4	3	5	4	4	3	3	3	4	2	4	4	3	53590.1	33790.9	59028.3	61648.3	53462	78069.6	52202.5	55779.6	44350.6	32834.6	51377.2	52239.7	65455	38136.9	32552.8	45900	34572.5	34029.1	41069.9	38707.1	1085938	527961	680446
140722	A0A1B8XXC7	A0A1B8XXC7	trappc10	Xenopus tropicalis	Trafficking protein particle complex subunit 10	3	3	1	2	3	3	2	3	3	3	3	3	3	3	3	3	3	3	3	3	3	32928.9	19184	36494.9	28050	24666.1	40427.2	42223.9	21640.5	29667.2	39395.2	21348.8	50620.4	35111	45342.2	33960.1	46373.5	52419.3	39211.4	46563.1	37965.9	7601.46	11785.7	4607.98
67897.9;78033.33;68137.21	A0A6I8QMU2;A0A6I8RBK2;A0A8J0QMQ0	A0A6I8QMU2	msn	Xenopus tropicalis	Membrane-organizing extension spike protein	20	19	17	18	16	19	18	19	17	19	20	19	17	17	16	18	19	16	16	17	20	1.5446e+06	1.71888e+06	1.36515e+06	1.51356e+06	1.35369e+06	1.33666e+06	1.28015e+06	1.28911e+06	1.29087e+06	1.41726e+06	1.49188e+06	1.38045e+06	1.38834e+06	1.26854e+06	1.26678e+06	1.39525e+06	1.25787e+06	1.28338e+06	1.31748e+06	1.20415e+06	6576864	6486434	4.71889e+06
37914.58;37914.58	A0A1B8XXF7;Q6P360	A0A1B8XXF7	XENTR_v90030059mg;rnf121	Xenopus tropicalis	RING-type domain-containing protein;E3 ubiquitin ligase Rnf121	2	2	2	2	2	2	2	2	2	2	2	2	2	2	2	1	2	2	2	2	2	109343	56164.7	138014	139351	98644.4	114410	135547	77629.7	88937.7	109068	81465.2	127722	90204.9	115907	103190	112968	131097	91992	104838	108023	2819.84	120958	5527.65
41840.76;61750.99	A0A1B8XXG2;A0A803KFT2	A0A1B8XXG2	XENTR_v900300652mg;mepce	Xenopus tropicalis	RNA methyltransferase (Fragment);RNA methyltransferase	1	1	1	1	1	1	1	1	0	1	1	1	1	1	1	1	1	1	1	1	1	52926.6	36407.8	38725.2	50741.4	37282.6	53858.9	76318.5	NaN	40507.4	32429.5	28712.5	60205.2	68334.7	76769.8	23378.5	60174.8	91713.8	75352.2	57060.9	77388.7	986104	163402	288787
18810.2;29709.59;28361.98;26310.61;27352.77	A0A1B8XXG8;A0A8J1JC89;A0A8J1JC91;A0A8J1JEP3;B0BMM2	A0A1B8XXG8	XENTR_v90030064mg;ppp1r35;ppp1r35;ppp1r35;LOC100145073	Xenopus tropicalis	Protein phosphatase 1 regulatory subunit 35 C-terminal domain-containing protein (Fragment);Protein phosphatase 1 regulatory subunit 35 isoform X1;Protein phosphatase 1 regulatory subunit 35 isoform X2;Protein phosphatase 1 regulatory subunit 35 isoform X3;LOC100145073 protein (Fragment)	2	2	2	2	2	2	2	2	2	2	2	2	2	2	2	2	2	2	2	2	2	17029.6	28207.4	27028.7	28477.1	28743.9	22238.8	22712.4	18687.8	13926.2	8817.54	18834.4	16784.6	12993.1	11406.1	17671.9	11495	18609.5	25898.3	24654.2	26212.4	1.9998	45.9942	3.08044
14862.93;28015.11;20175.05;22015.26	A0A1B8XXM0;A0A803JEG3;Q07G40;Q5EB43	A0A1B8XXM0	XENTR_v90029973mg;crip3;crip3;crip3	Xenopus tropicalis	LIM zinc-binding domain-containing protein (Fragment);Cysteine-rich protein 3;Cysteine-rich protein 3 (Fragment);Cysteine-rich protein 3	1	1	1	1	1	1	1	1	1	1	0	1	1	1	1	1	0	1	1	0	1	33300.5	21574.2	25282	30026.4	24929	35239.3	32111.3	31152.3	9799.65	NaN	9793.28	22605.1	31192.2	29748.8	24807.3	NaN	36188.7	32323	NaN	26039.7	250550	99818	2.80194
62721.82;69006.54;68864.44;69123.6;69119.61	A0A1B8XXP0;A0A803JB53;F6R0J3;Q28CG7;Q5BJ74	A0A1B8XXP0	XENTR_v90029911mg;rrp1b;rrp1b;rrp1b;rrp1b	Xenopus tropicalis	Ribosomal RNA processing 1B;Ribosomal RNA processing protein 1 homolog A isoform X1;Ribosomal RNA processing 1B;Novel nuclear protein 1;Rrp1b protein	2	2	2	2	1	2	1	1	2	2	1	1	2	2	2	2	1	1	2	1	2	16985.8	10796.3	40541.9	14216	14482.8	18423.7	17920.2	15834.5	8095.42	19487.3	14372.1	23521.4	18290.3	12308.1	15972.7	16954.9	14128	14070.9	10112	14959.7	65.8509	2433.65	2.40713
16598.76;32613.33;23826.07;24162.24;20771.64	A0A1B8XXP4;A0A803J2H5;A0A803JJ64;A0A803JRI7;Q6DK83	A0A1B8XXP4	XENTR_v900299782mg;dnajc5g;dnajc5g;dnajc5g;dnajc5g	Xenopus tropicalis	J domain-containing protein (Fragment);DnaJ heat shock protein family (Hsp40) member C5 gamma;DnaJ heat shock protein family (Hsp40) member C5 gamma;DnaJ heat shock protein family (Hsp40) member C5 gamma;DnaJ (Hsp40) homolog, subfamily C, member 5	1	1	1	1	1	0	0	1	0	0	0	0	1	0	0	0	0	0	1	0	1	6519.76	14498.8	8548.17	4541.25	NaN	NaN	5579.37	NaN	NaN	NaN	NaN	1724.17	NaN	NaN	NaN	NaN	NaN	1381.37	NaN	5511.21	1.79108	2.63707	3.46569
109374.87;112366.24;112669.54;112643.52	A0A1B8XXS9;A0A6I8QGD7;F6SMA8;Q6P1S7	A0A1B8XXS9	XENTR_v90029850mg;atp1a1;atp1a1;atp1a1	Xenopus tropicalis	Sodium/potassium-transporting ATPase subunit alpha	28	28	26	26	24	26	24	25	24	24	24	25	25	24	24	25	25	24	26	24	25	725653	667886	594327	699855	626816	655586	621021	652977	765665	714323	708481	752996	797961	669016	714384	724867	754490	704572	683899	635644	3.61521e+06	2.85514e+06	3131807
91915.17;94744.21	A0A1B8XY76;A0A1B8XYE3	A0A1B8XY76	XENTR_v90029495mg	Xenopus tropicalis	von Willebrand factor A domain containing 5A	30	28	29	29	29	29	29	28	28	29	30	29	29	30	29	29	29	30	29	29	28	9371035	9177527	8893952	9220765	9531219	8802929	8638136	10267102	10047013	9714015	9674296	9598246	9866939	9270992	10123754	8683847	9181263	9812649	9191123	9324703	29528566	26284070	25995904
44619.33;60347.79	A0A1B8XYD1;F7BMZ2	A0A1B8XYD1	XENTR_v900293931mg;smox	Xenopus tropicalis	Amine oxidase domain-containing protein (Fragment);Spermine oxidase	3	2	2	2	3	1	3	2	3	3	3	3	2	3	3	3	3	3	2	2	3	28818.1	26835.7	29444.9	23670.4	26446.8	47241	44981.7	32084.3	34139.4	39662	34537.2	57077.8	41689.4	53074.5	45895.1	38319.4	43778.6	30054.4	49393.1	54314.6	915974	850883	1190920
157038.4;159228.64	A0A1B8XYD3;A0A6I8R736	A0A1B8XYD3	XENTR_v90029492mg;kif27	Xenopus tropicalis	Kinesin motor domain-containing protein;Kinesin family member 27	9	7	7	7	7	7	9	8	7	9	7	9	9	9	9	8	7	5	7	8	8	68853.1	42793.6	53193.5	60115.2	60176.8	48097.6	42500.7	71385.3	53753.7	58985.1	55784.9	66044.4	57024.4	49663.2	54781.9	44817.9	47895.2	57318.2	38036.2	54270.1	15392.5	10293.1	13203.7
37539.59;31912.08;38643.93;29196.09;32956.32;34277.91;31851.98	A0A1B8XYG1;A0A803JGE1;A0A803KE24;A0A803KKN8;A0A8J0SK15;A0A8J1J7A1;F6UT03	A0A1B8XYG1	clec10a	Xenopus tropicalis	C-type lectin domain family 10 member A isoform X2;C-type lectin domain family 10 member A;C-type lectin domain family 10 member A;Asialoglycoprotein receptor 2;C-type lectin domain family 10 member A isoform X4;C-type lectin domain family 10 member A isoform X3;C-type lectin domain family 10 member A	1	1	1	0	0	0	1	1	0	0	0	0	0	1	1	0	0	0	0	0	0	18514.2	4.61732	NaN	NaN	NaN	20498.5	9784.09	NaN	NaN	NaN	NaN	NaN	13139.7	4.15091	NaN	NaN	NaN	NaN	NaN	NaN	324663	517380	NaN
33681.13;25204.89;24844.46	A0A1B8XYI8;A0A6I8QBI5;A0A8J1IN06	A0A1B8XYI8	XENTR_v90029276mg;LOC101735170;LOC101735170	Xenopus tropicalis	Acyl-coenzyme A thioesterase THEM4	2	2	1	2	2	2	2	2	2	2	2	2	2	2	2	2	2	2	2	2	2	20071.1	32155.2	51405.5	63199.7	51966.8	61902.6	31604.4	50245.6	55340.2	63006.5	49126.6	37320.6	42329.4	58576.9	33249.8	63751.7	58192.2	48393.2	45724.7	47581.7	112479	71895.6	260689
203320.99;203343.99;203215.86	A0A1B8XYJ1;A0A6I8SKN1;A0A803JWZ9	A0A1B8XYJ1	XENTR_v90029319mg;znf318;znf318	Xenopus tropicalis	C2H2-type domain-containing protein;Zinc finger protein 318;Zinc finger protein 318	22	21	22	20	21	22	18	19	19	20	20	19	14	19	16	17	15	16	17	15	19	133188	126613	100171	116051	128020	111282	101725	131906	111975	89375.9	109517	99717.7	113903	106791	110237	103596	112044	94831.3	99003.5	108847	291240	322198	256666
113325.77;165604.59	A0A1B8XYJ4;B4F741	A0A1B8XYJ4	XENTR_v900293182mg;abcc10	Xenopus tropicalis	ATP binding cassette subfamily C member 10 (Fragment);ATP-binding cassette subfamily C member 10	1	0	0	1	0	0	1	1	0	0	1	0	1	0	0	1	1	0	1	0	1	NaN	NaN	4084.36	NaN	NaN	6024.99	1954.18	NaN	NaN	3806.61	NaN	3638.83	NaN	NaN	3518.26	6959.09	NaN	3802.68	NaN	2932.54	NaN	NaN	2.9422
21695.6;52943.23;49359.26	A0A1B8XYP9;A0A803JMC1;A0A8J1INL5	A0A1B8XYP9	XENTR_v900292241mg;b4galt3;LOC116406683	Xenopus tropicalis	Uncharacterized protein (Fragment);Beta-1,4-galactosyltransferase;Beta-1,4-galactosyltransferase	2	2	2	2	2	2	2	2	2	2	2	2	2	2	1	2	2	2	2	2	2	23526.8	23421.1	18910.6	21950.5	27492.2	25552.5	29318.9	28231.1	19334.4	13264	18962.6	18998.1	18422.2	20998.1	23780.8	12337.3	16954	25521.9	24983.2	25801.8	12653107	13450221	57236.3
20852.7	A0A1B8XYT9	A0A1B8XYT9	XENTR_v900290671mg	Xenopus tropicalis	Uncharacterized protein (Fragment)	1	1	1	1	1	1	1	1	1	1	1	1	1	1	1	1	1	1	1	1	1	16793.1	6674.31	18839.1	15687	20217.3	22408.6	60162.9	20035.6	16434.9	17831.8	12506.4	72299.9	12158.5	32262.4	38382.4	43469.5	57033.7	69089.2	66028.3	14996.2	49757.4	28114.9	53788.8
25965.98;32185.05;27812.17;24375.3;24866.82	A0A1B8XZ09;A0A803JAU1;A0A803KBD4;A4II26;F6UIP4	A0A1B8XZ09	XENTR_v90028947mg;;;pagr1;	Xenopus tropicalis	PAXIP1-associated glutamate-rich protein 1;PAXIP1-associated glutamate-rich protein 1;PAXIP1-associated glutamate-rich protein 1;LOC100124936 protein;Uncharacterized protein	1	1	1	1	1	1	1	0	1	0	0	0	0	0	0	0	0	1	0	0	0	34126.4	13234.6	21595.8	27623.1	7833.22	13110.8	NaN	19372.1	NaN	NaN	NaN	NaN	NaN	NaN	NaN	NaN	18234	NaN	NaN	NaN	96459.6	62025.1	48236
173910.09;178459.35;175167.41;177439.27;169920.4;176066.64	A0A1B8XZ25;A0A1B8XZ29;A0A1B8XZ78;A0A6I8QTQ8;A0A6I8SH69;F6TMK5	A0A1B8XZ25	XENTR_v90028934mg;XENTR_v90028934mg;XENTR_v90028934mg;camsap1;camsap1;camsap1	Xenopus tropicalis	CKK domain-containing protein;CKK domain-containing protein;CKK domain-containing protein;Calmodulin-regulated spectrin-associated protein 1;Calmodulin-regulated spectrin-associated protein 1;Calmodulin-regulated spectrin-associated protein 1	6	5	5	5	6	5	5	6	6	6	6	6	5	6	6	6	6	6	6	5	6	65651.6	60286.7	54568.6	42699.1	63894	55050.9	50127.2	58092.9	70195.6	68549.3	54567.5	51168.9	52648.7	53926.5	47156.7	52650.2	54632.9	58542.1	62975.3	61624.2	1.47587e+06	686123	168857
39499.53;49038.29;41970.16	A0A1B8XZ61;A0A7D9NMF3;A0A8J0R3G4	A0A1B8XZ61	XENTR_v90028915mg;crlf3;crlf3	Xenopus tropicalis	Fibronectin type-III domain-containing protein;Cytokine receptor-like factor 3;Cytokine receptor-like factor 3 isoform X2	5	5	5	5	5	5	4	4	5	5	4	4	4	4	3	4	3	4	4	4	4	62110.6	53218.2	65945.9	63839.7	55653.4	67905.8	59674.4	67772.5	55429.4	54857	60400	61970	57039.1	61992.1	78875.6	51968	49362	71739.5	67822.8	69484.9	485474	371568	260000
43985.29;67503.77;93677.91;70530.14;70577.21	A0A1B8XZ82;A0A803J3W5;A0A803JGF8;A0A8J0PIL2;B1H3C0	A0A1B8XZ82	XENTR_v900289171mg;utp6;utp6;utp6;utp6	Xenopus tropicalis	UTP6 small subunit processome component (Fragment);U3 small nucleolar RNA-associated protein 6 homolog isoform X1;UTP6 small subunit processome component;U3 small nucleolar RNA-associated protein 6 homolog;UTP6 small subunit processome component	1	1	0	1	1	1	1	1	0	1	1	1	1	1	1	1	1	1	1	1	1	33596.4	NaN	71197	41410.3	39461.4	66151.8	53151.4	NaN	33798.2	24350.3	24501.4	63704.4	9278.01	60690.5	45434.9	54074.6	46136.1	28111.3	76743.4	29623.7	216637	NaN	296693
186579.11;189438.39;174041.96	A0A1B8XZ92;A0A8J1IXS0;F6PTU6	A0A1B8XZ92	XENTR_v900289131mg;atad5;atad5	Xenopus tropicalis	AAA+ ATPase domain-containing protein (Fragment);ATPase family AAA domain-containing protein 5;ATPase family, AAA domain-containing 5	1	1	0	1	0	1	0	1	1	0	0	1	0	1	0	0	0	1	0	0	1	1172.12	NaN	2334.03	NaN	1250.28	NaN	990.674	1369.33	NaN	NaN	2179.19	NaN	1937.95	NaN	NaN	NaN	1116.59	NaN	NaN	2156.12	317.185	NaN	3.42922
48811.37;88223.69;82784.19;88883.3	A0A1B8XZB5;A0A803J982;A0A803JK88;B4F6T9	A0A1B8XZB5	XENTR_v900289022mg;wdr24;wdr24;wdr24	Xenopus tropicalis	GATOR2 complex protein WDR24 (Fragment);GATOR2 complex protein WDR24;GATOR2 complex protein WDR24;GATOR2 complex protein WDR24	1	0	0	1	1	1	1	1	0	1	1	1	1	1	1	1	1	1	1	1	1	NaN	NaN	17456.2	8359.83	10692.1	22067.4	11862.5	NaN	7454.02	22369.9	8110.31	23789.8	16734.3	20587.4	10017.1	10480	6205.5	14110.6	15508.5	10313.6	NaN	NaN	29578.8
18256.35;18256.35	A0A1B8XZD9;Q68FB1	A0A1B8XZD9	bod1	Xenopus tropicalis	Biorientation of chromosomes in cell division protein 1 isoform X1;Biorientation of chromosomes in cell division protein 1	5	5	5	5	5	4	4	5	5	5	5	5	5	5	5	5	4	4	4	5	4	41202.2	36204.5	29348	38236	35978.6	41349.9	40073.7	31965.2	35121.4	34746.9	32217.4	30054.4	28374.9	34867.5	32302.3	34694.3	38659.5	40004.2	38050.2	35135.6	424618	287977	252071
343313.22;385244.47;388740.72;383317.24;384499.78;370482.36;387558.17	A0A1B8XZL5;A0A803J536;A0A803K047;A0A803K2S1;A0A8J0R4G8;A0A8J0R7U5;A0A8J1JTT6	A0A1B8XZL5	XENTR_v900287892mg;spen;spen;spen;spen;spen;spen	Xenopus tropicalis	RRM domain-containing protein (Fragment);Spen family transcriptional repressor;Msx2-interacting protein isoform X1;Spen family transcriptional repressor;Msx2-interacting protein isoform X3;Msx2-interacting protein isoform X4;Msx2-interacting protein isoform X2	5	5	5	4	5	5	5	5	5	5	5	5	5	4	4	5	5	4	4	4	4	22546.1	19020.6	19058.1	22323.5	24314.6	23252.7	21265.5	25290.3	29375.3	23408.6	23029	18845.1	26022.8	23452.6	23740.4	27666.2	28469	26445.5	24879.3	22374.6	42190.4	27513.5	3217.38
43727.84;94213.73;94237.93;127978.26	A0A1B8XZL8;A0A8J0R8K6;F6Y0F3;L7N3C9	A0A1B8XZL8	XENTR_v900287522mg;ccdc14;ccdc14;ccdc14	Xenopus tropicalis	Coiled-coil domain containing 14 (Fragment);Coiled-coil domain-containing protein 14 isoform X2;Coiled-coil domain containing 14;Coiled-coil domain containing 14	1	1	1	0	1	1	0	0	1	1	1	1	1	0	1	1	1	0	1	0	1	8567.84	10262	NaN	2996.71	7224.86	NaN	NaN	6779.78	3553.18	3728.55	12194.8	4784.3	NaN	4847.34	5159.42	3656.78	NaN	3350.11	NaN	8039.9	115206	50190.4	NaN
245683.57;245584.49;253666.24;253567.15	A0A1B8XZM4;A0A6I8SPN6;A0A803KH29;F7CLW4	A0A1B8XZM4	XENTR_v900287101mg;dido1;XENTR_v900287101mg;dido1	Xenopus tropicalis	Death inducer-obliterator 1	5	5	5	5	4	4	4	5	5	3	4	5	4	5	5	5	4	5	4	4	4	27109.7	26560.5	17513.6	22580.8	13479.7	15712.6	13648.5	24586.4	17458	17004.5	17588.8	14548.5	12274.7	16235.9	18742.4	15932.2	20207.7	21633.1	12049.7	19113.8	10557	71692.3	87713
99793.7	A0A1B8XZR1	A0A1B8XZR1	piwil3	Xenopus tropicalis	Piwi-like RNA-mediated gene silencing 3	34	34	32	31	30	31	31	33	33	31	32	33	32	32	34	34	33	31	33	32	33	2.73237e+06	2138272	2.61969e+06	2492591	2.28319e+06	3.14059e+06	2.8944e+06	2.50491e+06	1.93248e+06	2.63485e+06	2.0398e+06	3540168	2575137	2948413	2.95954e+06	2.48558e+06	2.82469e+06	2.62533e+06	2.87624e+06	2.50831e+06	11996764	10521068	13883698
11019.92;20375.57;22729.49;22828.62;22785.52;22761.53;22720.4;22730.43;22745.53;22802.59;22704.4;22451.18;22787.53	A0A1B8XZS2;A0A6I8R4I0;A0A803J2N8;A0A803JKK5;A0A803JN77;A0A803KD42;A0A8J0R2W4;A0A8J0R8K3;A0A8J1ITL8;A0A8J1ITN3;A0A8J1IW15;B1H315;K9J8E5	A0A1B8XZS2	XENTR_v900286801mg;;XB5900552;LOC101730703;LOC101730473;LOC101732876;LOC100496974;LOC101730903;LOC116407575;LOC116407574;LOC101733009;LOC100145531;LOC116407574	Xenopus tropicalis	H15 domain-containing protein (Fragment);H15 domain-containing protein;Histone H1B;Histone H1B;Histone H1B;Histone H1B-like;Histone H1B;Histone H1B-like;Histone H1B-like;Histone H1B-like;Histone H1B;LOC100145531 protein (Fragment);Histone H1B-like	1	1	1	1	1	1	1	1	1	1	1	1	1	1	1	1	1	1	1	1	1	17615.7	20187.2	29511.3	22796.8	39498.8	16815.1	19530.1	39158	29849.6	25460.3	32469.7	21826.8	45557.1	36416.6	52272.7	42049.3	39960.1	39955.1	28880.8	39345.1	888858	14151.1	320891
194599.92;194619.92	A0A1B8XZT4;J7I6Y1	A0A1B8XZT4	XENTR_v90028601mg;nup98	Xenopus tropicalis	Nuclear pore complex protein Nup98-Nup96	39	36	34	33	36	36	35	36	35	35	36	36	34	37	34	34	34	33	38	34	36	1.26823e+06	1.2572e+06	1.36e+06	1.2809e+06	1.30235e+06	1.39755e+06	1.33217e+06	1.26165e+06	1.34575e+06	1315515	1.25507e+06	1.2232e+06	1.34064e+06	1.39897e+06	1361129	1.32373e+06	1.4886e+06	1.39646e+06	1.38528e+06	1.3765e+06	3.38132e+06	3.1659e+06	3319303
210303.51;211351;215271.19;219487.06;211996.54;213652.38;218423.83;218458.92;217868.25	A0A1B8XZU5;A0A803JQ35;A0A803JZR1;A0A803K2K1;A0A803K3G6;A0A803KBJ1;A0A8J1J929;A0A8J1J930;A0A8J1JBI5	A0A1B8XZU5	XENTR_v900285883mg;resf1;resf1;resf1;resf1;resf1;resf1;resf1;resf1	Xenopus tropicalis	Retroelement silencing factor 1;Retroelement silencing factor 1;Retroelement silencing factor 1;Retroelement silencing factor 1;Retroelement silencing factor 1;Retroelement silencing factor 1;Retroelement silencing factor 1 isoform X3;Retroelement silencing factor 1 isoform X2;Retroelement silencing factor 1 isoform X4	6	5	5	5	5	6	4	5	4	5	5	5	4	5	6	5	6	4	5	6	5	42292.7	31565.5	40799.9	43671.8	47451.9	39893.1	41961.2	47173.3	43876.5	46684.8	39955.5	45807.4	51194.4	59258	54747.3	49981.9	40380	47445.5	45572.8	54086.8	35415.5	67356.9	288238
27690.54;27690.58;21254.12	A0A1B8Y047;A0A803JZZ3;Q08CY5	A0A1B8Y047	XENTR_v90028445mg;;hdhd3	Xenopus tropicalis	Haloacid dehalogenase-like hydrolase domain-containing protein 3	4	3	2	4	4	3	4	4	4	3	3	3	4	3	4	4	3	4	4	4	4	19999.6	11656.6	22652.3	17863.7	23193.6	37401.4	45881.3	27942	21656.7	27691	13693.6	78691	28090.7	47059	39961	31651.7	42068.2	55495.6	38892.9	42594	218851	3364.01	163998
138420	A0A1B8Y070	A0A1B8Y070	XENTR_v90028486mg	Xenopus tropicalis	peptidylprolyl isomerase	15	13	15	15	13	15	15	14	14	15	15	14	15	15	15	15	15	14	15	15	15	347635	317039	339370	344177	317938	304193	338375	370122	310170	298953	319541	382084	299063	321609	355484	282146	288906	299525	283286	321702	6164932	4832794	6.38533e+06
54914.1	A0A1B8Y075	A0A1B8Y075	XENTR_v900284832mg	Xenopus tropicalis	E3 ubiquitin-protein ligase LRSAM1 (Fragment)	4	4	3	3	4	4	4	4	4	3	4	4	4	4	4	4	4	4	4	4	4	34781.8	38294.3	40578.4	46596.4	36479.6	43923.9	41489.3	42144.9	38855.5	46076.4	33345.2	52305.9	42606.3	46246	44257.6	47617.2	53115.8	43130.1	39342.6	50238.7	546274	737990	765146
566204.27;566332.4;566372.46;571018.44;569712.01;572635.51	A0A1B8Y0A2;A0A1B8Y0A3;A0A1B8Y0A4;A0A803JFS8;A0A803KC02;A0A8J1JTV9	A0A1B8Y0A2	XENTR_v900284251mg;XENTR_v900284251mg;XENTR_v900284251mg;ubr4;ubr4;ubr4	Xenopus tropicalis	UBR-type domain-containing protein (Fragment);UBR-type domain-containing protein (Fragment);UBR-type domain-containing protein (Fragment);E3 ubiquitin-protein ligase UBR4 isoform X12;Ubiquitin protein ligase E3 component n-recognin 4;E3 ubiquitin-protein ligase UBR4 isoform X2	79	70	67	70	70	70	76	75	68	71	71	66	73	73	71	69	72	69	74	76	74	695225	638118	715301	661860	629916	847760	801428	536823	636076	801984	671004	968253	686496	778929	681129	855478	895126	852427	826442	759048	1.49299e+06	1.22926e+06	1.44002e+06
69571.14;71764.57	A0A1B8Y0E0;A0A6I8RFC8	A0A1B8Y0E0	XENTR_v90028366mg;pgm2l1	Xenopus tropicalis	Phosphoglucomutase 2-like 1;Glucose 1,6-bisphosphate synthase isoform X1	6	6	6	6	6	6	6	5	4	4	5	5	4	4	3	3	3	3	3	3	4	56924.2	51944	54844.7	70917.6	39007.6	35062.9	48474.1	33295.5	21772.1	24322.5	25653.3	42408.1	21702.2	24121.5	26003.3	16611.5	11719.2	19627.4	18553.5	12661.9	106236	88373.3	347038
30210.72;27616.7;26702.63;28737.98	A0A1B8Y0J0;A0A803J5M6;A0A803KIP4;B0BMK9	A0A1B8Y0J0	c1orf43;c1orf43;c1orf43;c8h1orf43	Xenopus tropicalis	Chromosome 1 open reading frame 43;Chromosome 1 open reading frame 43;Chromosome 1 open reading frame 43;LOC100145061 protein	1	1	1	1	1	1	1	1	1	1	1	1	1	1	1	1	1	1	1	1	1	23983.6	16054.1	24074.9	20516.6	29036.4	44239.1	34979.7	25025.6	35497.5	34660.2	24792.8	36181	37256.6	36609	35425.3	43284.7	42589	31157	37183.2	36365.3	1.13172e+06	707852	303923
36846.42;47638.51;NaN;NaN;36193.55	A0A1B8Y0J6;A0A803J8C8;A0A8J1JX26;A0A8J1JY41;F6YKJ7	A0A1B8Y0J6	XENTR_v900282611mg;mul1;LOC116412398;mul1;mul1	Xenopus tropicalis	RING-type E3 ubiquitin transferase (Fragment);RING-type E3 ubiquitin transferase;RING-type E3 ubiquitin transferase;RING-type E3 ubiquitin transferase;RING-type E3 ubiquitin transferase	1	1	0	1	1	1	1	1	1	1	1	1	1	1	1	1	1	1	1	1	1	11485.1	NaN	13031	8159.46	5062.2	16347.5	14709.6	11880	12156.7	9779.49	5578.86	15244.8	20862.7	16389.1	13854.4	11417.6	10142.9	12956.8	25457.4	16515.1	15386.1	NaN	46742.6
114916.38;115374.9;115374.9	A0A1B8Y0M2;A0A1B8Y0M4;Q6DEZ2	A0A1B8Y0M2	XENTR_v90028236mg;XENTR_v90028236mg;fam120a	Xenopus tropicalis	Constitutive coactivator of PPAR-gamma-like protein 1 homolog	8	8	8	7	7	8	8	8	8	8	8	8	7	8	8	8	8	8	7	8	6	49430.7	32922.3	35212.1	46475.3	40232.5	47534.1	41291.3	47402.5	52925.2	52159.1	43918.7	43843.3	44486.5	43071.1	42519.3	48202.7	51287.9	43727.8	43749.7	40582.5	91420.3	68715.9	86452.9
63821.4	A0A1B8Y0M8	A0A1B8Y0M8	fpgt	Xenopus tropicalis	Fucose-1-phosphate guanylyltransferase	10	9	9	9	9	9	10	10	8	8	9	9	8	8	9	8	9	9	9	9	9	210006	228416	191126	202937	248711	302305	256017	230997	279077	282983	274280	320761	317787	269111	296773	352979	343873	336872	344654	325778	1286573	1.13579e+06	1.06174e+06
139768.33;145021.52	A0A1B8Y0R3;A0A6I8RDM4	A0A1B8Y0R3	XENTR_v90028202mg;LOC100496812	Xenopus tropicalis	Fibronectin type-III domain-containing protein;Uncharacterized LOC100496812	14	10	7	13	12	11	10	14	11	12	9	8	13	12	11	13	14	14	13	13	14	21979.4	28354	25104.2	18422.9	23333.5	22438.2	27226.6	18766.1	15465.5	15766	12575.9	36740.6	19438.9	28448.2	25983.1	16944.9	21745.1	28856.4	22739.8	26179.5	49255.3	53680	36720.8
112166.05;131837.09;131914.11;131907.12	A0A1B8Y0R9;A0A6I8QP86;A0A803JM06;A0A803JPQ7	A0A1B8Y0R9	XENTR_v90028200mg;septinl;LOC116411664;LOC116411664	Xenopus tropicalis	Fibronectin type-III domain-containing protein;Uncharacterized protein xbg100491922;Fibronectin type-III domain-containing protein;Uncharacterized protein LOC116411664	4	3	4	3	3	4	4	4	4	3	3	3	4	3	3	4	4	3	3	4	3	74100.3	60034.5	61311.6	66707.5	68008.3	82257.1	80896.8	72076.4	52443.4	68479.8	62560.7	109354	83030.8	75262.6	90180.9	73990.9	77930.3	102663	85788	84917.2	32103032	229774	25746792
16558.4;22027.66	A0A1B8Y0X1;A0A8J1JSQ5	A0A1B8Y0X1	XENTR_v90028141mg;XB5884357	Xenopus tropicalis	Uncharacterized protein;Uncharacterized protein LOC100489386	1	1	1	1	1	1	1	1	1	1	1	1	1	1	1	1	1	1	1	1	1	29589.9	14408.7	29271.7	42608.7	18577.4	45347	18534.4	40022.4	51613.3	19490.2	23906.4	33263.5	38341.9	14488.2	27590.9	46380.1	36648.3	19568.8	28404.9	31761.1	2.03761	2.1212	2.68935
15907.86;24829.93;17691.97	A0A1B8Y0Z6;A0A6I8QGU5;A0A8J1J5L4	A0A1B8Y0Z6	XENTR_v90028083mg;fam162a;fam162a	Xenopus tropicalis	Family with sequence similarity 162 member A (Fragment);Family with sequence similarity 162 member A;Protein FAM162A	7	7	7	7	7	7	7	7	7	7	7	7	6	7	7	7	6	6	6	6	7	3.71525e+06	4818139	4.40983e+06	3.86308e+06	3.97916e+06	4735658	4436583	3.51015e+06	3.40733e+06	4.23217e+06	3.77054e+06	5266969	3.87445e+06	4232692	4326632	4613130	4.62828e+06	4536050	4731593	4.07863e+06	13660347	16653839	11490670
74637.27;71438.66;74637.27	A0A1B8Y124;A0A6I8S2Y0;Q5U4X5	A0A1B8Y124	XENTR_v90028089mg;ndc80;ndc80	Xenopus tropicalis	Kinetochore protein NDC80;Kinetochore protein NDC80;Kinetochore protein NDC80 homolog	9	9	8	9	9	9	9	9	9	9	8	9	8	9	9	9	8	7	8	8	8	50729.1	60825.2	53816.5	47105.1	52808.2	57470	53004.7	60618.2	58065.9	54248.3	49160.5	48150.8	60260.6	54202.3	62225.5	47329.8	53442.4	53415	49145.8	55686.1	135936	163922	155024
45643.67;57509.64;57578.75	A0A1B8Y140;A8WGF7;F7CYU8	A0A1B8Y140	XENTR_v90028048mg;spns1;spns1	Xenopus tropicalis	Protein spinster homolog 1	1	1	1	1	1	1	1	1	1	1	1	1	1	1	1	1	1	1	1	1	1	12350.8	13357.3	13020.9	14608.1	16101.7	11811.4	11686.4	8689.74	5504.61	17814.8	12697.8	14507.6	11609.3	11988.4	10922.4	16515	15410.2	14443.5	18929.6	15199.7	2.19073	2.53278	2.7909
33431.86;36216.93	A0A1B8Y164;A0A8J0QZ10	A0A1B8Y164	XENTR_v90028032mg;LOC100488384	Xenopus tropicalis	Agglutinin domain-containing protein;Uncharacterized protein LOC100488384	5	5	5	4	4	4	4	5	4	3	5	5	3	3	4	3	4	4	4	3	5	45651.4	45496.8	89927.4	39921.9	47072.2	60698.3	63323.6	38748	53987.4	74923.4	53009.4	84029	39972.2	45706.1	43674.9	81064.8	59065.1	60782.8	60148.7	44045.9	149115	1.08136e+06	299714
58530.44;254692.62;255223.58	A0A1B8Y166;A0A4X2Q961;A0JM13	A0A1B8Y166	XENTR_v900280142mg;c2cd3;c2cd3	Xenopus tropicalis	Uncharacterized protein (Fragment);C2 domain-containing protein 3;C2 domain-containing protein 3	1	1	1	1	1	1	1	1	1	1	0	1	1	1	1	1	1	1	1	1	1	27631.8	22647.7	4743.19	16514.1	11363.6	12921	10675.1	12227.7	15761.9	NaN	28731	5917.73	12162.9	8872.73	17355.2	5994.3	14520.5	15141.4	19244.1	17614.6	2.50088	6.35957	27053.3
51633.41;50552.14	A0A8J0SE15;B1H2R9	A0A8J0SE15	timm44	Xenopus tropicalis	Mitochondrial import inner membrane translocase subunit TIM44	20	19	19	19	18	19	19	19	18	18	18	18	19	17	17	17	18	18	17	17	19	970660	980133	941078	930697	860582	1.02655e+06	896423	873874	867748	1.02289e+06	919660	958381	843344	1.0149e+06	948053	1.00208e+06	991030	933037	921314	871160	2.75692e+06	3.16595e+06	2.97765e+06
64745.17;59600.37;62617.75	A0A1B8Y1A9;A0A6I8QRF7;F7E6A9	A0A1B8Y1A9	shoc2	Xenopus tropicalis	Leucine-rich repeat protein SHOC-2;SHOC2 leucine-rich repeat scaffold protein;SHOC2 leucine-rich repeat scaffold protein	3	2	2	2	3	3	3	3	2	2	2	3	3	3	3	2	3	3	3	3	3	112745	95714.5	109537	94062.8	92908.6	138996	134310	70535.7	100925	113645	83817.7	129758	116460	91243.8	102901	188589	93729.8	166312	110328	95630.3	250247	116319	159843
124388	A0A1B8Y1C4	A0A1B8Y1C4	XENTR_v90027970mg	Xenopus tropicalis	long-chain-fatty-acid--CoA ligase	11	9	10	10	11	10	11	11	10	10	10	10	10	9	11	10	9	10	10	10	10	158227	133127	153598	150734	156413	149444	144341	146760	121438	126084	122264	147461	137982	132133	145167	126451	130478	137186	136682	142846	296060	274981	340411
69774.37;69011.35;63458.31	A0A1B8Y1G7;A0A8J0QYU7;F7EAF1	A0A1B8Y1G7	XENTR_v90027908mg;zdhhc13;zdhhc13	Xenopus tropicalis	Palmitoyltransferase	1	1	0	0	1	0	1	1	1	1	1	1	1	1	1	1	1	1	1	1	1	26029	NaN	NaN	19025.7	NaN	52797.3	14857.8	29246.2	21503	36136.8	34045.8	72292.9	41429.6	48120.7	44279.6	57209.4	60489	55621.8	66268.4	59829.5	66382.8	NaN	NaN
47003.81;49798.76;45656.99	A0A1B8Y1H7;A0A803JBG1;F6U3E9	A0A1B8Y1H7	XENTR_v90027877mg;hspbap1;hspbap1	Xenopus tropicalis	JmjC domain-containing protein;HSPB (heat shock 27kDa)-associated protein 1;HSPB (heat shock 27kDa)-associated protein 1	2	2	2	1	1	1	1	2	1	2	2	2	1	2	0	1	2	1	1	1	2	27141	20159.3	20092.1	20508.9	21474.2	20250.1	17936.7	19966.5	19120.2	23747.8	20872.2	28513.4	28788.6	NaN	27220.8	32292.6	21489.8	16944.4	15933.5	19421.2	18402.5	15948341	18923.9
20687.66;20483.4;22940.32;25043.46	A0A1B8Y1J2;A0A6I8SGV0;A0A8J1IUG9;B0JZ76	A0A1B8Y1J2	XENTR_v900278351mg;;ctf1;LOC100145164	Xenopus tropicalis	Uncharacterized protein (Fragment);Uncharacterized protein;Cardiotrophin-2;LOC100145164 protein (Fragment)	1	1	1	1	1	0	1	1	1	1	1	1	1	1	1	1	1	1	1	1	1	8073.71	19820.7	16503.3	8801.66	NaN	17195.3	25296.5	11614.3	6854.75	14432.5	17874.9	11212.6	13664.2	15525.6	14580.6	9211.56	9926.58	9722.82	24833.2	19097.7	26850.2	119484	2.72255
114325.07;174070.91;174474.31;174199.04;174346.18	A0A1B8Y1K9;A0A6I8QM09;A0A8J1IPA3;A0A8J1IPA5;A0A8J1IPA6	A0A1B8Y1K9	XENTR_v90027822mg;adamts13;adamts13;adamts13;adamts13	Xenopus tropicalis	ADAM metallopeptidase with thrombospondin type 1 motif 13 (Fragment);ADAM metallopeptidase with thrombospondin type 1 motif 13;A disintegrin and metalloproteinase with thrombospondin motifs 13 isoform X1;A disintegrin and metalloproteinase with thrombospondin motifs 13 isoform X3;A disintegrin and metalloproteinase with thrombospondin motifs 13 isoform X2	1	0	1	1	1	1	1	1	1	1	1	0	1	1	1	1	1	1	0	1	1	NaN	8538.66	4.73996	3554.2	4.16722	439.414	3449.87	5297.61	4.30518	1760.34	NaN	3.89503	4.67916	4682.5	2820.11	4.40841	5.43173	NaN	3.55337	2.53341	NaN	1.31393e+06	240400
19019.8	A0A1B8Y1X3	A0A1B8Y1X3	XENTR_v90027692mg	Xenopus tropicalis	Proteasome subunit beta type-4	1	1	1	1	1	1	1	1	1	1	1	1	1	1	1	1	1	1	1	1	1	342058	661003	361952	348470	472974	357382	293950	578614	602067	525169	574348	503917	475979	436069	506126	526036	412418	425494	419856	469660	2.23575	2.69249	2.64538
52660.31;54135.99;52660.31	A0A1B8Y1Y9;A0A6I8QEM2;Q569D5	A0A1B8Y1Y9	XENTR_v90027691mg;selenbp1;selenbp1	Xenopus tropicalis	Methanethiol oxidase	18	16	18	17	16	17	18	16	18	18	18	16	17	18	18	18	18	17	18	18	17	1.23731e+06	1.20325e+06	1.12744e+06	1.27652e+06	1.04719e+06	1.21316e+06	1.11199e+06	1.25681e+06	1569051	1.29227e+06	1.27609e+06	1.16526e+06	1.35762e+06	1.35334e+06	1.43015e+06	1.44002e+06	1.26325e+06	1.20148e+06	1.39111e+06	1.3707e+06	4952125	7037153	5.0091e+06
159269	A0A1B8Y1Z1	A0A1B8Y1Z1	XENTR_v900276991mg	Xenopus tropicalis	Myosin tail domain-containing protein	2	1	2	2	2	2	2	1	2	2	2	2	2	2	2	2	1	2	2	2	2	35693.3	38867.5	31199.7	40330.1	34703.8	26640.5	33644.1	38912.4	27248.9	28461.7	35683.2	33695.2	30677.4	24801	26667.7	25138.3	27781.1	23822.4	20682	27621.4	3109.57	2.60352e+06	55832.9
4117.88;22489.79	A0A1B8Y2B9;A0A803KCB6	A0A1B8Y2B9	XENTR_v900275461mg;bmerb1l	Xenopus tropicalis	Uncharacterized protein (Fragment);BMERB domain containing 1-like	1	0	1	0	0	1	1	1	0	0	0	1	0	0	1	0	1	1	0	0	1	NaN	4219.64	NaN	NaN	2803.12	10035	7569.11	NaN	NaN	NaN	4641.29	NaN	NaN	4346.76	NaN	2539.37	4248.69	NaN	NaN	4649.58	NaN	3.59911	NaN
50733.8	A0A1B8Y2F0	A0A1B8Y2F0	gdi1	Xenopus tropicalis	Rab GDP dissociation inhibitor	25	24	25	25	25	25	24	25	24	25	25	23	22	24	24	23	24	25	23	24	25	1.96406e+06	1.94974e+06	2303895	2.03685e+06	1.93208e+06	2.24235e+06	2.07981e+06	1.95249e+06	2.12553e+06	2491269	2.13473e+06	2.54695e+06	2.33109e+06	2333660	2307873	2.57523e+06	2.32637e+06	2385096	2.73454e+06	2.25224e+06	6.1866e+06	7.03603e+06	8.10754e+06
134198.22;133344.29;135783.89;128449.28;NaN	A0A1B8Y2M2;A0A6I8QEV3;A0A6I8RZM6;A0A7D9NKK0;A0A8J0QYB8	A0A1B8Y2M2	smarcc1	Xenopus tropicalis	SWI/SNF-related, matrix-associated, actin-dependent regulator of chromatin, subfamily c, member 1;SWI/SNF-related, matrix-associated, actin-dependent regulator of chromatin, subfamily c, member 1;SWI/SNF-related, matrix-associated, actin-dependent regulator of chromatin, subfamily c, member 1;SWI/SNF-related, matrix-associated, actin-dependent regulator of chromatin, subfamily c, member 1;LOW QUA…	23	21	21	19	21	20	20	21	20	20	21	21	20	20	18	22	20	19	20	20	22	710427	716591	645618	721619	703008	674980	636171	711300	742966	669749	730064	607656	736300	746117	648077	817148	711188	647232	714710	645814	938640	1.51535e+06	1.13911e+06
138514.52;42862.1;62897.06;47402.39;43010.69;40628.8;42871.59;40048.7;60735.31;62831.94;48976.18;138592.63;138528.5	A0A1B8Y2Y3;A0A5G3I919;A0A6I8PV70;A0A6I8RLH9;A0A7D9NJK3;A0A803KAX3;A0A8J0QWD4;A0A8J1IU23;A0A8J1IY18;A0A8J1JQ37;A0A8J1JSK3;A0A8J1JX50;A0A8J1K194	A0A1B8Y2Y3	XENTR_v90027321mg;camk4;ripk2;camk4;LOC100496389;LOC100496389;camk4;camk4;LOC116407994;ripk2;ripk2;rps6ka4l;LOC116412410	Xenopus tropicalis	Non-specific serine/threonine protein kinase;Calcium/calmodulin-dependent protein kinase IV;non-specific serine/threonine protein kinase;Calcium/calmodulin-dependent protein kinase IV;Calcium/calmodulin-dependent protein kinase type IV;Calcium/calmodulin-dependent protein kinase type IV;Calcium/calmodulin-dependent protein kinase type IV isoform X1;Calcium/calmodulin-dependent protein kinase type…	1	0	1	0	1	1	1	1	1	1	1	0	1	1	1	1	1	1	1	1	1	NaN	8434.82	NaN	12037	7694.51	6184.62	7657.57	7163.15	18645.2	16114.4	NaN	12874.2	18766.5	14312.3	9206.13	12700	10048.1	9535.1	15738.6	13655	NaN	2.25671	NaN
37339.18;43019.83;39039.28;41592.28	A0A1B8Y347;A0A6I8T0Z8;F6UFK5;Q6GLA6	A0A1B8Y347	XENTR_v900272541mg;parvb;parvb;parvb	Xenopus tropicalis	Calponin-homology (CH) domain-containing protein (Fragment);Parvin beta;Beta-parvin isoform X1;Beta-parvin	3	2	2	3	3	2	3	3	2	3	3	2	3	2	3	3	3	3	3	3	3	63382.5	52020.8	65645.9	62324.9	65099.7	78191.6	75724.3	58510.5	67981.2	63690	65200	113429	70001.5	95604.5	87891.7	86837	82359.7	79862.8	85724.8	88841.7	3067.05	1486.39	79312
52677.91;51675.69;52707.99;52677.91	A0A1B8Y383;A0A6I8RNX9;A0A803K010;Q6DIV2	A0A1B8Y383	XENTR_v90027197mg;ttc38;ttc38;ttc38	Xenopus tropicalis	Tetratricopeptide repeat protein 38	9	7	7	8	7	7	6	9	8	6	7	7	7	8	7	7	6	5	8	7	8	86317.9	84041.7	129647	130580	83923.7	133836	116081	96817.8	97492.9	105256	83045.5	214052	140808	141523	148896	107327	170070	138189	157749	122694	255838	425285	229924
74868.47;74740.34;74838.44;74710.31	A0A1B8Y3B1;A0A1B8Y3D2;A0A803JRF3;A0A8J0QXK8	A0A1B8Y3B1	XENTR_v90027178mg;XENTR_v90027178mg;hirip3;hirip3	Xenopus tropicalis	Histone chaperone domain-containing protein;Histone chaperone domain-containing protein;HIRA interacting protein 3;HIRA-interacting protein 3 isoform X2	10	9	8	10	9	9	7	8	7	7	10	10	8	8	8	9	9	6	8	7	9	250734	202362	204586	242429	193607	225549	169500	194080	154861	165825	152564	164508	158942	172245	160496	136248	189393	157811	171743	155418	839706	2387694	470130
80272.2	A0A1B8Y3D0	A0A1B8Y3D0	XENTR_v90027194mg	Xenopus tropicalis	Dynamin-1-like protein	35	35	34	32	34	33	32	32	30	33	30	33	29	30	29	31	29	31	32	32	32	5358290	5.56102e+06	5048456	5135561	4.98132e+06	4.87743e+06	5.61709e+06	4593695	4.91234e+06	4.89703e+06	4.78587e+06	4902880	4.42133e+06	4.58801e+06	4500917	4685807	5066887	4.71461e+06	4.71569e+06	4.49049e+06	16049739	14922971	15050887
12688.7	A0A1B8Y3G3	A0A1B8Y3G3	ndufc2	Xenopus tropicalis	NADH dehydrogenase [ubiquinone] 1 subunit C2	6	5	6	6	5	6	6	6	6	6	6	6	6	6	6	6	6	6	6	6	6	10445692	10939337	9145748	10731267	10597791	11821381	8511249	9791672	10728307	10444246	9735370	11550581	12183326	9892429	11086205	11745270	9872248	10463472	10587161	9982349	33385214	32513734	30110868
27059.7	A0A1B8Y3H6	A0A1B8Y3H6	XENTR_v90027176mg	Xenopus tropicalis	SAP domain-containing protein	2	2	2	2	2	2	2	2	2	2	2	2	2	2	2	2	2	2	2	2	2	53785.4	34224.3	59401.1	61077.8	61251	35214	46399.7	84404	82876.9	55241.7	59131.5	72110.1	78642.9	84843.7	65421	59417.9	95845	69455.9	68214.1	72499.6	97567.2	14840662	17158704
30542.1;25208.53;23194.09	A0A1B8Y3H7;A0A6I8S287;A0A7D9NMF5	A0A1B8Y3H7	XENTR_v90027088mg;mrpl48;mrpl48	Xenopus tropicalis	Small ribosomal subunit protein uS10 domain-containing protein (Fragment);39S ribosomal protein L48, mitochondrial isoform X1;39S ribosomal protein L48, mitochondrial isoform X2	4	4	3	3	3	3	4	3	4	4	3	4	3	3	4	4	4	3	3	3	3	214484	224776	172286	217245	165061	213865	228842	188949	174775	207319	191067	239553	221670	263560	229090	245055	183811	252337	195317	223569	3873111	8975885	3.651e+06
123523.76;122846.82	A0A1B8Y3H9;A0A6I8R6X0	A0A1B8Y3H9	XENTR_v90027110mg;LOC100486247	Xenopus tropicalis	Uncharacterized protein;Uncharacterized protein LOC100486247	3	3	3	3	3	3	3	3	3	3	3	3	3	2	3	3	2	3	3	3	3	24474.2	39734.3	22006.8	25188.5	25109.3	20408.2	21729.8	30576.1	22028	15970.7	20902.6	14619	19538.9	16775	11445.4	20971.4	8702.97	15826.8	17189.1	20375.2	39274.4	47780.2	39486.8
106894	A0A1B8Y3I3	A0A1B8Y3I3	XENTR_v90027043mg	Xenopus tropicalis	Eukaryotic translation initiation factor 4 gamma 2	41	40	39	38	41	41	40	40	40	39	39	41	38	39	39	39	37	37	37	38	40	1.18123e+06	983071	1.06364e+06	1.10763e+06	1.04076e+06	1.28956e+06	1.20722e+06	1.07469e+06	1.08607e+06	1152125	1.1645e+06	1.26955e+06	1.17321e+06	1.16963e+06	1.19086e+06	1.33707e+06	1.28525e+06	1212666	1224345	1122490	2.50811e+06	2635095	2.68155e+06
122940.85;132549.6;130336.37;132660.7	A0A1B8Y3I6;A0A6I8S0S5;F6RTV0;Q6DEU9	A0A1B8Y3I6	XENTR_v90027044mg;ctr9;ctr9;ctr9	Xenopus tropicalis	Uncharacterized protein;RNA polymerase-associated protein CTR9 homolog;RNA polymerase-associated protein CTR9 homolog;RNA polymerase-associated protein CTR9 homolog	6	5	6	5	6	6	5	6	6	6	6	6	6	6	5	6	6	6	6	5	6	201729	167089	215054	211488	199252	224224	194207	220066	246281	217459	204786	231807	207858	237218	216369	221536	245852	222232	226746	182229	1300791	2090014	1.58014e+06
41071.25;39988.99;39709.83;42254.69;42469.9	A0A1B8Y3M9;A0A6I8SGT1;A0A7D9NJS8;A0A8J0SC61;A0A8J1IXW8	A0A1B8Y3M9	XENTR_v900270281mg;idh3b;idh3b;idh3b;idh3b	Xenopus tropicalis	Isocitrate dehydrogenase [NAD] subunit, mitochondrial (Fragment);Isocitrate dehydrogenase [NAD] subunit, mitochondrial;Isocitrate dehydrogenase [NAD] subunit, mitochondrial;Isocitrate dehydrogenase [NAD] subunit, mitochondrial;Isocitrate dehydrogenase [NAD] subunit, mitochondrial	18	18	17	16	16	17	18	18	17	18	18	18	17	17	18	17	17	16	18	18	18	1.37012e+06	1.56961e+06	1.15285e+06	1.11177e+06	1.2601e+06	1.34916e+06	1.20289e+06	1.11288e+06	1.30626e+06	1223056	1.25103e+06	942270	1.35866e+06	1136773	1.22239e+06	1.19497e+06	1.08575e+06	1.11805e+06	1.25667e+06	1.18317e+06	8.2006e+06	9830191	6.75631e+06
14014.7;18563.85	A0A1B8Y3T4;Q6DEV1	A0A1B8Y3T4	XENTR_v90026937mg;vkorc1	Xenopus tropicalis	vitamin-K-epoxide reductase (warfarin-sensitive) (Fragment);vitamin-K-epoxide reductase (warfarin-sensitive)	1	1	1	1	1	1	1	1	1	1	1	1	1	1	1	1	1	1	1	1	1	63834.6	75409.7	57276.2	75386.1	37217.1	108583	50606.9	48980.3	38498.4	56004	38853.2	62692.9	74522.6	91264.9	88453.9	125889	105642	79618.3	73018.5	84130.3	2.13451	4.41012	3.00045
100993	A0A1B8Y405	A0A1B8Y405	tnpo2	Xenopus tropicalis	Transportin-2	12	10	10	11	10	11	12	12	10	10	12	10	12	12	12	12	12	12	12	12	12	557957	462284	650329	533105	467331	797727	578076	479384	565729	725193	519859	938170	617189	675337	686820	790721	838569	755913	792952	717348	2.29407e+06	2.66408e+06	3.99555e+06
8743.92	A0A1B8Y467	A0A1B8Y467	svip	Xenopus tropicalis	Small VCP/p97-interacting protein	1	1	1	1	1	1	1	1	1	1	1	1	1	1	1	1	1	1	1	1	1	31453	37572.3	28853.8	34482.1	40557.3	29757.2	28358	42129.8	40867.7	49212	27608.8	35699.2	45775.2	33922.6	39844.8	30383.5	45845.5	28463.5	32575.8	27290.7	178784	56196.7	69790.7
60398.37;60713.72;60626.48;60696.62;46513.19	A0A1B8Y470;A0A1B8Y471;A0A803J6D4;A0A803K692;Q0V9C7	A0A1B8Y470	XENTR_v90026754mg;XENTR_v90026753mg;trim39l.1;trim39l;LOC779483	Xenopus tropicalis	RING-type E3 ubiquitin transferase;RING-type E3 ubiquitin transferase;RING-type E3 ubiquitin transferase;RING-type E3 ubiquitin transferase;RING-type E3 ubiquitin transferase (Fragment)	1	1	1	0	0	0	0	0	1	0	1	1	1	1	1	1	1	1	1	1	1	54921.3	57776	NaN	NaN	NaN	NaN	NaN	55668.9	NaN	87119.9	67308.5	133933	81725.3	104244	90158.6	83113.4	78287.6	98170.8	80032.1	76426.9	1.79472	96588.9	NaN
83020.5;121046.1	A0A1B8Y4A4;Q0V9Z9	A0A1B8Y4A4	XENTR_v90026664mg;pdzd8	Xenopus tropicalis	PDZ domain containing 8	3	2	3	3	3	3	3	3	3	3	3	3	3	3	2	3	3	3	3	3	3	59535	32528.9	41533.5	46993.8	49177.4	62480.4	52039.4	38530.1	47791.6	45744.9	43793.3	50597.2	50504.7	44350.8	52230.1	64934.5	54936.2	57578.3	55433.8	49756.9	19958642	19830.2	138562
46367.39;57076.88;59306.33;56751.17;62651.06	A0A1B8Y4B5;A0A1B8Y4G3;A0A6I8RAV2;A0A6I8SJG3;B0BM20	A0A1B8Y4B5	XENTR_v900266712mg;XENTR_v900266712mg;eno4;eno4;eno4	Xenopus tropicalis	Enolase 4 (Fragment);Enolase 4 (Fragment);Enolase 4;Enolase 4;Enolase 4	1	0	0	1	1	1	0	1	1	1	1	1	1	1	1	1	1	1	1	1	1	NaN	NaN	3522.56	3023.2	3331.06	NaN	3738.21	3716.1	4181	3363.76	2019.64	6088.55	3225.76	4847.57	2924.06	5920.17	5704.19	1621.02	6390.83	749.113	NaN	NaN	7767.62
153040.59;159263.6;159276.64;142923.08	A0A1B8Y4C9;A0A803J6W8;A0A803JI00;B2GUN5	A0A1B8Y4C9	XENTR_v90026654mg;tonsl;tonsl;LOC100158623	Xenopus tropicalis	Tonsoku-like protein;Tonsoku-like protein;Tonsoku-like protein;Tonsoku-like protein (Fragment)	15	13	15	14	13	15	13	15	11	12	12	15	12	13	12	13	12	12	14	12	15	56989.3	46583.5	65060.4	51563	65551.3	89139.4	82138.3	57748	72842.2	73696.5	61136.9	99310.8	80351.5	88057.4	72114.2	81940.5	112314	98615.8	94089.3	81645.4	762281	716253	857003
149859.25;148954.23;150544.47;148388.78;148278.5;145087.98;147798.1;144182.96;148703.13	A0A1B8Y4Q6;A0A1B8Y4R5;A0A6I8QC30;A0A6I8SLS0;A0A6I8SVI7;A0A8J1J7U4;A0A8J1J7U5;A0A8J1JA97;A0A8J1JBA5	A0A1B8Y4Q6	XENTR_v900263621mg;XENTR_v900263621mg;mink1;mink1;mink1;mink1;mink1;mink1;mink1	Xenopus tropicalis	non-specific serine/threonine protein kinase	5	4	4	4	4	4	3	4	4	3	2	4	3	4	3	3	3	2	3	3	4	11197.7	25454.8	12683.1	14689.2	15406.9	6450.6	11381.1	15329.3	4979.76	10254.3	10846.2	8137.73	6314.46	5688.64	8577.07	4966.8	7034.62	3819.79	5681.75	6426.36	497647	1.2204e+06	692736
160796	A0A1B8Y528	A0A1B8Y528	XENTR_v900261521mg	Xenopus tropicalis	Alpha-2-macroglobulin-like protein 1	1	1	1	1	1	1	1	1	1	1	1	1	0	1	0	1	1	1	1	1	1	25598.6	28553.8	23543.3	15332.7	19816.2	28442.9	25784.7	11221.2	24254.1	17159.6	6036.1	NaN	12053	NaN	7130.88	14505.8	7834.57	4764.32	10848.2	15746.2	112555	103066	30239.1
102579.88;102485.82;103981.57;106055.91	A0A1B8Y555;A0A803J7M3;A0A803JMT8;A0A8J0R840	A0A1B8Y555	XENTR_v90026194mg;dclre1a;dclre1a;dclre1a	Xenopus tropicalis	UBZ4-type domain-containing protein;DNA cross-link repair 1A;DNA cross-link repair 1A;DNA cross-link repair 1A protein isoform X1	5	5	5	5	5	5	5	5	5	5	5	5	5	5	5	5	4	5	5	5	5	161980	227453	213383	183603	208307	129109	169150	222722	161389	188077	160559	222098	168366	203555	171863	173078	155283	175087	155130	169970	201656	423761	372404
76429.1	A0A1B8Y556	A0A1B8Y556	XENTR_v90026193mg	Xenopus tropicalis	Thioredoxin domain-containing protein	6	5	5	5	5	6	5	6	6	6	5	6	5	6	4	6	5	5	6	5	4	114319	96693	104963	91411	83586.9	88871.8	107654	85464.4	83599.5	92699.3	79001.1	93004.7	104759	104463	90530.6	92027.3	97202.7	90294.1	101101	85925.8	315489	568391	390908
100572.7;100599.72;112188.06	A0A1B8Y581;A0A6I8QQY6;A0A6I8RHT2	A0A1B8Y581	XENTR_v900261911mg;ccdc186;ccdc186	Xenopus tropicalis	Coiled-coil domain containing 186	6	4	5	6	5	6	6	5	6	6	5	5	6	6	6	5	6	6	5	6	6	23750.8	21474.3	23635.2	20471.7	25403.6	22023.8	23553.8	21797.2	20748.3	20080.7	18853.6	21080.3	18762.6	21873.7	19861.4	21958.5	22728.4	19962.5	21950.4	22677.2	189477	355106	213127
39389.2;42416.87;44575.47;43656.28;41275.55;43681.27	A0A1B8Y5A0;A0A6I8RBQ2;A0A6I8SSG4;A0JPB9;Q0IHL9;Q28GQ1	A0A1B8Y5A0	abo.2	Xenopus tropicalis	Uncharacterized protein;Uncharacterized protein;Uncharacterized protein;ABO blood group (transferase A, alpha 1-3-N-acetylgalactosaminyltransferase; transferase B, alpha 1-3-galactosyltransferase) gene 2;LOC549858 protein;ABO blood group (Transferase A, alpha 1-3-N-acetylgalactosaminyltransferase; transferase B, alpha 1-3-galactosyltransferase)	1	0	0	0	0	0	1	0	0	0	1	0	1	1	1	1	1	1	1	1	1	NaN	NaN	NaN	NaN	NaN	6155.44	NaN	NaN	NaN	1114.23	NaN	10039.3	4447.9	9789.98	9831.4	7690	8592.5	12581.6	12910.8	2652.44	NaN	NaN	NaN
70252.4;73222.74;72278.48;74914.64;54117.04;74887.62	A0A1B8Y5E8;A0A6I8SPS3;A0A803JZ91;A0A803KKA3;A0A8J0SLX7;L7N2I3	A0A1B8Y5E8	XENTR_v90026045mg;nos1ap;LOC100488020;nos1ap;nos1ap;nos1ap	Xenopus tropicalis	PID domain-containing protein;Nitric oxide synthase 1 adaptor protein;Carboxyl-terminal PDZ ligand of neuronal nitric oxide synthase protein;Uncharacterized protein C1orf226 homolog;Uncharacterized protein C1orf226 homolog isoform X1;Nitric oxide synthase 1 adaptor protein	1	1	1	1	1	1	1	1	1	1	1	1	1	1	1	1	1	1	1	1	1	33012.5	19207.9	21601.3	33896.2	30422.6	33795.8	27068.2	32727.2	33806.5	29044	34333.6	38715.3	36687.5	36939.7	34155.6	38141	38606.3	42596.6	32648.5	35934.7	73538.2	60501.2	41742
33857.39;33758.26	A0A1B8Y5J8;Q6NVS6	A0A1B8Y5J8	rtf2	Xenopus tropicalis	Replication termination factor 2	4	3	3	3	1	4	4	4	4	4	3	3	3	4	3	3	4	4	4	4	3	7680.69	38870.1	21755.9	25213.7	21361.7	33508.4	26498.8	11916.9	20412.4	21869.9	15961.2	29606.6	26988.2	28965	19676.5	28262.5	43996.1	20369.8	23157.9	25689.7	30496.7	61938.9	41225.1
96015.83;96108.91;98787.05;98130.3;92112.75;96995.88;95864.03;99767.1;99110.35;96015.83	A0A1B8Y5L8;A0A5S6L3S3;A0A6I8QLS2;A0A6I8QZ29;A0A6I8RVS5;A0A8J0SZS0;A0A8J1IW21;A0A8J1IYF6;A0A8J1IZ70;A1A5G6	A0A1B8Y5L8	XENTR_v90025919mg;atp6v0a1;atp6v0a1;atp6v0a1;atp6v0a1;atp6v0a1;atp6v0a1;atp6v0a1;atp6v0a1;atp6v0a1	Xenopus tropicalis	V-type proton ATPase subunit a;V-type proton ATPase subunit a;V-type proton ATPase subunit a;V-type proton ATPase subunit a;V-type proton ATPase subunit a;V-type proton ATPase subunit a;V-type proton ATPase subunit a;V-type proton ATPase subunit a;V-type proton ATPase subunit a;V-type proton ATPase 116 kDa subunit a 1	17	14	15	15	15	16	16	16	15	16	15	14	13	15	15	14	14	14	13	14	15	815061	885212	978349	1.01744e+06	807728	1.04801e+06	939837	876526	956607	1.18431e+06	956008	1.18565e+06	1.06778e+06	1.15803e+06	1.062e+06	1.31063e+06	1272639	1.0635e+06	1.1282e+06	904314	2.97855e+06	2.64372e+06	3065444
7244.3;14292.49;15234.33	A0A1B8Y5M6;A0A6I8S6V8;A0A8J1IXW9	A0A1B8Y5M6	XENTR_v900259261mg;;ino80c	Xenopus tropicalis	Vps72/YL1 C-terminal domain-containing protein (Fragment);Vps72/YL1 C-terminal domain-containing protein;INO80 complex subunit C	2	2	2	2	2	2	2	2	2	2	2	1	2	1	2	2	2	2	1	2	2	46201.2	38880.6	54685.8	49649.6	47427.7	53198.6	45179.8	26346	37283.4	29994	27157.2	51486.2	18514.9	44029.8	35218.6	46230.7	55380.6	43226.9	28244	43710.1	2.9555e+06	278309	453831
115005.43;123409.62;124678.54;117017.79;117256.88	A0A1B8Y5M9;A0A6I8SU88;A0A803KC86;A0A8J0S5G2;F6VHL8	A0A1B8Y5M9	XENTR_v900259281mg;LOC100488276;plcl2;LOC100488276;plcl2	Xenopus tropicalis	Phosphoinositide phospholipase C (Fragment);Phosphoinositide phospholipase C;Phosphoinositide phospholipase C;Phosphoinositide phospholipase C;Phosphoinositide phospholipase C	1	1	1	1	1	1	1	1	1	1	1	1	1	1	1	1	1	1	1	1	1	54585	43295	55037.2	62799.3	65963.1	63363.2	57891	42832.4	79249.1	99496.8	70195.8	92567.1	90223.1	75484.4	66096.5	86336.8	86170.6	85526.1	83079.9	51404.8	223483	173112	194221
54947.8	A0A1B8Y5R2	A0A1B8Y5R2	XENTR_v900258461mg	Xenopus tropicalis	Uncharacterized protein (Fragment)	3	3	2	3	2	3	2	3	3	3	3	3	3	3	3	3	3	3	3	3	2	247229	219108	218913	245647	246888	230507	277305	259499	369445	381012	357937	356995	357551	217471	249749	389738	258936	240064	259779	202200	819993	979977	691387
93338.5	A0A1B8Y5S3	A0A1B8Y5S3	XENTR_v900258521mg	Xenopus tropicalis	Uncharacterized protein (Fragment)	1	1	1	1	1	1	1	1	1	1	1	1	1	1	1	1	1	1	1	1	1	89653.3	87691	67765	85167.1	77331.2	85208.1	103257	71441.3	77139	91278.7	97103.7	87040.9	84321.5	79192.9	71642	101027	85766.9	89203.9	90859.5	72352.6	2.19938	10288.3	2.78
15335.1	A0A1B8Y5U6	A0A1B8Y5U6	XENTR_v90025796mg	Xenopus tropicalis	Succinate dehydrogenase cytochrome b560 subunit, mitochondrial	7	6	6	6	6	6	6	7	6	5	7	5	6	5	5	5	6	6	5	7	5	137223	195114	157376	138114	124648	225359	229646	122828	147545	172697	135370	267866	166300	155099	148042	205377	164943	229916	208208	187784	1.59611e+06	2.09613e+06	1.08371e+06
506492.07;595774.59;594412.08;595667.43;594393.03;594150.69;595699.52	A0A1B8Y5W1;A0A803JD88;A0A803JFU9;A0A803JFV8;A0A803JGZ4;A0A803JQZ8;A0A803JRZ5	A0A1B8Y5W1	XENTR_v90025804mg;LOC100496402;LOC100496402;LOC100496402;LOC100496402;LOC100496402;LOC100496402	Xenopus tropicalis	RZ-type domain-containing protein;E3 ubiquitin-protein ligase RNF213;E3 ubiquitin-protein ligase RNF213;E3 ubiquitin-protein ligase RNF213;E3 ubiquitin-protein ligase RNF213;E3 ubiquitin-protein ligase RNF213;E3 ubiquitin-protein ligase RNF213	1	1	1	1	1	1	1	1	0	0	1	1	1	0	0	1	1	0	0	0	0	1679.99	1446.04	7087.69	4117.58	3715.71	2789.61	4318.65	NaN	NaN	2335.38	3771.1	3808.43	NaN	NaN	4196.1	3973.62	NaN	NaN	NaN	NaN	1.90744	2.26236	2.86184
30823.12;30954.31	A0A1B8Y6H5;A0A803J599	A0A1B8Y6H5	sco2	Xenopus tropicalis	Protein SCO2 homolog, mitochondrial isoform X2;Protein SCO2 homolog, mitochondrial isoform X1	3	3	3	3	3	3	3	3	3	3	3	3	3	3	3	3	3	3	3	3	3	123952	157283	117104	116953	131467	99194.8	86081.8	142699	130345	148448	134487	128803	160620	142782	130520	121444	120559	129411	151960	128934	556677	8650116	515517
23826.29;28522.77;29383.7;26611.54;26813.78	A0A1B8Y6P9;A0A803J5Q6;A0A803JPX4;F6UFD2;Q5BKI4	A0A1B8Y6P9	XENTR_v90030641mg;grk5;grk5;grk5;prdx3	Xenopus tropicalis	Thioredoxin-dependent peroxide reductase, mitochondrial (Fragment);Thioredoxin-dependent peroxide reductase, mitochondrial;Thioredoxin-dependent peroxide reductase, mitochondrial;Thioredoxin-dependent peroxide reductase, mitochondrial;Thioredoxin-dependent peroxide reductase, mitochondrial	9	8	8	8	8	8	8	9	8	8	8	8	8	8	8	8	8	8	9	8	9	5.5363e+06	5772468	5.31375e+06	5320569	5334136	5.56995e+06	5.03203e+06	4.0669e+06	4.64642e+06	4536302	4.95751e+06	4207080	4549885	4433567	4597735	4.8048e+06	4621338	4660819	4.77281e+06	4480285	14559029	13091746	12137025
68689.4	A0A1B8Y6Q0	A0A1B8Y6Q0	XENTR_v900306342mg	Xenopus tropicalis	WWE domain-containing protein (Fragment)	1	1	1	1	1	1	1	1	1	1	1	1	1	1	1	1	1	1	1	1	1	19848.9	20775.3	16944.6	18878.6	17251.6	17190.1	23153.2	28791.5	20356.3	16458.1	26350.7	24528.7	19699.4	25990.7	25603.5	18910.6	29590.9	25734.4	29522.4	27123.4	72532.3	72179.2	66492.8
30050.79;30511.39;26904.11;27335.62;26772.91	A0A1B8Y6Q5;A0A803J418;A0A803K996;A0A803KH57;Q6DJ19	A0A1B8Y6Q5	XENTR_v90030660mg;htatip2;htatip2;htatip2;htatip2	Xenopus tropicalis	Oxidoreductase HTATIP2	2	2	2	1	2	2	1	1	2	2	1	2	2	2	2	2	1	2	2	2	2	26276.4	18603.9	43033.2	28907.4	26336.1	35315.7	26384.1	20254	20078.8	27036.8	26859.9	37136.3	46932.5	49526.3	43236.2	48337.8	20862	47115.2	46788.2	34970.4	29731.7	10888.6	93590
165001	A0A1B8Y6R5	A0A1B8Y6R5	EIF3A	Xenopus tropicalis	Eukaryotic translation initiation factor 3 subunit A	73	70	70	69	70	69	71	72	67	67	70	67	68	69	67	68	67	70	68	69	71	4311352	4.46527e+06	3.84869e+06	3870623	3911771	4.23835e+06	4.07316e+06	3.45797e+06	3.53885e+06	3970936	3.86825e+06	4.01561e+06	3750067	3.94457e+06	3.82532e+06	3.96411e+06	4.02719e+06	4.0682e+06	4190880	4213751	13511559	15213614	13285508
34293.54;34084.52;34104.26;33449.99;34421.67	A0A1B8Y6W6;A0A6I8RDB7;A0A803J4V2;A4IH39;Q68F85	A0A1B8Y6W6	usf2;usf2;usf2;usf1;usf2	Xenopus tropicalis	Upstream stimulatory factor 2 isoform X1;Upstream transcription factor 2, c-fos interacting;Upstream transcription factor 2, c-fos-interacting;Upstream stimulatory factor 1;Upstream stimulatory factor 2	1	1	1	0	1	1	1	1	1	0	0	1	0	0	0	0	0	0	0	0	0	17384.5	16380.4	NaN	18091.3	22207.1	16059.3	21565.8	16767.2	NaN	NaN	19016.5	NaN	NaN	NaN	NaN	NaN	NaN	NaN	NaN	NaN	76010.9	195318	NaN
20647.9	A0A1B8Y6Y4	A0A1B8Y6Y4	LOC105945276	Xenopus tropicalis	Uncharacterized LOC105945276	3	2	3	3	3	3	3	3	3	3	3	3	3	3	2	3	3	3	3	3	3	16673.4	19195.1	12460.1	21306.1	22391.4	14236.9	15423.6	24344.2	18990.7	17272.6	19855	16371.4	20224.5	21071.8	19818	15484.1	19253.4	18879.2	20635.6	21783.5	1.76251e+06	1.06722e+06	648289
20693.43;27396.81;37269.95;26619.91	A0A1B8Y718;A0A6I8SWB8;A0A803K7V4;Q6DEY1	A0A1B8Y718	XENTR_v90030367mg;;;smndc1	Xenopus tropicalis	Survival of motor neuron-related-splicing factor 30	4	3	3	3	4	3	3	3	4	4	3	4	4	2	4	3	3	4	4	4	4	218826	192830	224246	234337	214139	229445	221207	213253	182043	136037	203519	243486	193670	214216	148271	173130	177720	178325	174365	196354	875578	742626	1.07073e+06
19406.07;47218.1;45551.16;47208.06	A0A1B8Y719;A0A6I8Q0Y5;A0A803JL26;A4IGY0	A0A1B8Y719	XENTR_v900303791mg;zdhhc6;zdhhc6;zdhhc6	Xenopus tropicalis	Uncharacterized protein (Fragment);Palmitoyltransferase;Palmitoyltransferase;Palmitoyltransferase	2	1	1	1	1	1	2	2	1	2	2	1	2	2	2	1	2	2	2	2	2	85024.7	51215.1	74391.6	97504.3	82644.2	85560.7	83629.3	68293.8	100114	100394	85189.5	131447	95411.6	110741	81857.8	131778	129298	103058	104849	58601.8	597900	143824	196094
52522.13;39133.87;42826.21;42221.41;50945.01;51641.34;66588.28;37266.88;66749.56;66819.74;68647.74;53606.66;54097.2;53669.79;41603.77;41532.69;54088.49;42277.35;43323.56;44360.81;44323.75;68600.64;67210.18;66298.17;64168.53;64238.71;68516.61;52965.64;66978.72;52199.02;52162.05;51088.76;66066.71;50651.22;54184.28;53148.22;52078.88;49712.15;68126.17;65629.17;52710.68;51771.61;49190.58;69038.18;6714…	A0A1B8Y735;A0A6I8QRI0;A0A6I8RA13;A0A6I8SP74;A0A6I8T1Y8;A0A803J833;A0A803J969;A0A803JCN4;A0A803JGE8;A0A803JJW7;A0A803JZB0;A0A803K7L6;A0A803KC73;A0A803KCZ9;A0A8J0QGW0;A0A8J0T1T8;A0A8J1J707;A0A8J1J712;A0A8J1J713;A0A8J1J9F6;A0A8J1JAH5;A0A8J1JRN9;A0A8J1JRP1;A0A8J1JRP8;A0A8J1JRQ0;A0A8J1JRQ2;A0A8J1JRQ3;A0A8J1JRQ5;A0A8J1JRQ7;A0A8J1JRQ9;A0A8J1JRR1;A0A8J1JRR2;A0A8J1JRR3;A0A8J1JRR6;A0A8J1JRR8;A0A8J1JRS3;A0A…	A0A1B8Y735	XENTR_v900303751mg;tcf7;lef1;lef1;tcf7;tcf7l2;tcf7l2;tcf7;tcf7l2;tcf7l2;tcf7l2;tcf7l2;tcf7l2;tcf7l2;lef1;lef1;tcf7;tcf7;tcf7;tcf7;tcf7;tcf7l2;tcf7l2;tcf7l2;tcf7l2;tcf7l2;tcf7l2;tcf7l2;tcf7l2;tcf7l2;tcf7l2;tcf7l2;tcf7l2;tcf7l2;tcf7l2;tcf7l2;tcf7l2;tcf7l2;tcf7l2;tcf7l2;tcf7l2;tcf7l2;tcf7l2;tcf7l2;tcf7l2;tcf7l2;tcf7l2;tcf7l2;tcf7l2;tcf7l2;tcf7;tcf7l2;tcf7	Xenopus tropicalis	HMG box domain-containing protein;Transcription factor 7;Lymphoid enhancer-binding factor 1;Lymphoid enhancer binding factor 1;Transcription factor 7;Transcription factor 7-like 2;Transcription factor 7-like 2;Transcription factor 7;Transcription factor 7-like 2;Transcription factor 7-like 2;Transcription factor 7-like 2;Transcription factor 7-like 2;Transcription factor 7-like 2;Transcription fa…	1	1	1	1	1	1	0	1	0	1	1	1	1	1	0	1	0	0	1	1	1	158637	65458.1	44200.4	181152	138999	NaN	97648.4	NaN	95535.4	148007	73240.2	131816	145772	NaN	154171	NaN	NaN	180283	97299.5	108798	121978	85577.6	85502.4
53201.18;69588;65385.23	A0A1B8Y757;A0A6I8PZ16;Q5I0A8	A0A1B8Y757	XENTR_v90030333mg;nelfb;nelfb	Xenopus tropicalis	Negative elongation factor complex member B (Fragment);Negative elongation factor complex member B;Hypothetical LOC496936	8	6	4	6	6	5	6	8	4	5	6	4	6	5	6	6	7	8	8	8	7	77698	71740.8	80373.9	75977.5	76011.9	84059.9	95533.8	66102.4	61704	75962.3	62504.4	106410	66999.7	92049.6	69041.2	77947.8	94800.4	87136.3	96518.4	88779.4	219345	891224	523124
31239.36;25022.3;39040.81;34608.01;32030.54;29807.91;30429.56;45687.17	A0A1B8Y7G8;A0A1B8Y7I0;A0A803KBJ6;A0A8J0SBS3;A0A8J0SQE3;A0A8J1IM78;B2RYA0;L7N344	A0A1B8Y7G8	XENTR_v90030126mg;XENTR_v90030135mg;btn2a1;btn2a1;LOC100497195;LOC100497195;LOC100170443;	Xenopus tropicalis	Ig-like domain-containing protein;Ig-like domain-containing protein (Fragment);Butyrophilin subfamily 2 member A1 isoform X1;Butyrophilin subfamily 2 member A1 isoform X2;Selection and upkeep of intraepithelial T-cells protein 2 isoform X1;Selection and upkeep of intraepithelial T-cells protein 2 isoform X2;LOC100170443 protein;Ig-like domain-containing protein	1	1	1	1	1	1	1	1	1	1	1	1	1	1	1	1	1	1	1	1	1	9635.24	10217	10780.3	9914.06	9717.39	6989.67	10690.2	9690.33	3876.01	9387.71	7125.77	8230.71	8495.89	8505.92	15152.3	11900.4	7953.05	5603.3	6260.14	7385.53	1.99696	3.12203	2.91217
87540.8;89368.82;89396.88;88413.74	A0A1B8Y7I3;B4F754;B5DEU5;F7BWV7	A0A1B8Y7I3	XENTR_v90030045mg;anapc4;anapc4;anapc4	Xenopus tropicalis	Anaphase-promoting complex subunit 4	9	8	6	8	6	7	8	7	8	9	9	8	9	8	9	8	9	9	8	8	7	155023	147579	150772	220535	182097	251770	201144	183700	200622	234247	212115	306560	232480	248407	211784	241406	209431	265508	247009	237843	282278	275765	292726
49034.77;51879.94;56568.44;54330.83;55012.77;52735.95;53806.21;46569.15	A0A1B8Y7I9;A0A6I8SXY2;A0A803J2J1;A0A803J8V4;A0A803JLH8;A0A803JYY3;A0A8J1J2F3;A0A8J1J3D4	A0A1B8Y7I9	XENTR_v90030041mg;rbpj;rbpj;rbpj;rbpj;rbpj;rbpj;rbpj	Xenopus tropicalis	Recombination signal binding protein for immunoglobulin kappa J region;Recombination signal binding protein for immunoglobulin kappa J region;Recombination signal binding protein for immunoglobulin kappa J region;Recombination signal binding protein for immunoglobulin kappa J region;Recombination signal binding protein for immunoglobulin kappa J region;Recombination signal binding protein for imm…	1	0	1	1	1	0	0	0	0	0	1	1	1	1	1	1	1	1	0	1	0	NaN	16212.2	17619.7	16011	NaN	NaN	NaN	NaN	NaN	19367.3	3825.64	41994.2	6166.58	21777	20723.3	39072.7	20933.5	NaN	27232.1	NaN	NaN	43671	2.88027
55787.16;52728.48;54257.41;55773.13	A0A1B8Y7M9;A0A6I8Q658;F7BWN8;Q66IH9	A0A1B8Y7M9	XENTR_v90030046mg;zcchc4;zcchc4;zcchc4	Xenopus tropicalis	rRNA N6-adenosine-methyltransferase ZCCHC4	2	2	2	2	2	2	2	2	2	2	2	2	2	2	1	2	2	2	2	2	2	41545.9	39856	32438	41606.5	29050.2	48365.6	40473.9	17030.9	21124.3	41519.7	39195.3	27327	32008.6	32445.7	12277.5	26466.9	28701.4	20607.7	27337.4	29713.6	371828	21668384	109988
49227.85;47736.05;49112.67;47688.05	A0A1B8Y7N5;A0A1B8Y7N7;A0A803JLI5;A0A8J0SL86	A0A1B8Y7N5	XENTR_v90029936mg;XENTR_v90029938mg;XB5964270;LOC101733582	Xenopus tropicalis	F-box domain-containing protein;F-box domain-containing protein;F-box/WD repeat-containing protein 7;F-box/WD repeat-containing protein 7	3	3	2	3	3	3	3	3	3	3	2	3	2	3	3	2	3	2	3	1	3	9079.78	12346.7	9103.17	22181	14120.3	21382.1	19079.5	7756.56	19765.4	15472	6445.7	32475.5	7537.98	14726.1	38790.4	16238.7	2419.13	18322.2	12708.5	15615.9	36551.6	421217	41133.1
13903.25;21299.4;14819.34;13906.2;13978.31;13978.27;13966.25;15201.52;13949.27;22222.99;14421.68;15540.14;14832.16;14517.87;14203.56;17577.16;13534.74;13931.26;13935.24;13950.26;13952.23;13991.31;13905.22;NaN;15559.26;13980.28;13930.27;13965.27;13964.28	A0A1B8Y809;A0A1B8Y827;A0A6I8QKF3;A0A6I8R705;A0A6I8S5P5;A0A6I8S7P0;A0A6I8SFV2;A0A6I8SQ83;A0A803J7B9;A0A803J7E1;A0A803JB32;A0A803JM35;A0A803JQC0;A0A803K150;A0A803K2H8;A0A803K8P1;A0A803KCX3;A0A8J0QVW5;A0A8J0QWC9;A0A8J0QYJ4;A0A8J0QZ15;A0A8J0R2W0;A0A8J0T3Y8;A0A8J1ITN4;A0A8J1JPM0;B0JZ06;F6XTM2;Q28F61;Q6DK82	A0A1B8Y809	LOC101731006;XENTR_v90029514mg;;LOC100487067;LOC100485548;LOC100487632;LOC116407737;;LOC101732059;;;;;;;;;LOC100492975;LOC100496244;LOC100488074;LOC100496089;LOC100488903;LOC100485854;LOC101733262;LOC116411533;h2ac12;LOC116411633;h2ac7;h2ac14	Xenopus tropicalis	Histone H2A;Histone H2A (Fragment);Histone H2A;Histone H2A;Histone H2A;Histone H2A;Histone H2A;Histone H2A;Histone H2A;Histone H2A;Histone H2A;Histone H2A;Histone H2A;Histone H2A;Histone H2A;Histone H2A;Histone H2A;Histone H2A;Histone H2A;Histone H2A;Histone H2A;Histone H2A;Histone H2A;Histone H2A;Histone H2A;Histone H2A;Histone H2A;Histone H2A;Histone H2A	3	3	3	3	3	3	3	3	3	3	3	3	3	3	3	3	3	3	3	3	3	8500070	13579755	7.85326e+06	9265884	14081503	9568271	8778828	14113885	15613657	10695108	14427520	7856237	12836603	10656080	14118387	10433099	6.85149e+06	7408969	9528070	8498813	32526498	47265100	30117604
48449.4	A0A1B8Y839	A0A1B8Y839	XB5896327	Xenopus tropicalis	Uncharacterized protein LOC100486056 isoform X1	6	5	6	5	6	6	6	5	6	6	5	5	4	6	6	5	5	6	6	6	5	112967	86761.9	103844	112879	116462	131449	115313	125943	123596	111359	126900	99563.7	124881	111436	120068	112494	119967	110478	114373	113267	643364	529423	465252
35764.5	A0A1B8Y854	A0A1B8Y854	XENTR_v90029538mg	Xenopus tropicalis	Histone H2B	6	5	6	6	6	6	6	6	6	6	6	6	5	6	6	5	5	5	5	5	6	8544071	9842919	9416281	7895274	13294494	12397538	13332045	15109933	13467606	12393802	13454220	13540571	16589779	15762602	18013340	17546732	18225478	17221742	18013230	15761013	53285548	55323924	49217764
26495.03;23775.19;148292.47;41400.99;148243.58;148504.88;147060.09;148396.76	A0A1B8Y8L4;A0A1B8YA05;A0A803J2L6;A0A803J4S2;A0A803JER8;A0A803JEW5;A0A803JFX1;A0A803JMF8	A0A1B8Y8L4	XENTR_v90029302mg;XENTR_v90027866mg;;;;;;	Xenopus tropicalis	Paraneoplastic antigen Ma-like C-terminal domain-containing protein;Retrotransposon gag domain-containing protein (Fragment);ribonuclease H;CCHC-type domain-containing protein;ribonuclease H;ribonuclease H;ribonuclease H;ribonuclease H	1	1	1	1	1	1	1	1	1	1	1	1	1	1	1	1	1	1	1	1	1	31950	36304.3	53988.6	43835.3	37915.2	52397.2	54284.4	27018.1	43727.6	58784.8	36780.4	83817.1	44521.5	74314.3	55902.9	62679.9	87555.2	72327	76911.1	62135.2	2.04462	39387	3.04717
71259.23;67571.73;70181.97	A0A1B8Y8N9;A0A803JAN8;Q5CZZ1	A0A1B8Y8N9	alb	Xenopus tropicalis	Albumin;Albumin;Albumin precursor	12	11	12	12	12	12	11	12	12	12	12	11	12	12	12	12	11	12	12	11	11	1.46785e+06	1.47881e+06	1.36113e+06	1.71604e+06	1.45915e+06	1.43711e+06	1.37788e+06	1.26634e+06	1879923	1.49844e+06	1.38886e+06	1.49548e+06	1.72671e+06	1.46391e+06	1.50692e+06	1.97263e+06	1.44504e+06	1.5241e+06	1407920	1.24326e+06	7.9622e+06	6.08509e+06	5.87735e+06
35654.88;39181.04;36302.86;35654.88;33605.58	A0A1B8Y936;A0A6I8RJZ0;F6ZU57;Q07G98;Q6DIS5	A0A1B8Y936	XENTR_v90028982mg;cops6;cops6;cops6;cops6	Xenopus tropicalis	COP9 signalosome complex subunit 6	6	5	6	6	6	6	6	6	6	5	6	5	5	5	5	5	5	6	6	6	6	976477	801751	733198	600071	705846	881969	864996	655681	679630	793705	671188	816759	684244	780895	658896	758896	707469	790888	722747	858455	2.66054e+06	2525007	2193187
81761.58;81841.78;81546.41;81741.62;81761.58	A0A1B8Y939;A0A6I8Q435;A0A6I8RMA1;F6ZTK2;Q6NX31	A0A1B8Y939	MCM7;mcm7;mcm7;mcm7;mcm7	Xenopus tropicalis	DNA replication licensing factor MCM7;DNA replication licensing factor MCM7;DNA replication licensing factor MCM7;DNA replication licensing factor MCM7;DNA replication licensing factor mcm7	37	34	35	36	35	35	34	36	37	36	36	35	34	35	35	36	34	35	36	36	35	2.7837e+06	3371007	2.57137e+06	2605145	2.79979e+06	2.87389e+06	2.92893e+06	2.63336e+06	2.77964e+06	2968217	2.98444e+06	2.93683e+06	2.80598e+06	2.71107e+06	2.72338e+06	3.03605e+06	3.09309e+06	2786257	3.08667e+06	3.04436e+06	8500982	9844411	7.89084e+06
130189.45;138791.24;138663.11	A0A1B8Y995;A0A8J1J9A8;F7B167	A0A1B8Y995	XENTR_v90028654mg;cecr2;cecr2	Xenopus tropicalis	Bromo domain-containing protein;Cat eye syndrome critical region protein 2;CECR2, histone acetyl-lysine reader	1	0	0	0	0	0	1	1	1	1	1	1	1	1	1	1	1	1	1	1	1	NaN	NaN	NaN	NaN	NaN	20539.8	19945.4	14414.4	27579.1	18350.1	24558.2	19349.9	28125.7	29267.4	17282.1	35979.4	27120.7	29322.7	20268.8	26676.8	NaN	NaN	NaN
48893.74;48325.07;60749.19;52276.57;61317.87	A0A1B8Y9B1;A0A1B8Y9D7;A0A8J0R1F5;A0A8J0R260;F7ADT1	A0A1B8Y9B1	XENTR_v900286642mg;XENTR_v900286642mg;dcp1b;dcp1b;dcp1b	Xenopus tropicalis	5'-(N(7)-methylguanosine 5'-triphospho)-[mRNA] hydrolase (Fragment);5'-(N(7)-methylguanosine 5'-triphospho)-[mRNA] hydrolase (Fragment);5'-(N(7)-methylguanosine 5'-triphospho)-[mRNA] hydrolase;5'-(N(7)-methylguanosine 5'-triphospho)-[mRNA] hydrolase;5'-(N(7)-methylguanosine 5'-triphospho)-[mRNA] hydrolase	3	3	2	2	2	2	2	2	3	3	2	3	3	3	2	3	3	3	3	3	3	27194.4	11628.7	25031.3	21637.5	30991.6	43078.5	26080.4	29052.5	20501	28967.4	30420.9	15388	37797.9	28952.4	40397.5	29029.6	35539.2	36770.2	46263.2	51887.8	24563.5	47752.7	7.38759e+06
57713.1	A0A1B8Y9B4	A0A1B8Y9B4	psmd3	Xenopus tropicalis	26S proteasome non-ATPase regulatory subunit 3	30	29	28	28	29	28	30	27	28	26	28	28	29	30	30	29	30	28	30	30	30	2.26382e+06	2.1876e+06	2257483	2161867	2133845	2.46462e+06	2.58692e+06	2.15293e+06	2.48254e+06	2.68487e+06	2.31972e+06	2791915	2.67281e+06	2.75441e+06	2.74851e+06	3.01643e+06	2.79761e+06	3.00661e+06	2.75732e+06	2677481	10732069	10253622	9622198
22096.36;21158.53;22096.36	A0A1B8Y9B6;A0A6I8RY43;A8E5U3	A0A1B8Y9B6	XENTR_v90028621mg;borcs5;borcs5	Xenopus tropicalis	BLOC-1-related complex subunit 5	7	6	6	7	7	7	7	6	6	7	6	6	6	6	5	6	6	5	5	5	7	110484	101975	101304	115993	110309	88598.2	101414	106645	107883	113206	99553	80586.4	110861	100286	96642.6	103063	97668.7	91613.8	102159	89110.5	141804	70485.5	162724
54729.8	A0A1B8Y9C2	A0A1B8Y9C2	msl1	Xenopus tropicalis	Male-specific lethal 1 homolog	1	0	1	0	0	1	0	1	1	1	0	1	0	1	1	1	1	1	1	0	1	NaN	9190.66	NaN	NaN	7282.16	NaN	8008.08	5799.16	4948.53	NaN	6623.53	NaN	1330.63	3500.56	4016.06	5226.17	4016.05	4525.92	NaN	5857.39	NaN	2.16731	NaN
191032.14;190840.99	A0A1B8Y9G9;F6ZPV6	A0A1B8Y9G9	XENTR_v90028506mg;top2a	Xenopus tropicalis	DNA topoisomerase 2	44	40	42	39	42	41	41	42	41	41	41	41	40	41	43	42	43	42	42	43	42	719794	639895	789794	718029	772361	936421	897315	688904	873443	896202	812822	1026599	821518	952150	865745	1.06191e+06	1.15013e+06	1.05871e+06	968103	951379	2994329	2891389	3.2832e+06
43242.62;41237.28;41627.73;43313.69;43242.62	A0A1B8Y9Q2;A0A6I8Q7M8;A0A6I8QZS5;A0A8J0SS81;Q66KL9	A0A1B8Y9Q2	XENTR_v90028390mg;rbm42;rbm42;rbm42;rbm42	Xenopus tropicalis	RNA-binding protein 42	2	1	2	1	1	1	1	1	2	2	2	1	2	2	2	2	1	1	2	2	2	102175	96716.1	108956	95472.1	114140	120778	122732	161452	124642	97076.7	88639.4	75753.2	109778	58307.8	74583.1	82252.1	77918.5	97295.2	62990.9	94746.6	1068328	3686625	806390
93762.85;89215.59;89651.08	A0A1B8Y9S4;A0A6I8QBM7;F6UIE1	A0A1B8Y9S4	XENTR_v90028115mg;ercc3;ercc3	Xenopus tropicalis	General transcription and DNA repair factor IIH helicase/translocase subunit XPB	7	7	7	5	7	6	5	6	6	5	6	6	5	6	6	6	6	5	6	5	6	26524.4	26841.9	33673.2	30352.9	30099.2	43630.3	35094.3	31238.9	35028	42012.7	44245.1	55550.1	34185.8	37527.5	43546.3	45870.4	39567.1	41356.6	42784.9	36841.5	56779.5	117542	98833.5
114293.77;115696.26;140172.88;134184.28;115249.76;117706.52;109707.66;113239.5;116983.58;101573.48;113451.74;111441.48;117430.08;116027.59;119440.34	A0A6I8QFK5;A0A6I8R7Y9;A0A6I8RCH7;A0A6I8RKP6;A0A6I8S1N8;A0A6I8SMM9;A0A8J0SNC7;A0A8J0SPI9;A0A8J0SPL4;A0A8J0SPL9;A0A8J1JKH1;A0A8J1JKH2;A0A8J1JMW4;A0A8J1JP36;K9J7Y0	A0A6I8QFK5	epb41l2	Xenopus tropicalis	Erythrocyte membrane protein band 4.1-like 2;Erythrocyte membrane protein band 4.1-like 2;Erythrocyte membrane protein band 4.1-like 2;Erythrocyte membrane protein band 4.1-like 2;Band 4.1-like protein 2 isoform X6;Band 4.1-like protein 2 isoform X2;Band 4.1-like protein 2 isoform X11;Band 4.1-like protein 2 isoform X8;Band 4.1-like protein 2 isoform X4;Band 4.1-like protein 2 isoform X12;Band 4.…	16	15	15	13	14	15	12	13	14	14	15	13	14	14	13	15	12	14	13	14	14	221191	226070	212387	193043	237923	238554	217662	228591	265630	243708	253755	230236	233851	226754	197783	208881	242817	229883	254994	224714	760082	856450	854985
22250.91;26234.65;23096.04;24766.89	A0A1B8Y9W1;A0A6I8RQV2;A0A803KDR2;Q5FW29	A0A1B8Y9W1	XENTR_v900278591mg;chmp5;chmp5;chmp5	Xenopus tropicalis	Charged multivesicular body protein 5 (Fragment);Charged multivesicular body protein 5;Charged multivesicular body protein 5;Charged multivesicular body protein 5	5	5	5	5	4	4	5	5	5	5	5	5	5	5	5	5	5	5	5	5	5	261858	280459	213459	251453	319447	202110	203544	284727	312904	229025	290095	229647	217939	218295	219964	197145	247140	235920	278652	257532	2.66305e+06	2.11117e+06	2524299
40576.64;40576.64	A0A1B8Y9X4;Q6DJ13	A0A1B8Y9X4	XENTR_v90027852mg;znf830	Xenopus tropicalis	Zinc finger protein 830	2	1	1	1	1	1	1	1	1	1	1	1	1	1	2	1	2	1	2	2	1	27234.7	52063.3	19738.9	22830.6	32257	23644.7	20873.1	31264.9	18817.2	10968.8	24676.7	23231.8	27240.1	30735.7	22311.2	24709.3	17346.6	27065.7	20359.8	31037.6	140703	232531	78645.5
61888.6;61762.39;64070.85	A0A1B8Y9Y1;A0A1B8YA36;Q01H84	A0A1B8Y9Y1	XENTR_v90027435mg;XENTR_v90027435mg;selenon	Xenopus tropicalis	EF-hand domain-containing protein;EF-hand domain-containing protein;Selenoprotein N	3	3	3	3	3	3	3	3	2	2	3	3	3	2	2	3	3	3	2	2	2	18061.2	37069.4	21554.8	37041.9	25102.4	16617.1	21137.3	21153.4	17000.6	20379.5	18357.1	28254.1	17575.5	29495.3	31436.7	19779.6	18372.3	20383	19125.2	22309	34945.8	49843.8	43599.2
44212.24;112324.49;114599.14;119633.58;117358.93	A0A1B8YA13;A0A803J620;A0A803JIU1;A0A803JT93;A0A8J1IQE9	A0A1B8YA13	XENTR_v90027234mg;dennd1a;dennd1a;dennd1a;dennd1a	Xenopus tropicalis	Uncharacterized protein;DENN domain containing 1A;DENN domain containing 1A;DENN domain containing 1A;DENN domain-containing protein 1A isoform X2	4	3	3	4	4	4	4	4	4	4	4	4	4	4	3	4	4	4	4	4	4	31840	17089.9	18479.5	25332	29445.6	31658.8	30848.5	27463	30228.7	31235	27316	30865.9	25211	26250.9	22973.4	29468.8	35116.2	24351.6	32393.5	29464.3	103431	17010.9	17994.3
113868.28;111477.67;135673.73;127477.41;121690.03;125867.79;131495.96;127605.65;131525.99	A0A1B8YA31;A0A1B8YAB3;A0A6I8QLI5;A0A6I8S224;A0A803JMR2;A0A803K5I6;A0A8J0SPX6;A0A8J1JQY8;A1A5H4	A0A1B8YA31	XENTR_v900271262mg;XENTR_v900271262mg;;;;;znf516;znf516;znf516	Xenopus tropicalis	C2H2-type domain-containing protein (Fragment);C2H2-type domain-containing protein (Fragment);C2H2-type domain-containing protein;C2H2-type domain-containing protein;C2H2-type domain-containing protein;C2H2-type domain-containing protein;Zinc finger protein 516 isoform X1;Zinc finger protein 516 isoform X2;LOC100036701 protein	1	1	1	1	1	1	1	1	1	1	1	1	1	1	1	1	1	1	1	1	1	13850.8	7678.49	9062.96	10361.3	13083.6	12668.8	15993	13334.3	11815	7745.48	12994.4	8586.58	12582	11269	15671.1	17218.2	14917.4	13992.5	11407.4	15184.4	37281.3	2.25733	2.71701
90015.54;96936.96;92644.28;101349.96;98169.44;105015.13;104474.5;105166.34;102526.46;105706.98;101293.98;97111.11	A0A1B8YA71;A0A6I8RFJ2;A0A6I8SVF4;A0A8J0SV09;A0A8J0SWD0;A0A8J1ILL5;A0A8J1ILL8;A0A8J1ILM5;A0A8J1INP5;A0A8J1IPD9;F6WZD6;Q28BX0	A0A1B8YA71	XENTR_v90026874mg;vav2;vav2;vav2;vav2;vav2;vav2;vav2;vav2;vav2;vav2;vav2	Xenopus tropicalis	Vav guanine nucleotide exchange factor 2;Vav guanine nucleotide exchange factor 2;Vav guanine nucleotide exchange factor 2;Guanine nucleotide exchange factor VAV2 isoform X6;Guanine nucleotide exchange factor VAV2 isoform X7;Guanine nucleotide exchange factor VAV2 isoform X2;Guanine nucleotide exchange factor VAV2 isoform X4;Guanine nucleotide exchange factor VAV2 isoform X3;Guanine nucleotide ex…	5	5	4	5	4	5	5	5	4	5	4	4	5	2	5	5	3	5	4	4	5	21148.2	24051.5	19031.2	17506.7	19807.8	27162.8	19150.7	16840.1	17592.4	18102.9	20307	25143.3	19526.4	18427.8	21689.5	19985.7	16212.7	19973.9	23710	20179.7	54734.2	101028	166732
36684.55;36684.55	A0A1B8YA81;Q5M786	A0A1B8YA81	XENTR_v900268831mg;wdr5	Xenopus tropicalis	Uncharacterized protein;WD repeat-containing protein 5	3	2	2	2	2	2	2	3	3	3	2	2	2	2	3	3	3	2	2	3	2	36840.6	19611.7	37282.4	29598.5	31036.3	27427.5	26244.6	35004.8	34322.2	36680	34373.6	53104.6	39487	49177	47513.4	48710.8	51224.6	53192.3	46801.4	48893.1	217330	27918.5	317.804
69509.68;72251;66278.14;68905.07	A0A1B8YAB1;A0A5S6L6J5;A0A803JQD8;A0A8J0SCR9	A0A1B8YAB1	kbtbd8	Xenopus tropicalis	Kelch repeat and BTB domain-containing protein 8	2	2	2	2	2	2	1	2	2	2	2	2	2	2	2	2	1	2	2	2	2	25628.8	34839.4	32545	27379.4	26032.1	14540.6	25134.1	23648.8	25461	19617.1	12218.2	16249.2	19485.9	14696.5	13510.3	38858	29671.9	22345.3	17643	14889.9	79144.8	168852	310937
46553.33;45539.16	A0A1B8YAJ2;Q5XGG6	A0A1B8YAJ2	suclg2;LOC496495	Xenopus tropicalis	Succinate--CoA ligase [GDP-forming] subunit beta, mitochondrial;Succinate-CoA ligase subunit beta (Fragment)	25	25	23	24	23	23	25	24	24	24	23	24	23	24	23	23	23	23	24	24	24	879053	718320	844193	859110	827319	991587	881619	812920	955506	972330	843245	920446	960214	932392	853918	1.16099e+06	1.01426e+06	994268	983018	938370	5.4586e+06	4.02474e+06	5.4564e+06
38651.85;39295.45;35064.67;38552.72	A0A1B8YAT9;A0A803KGK5;Q28H41;Q6DIW9	A0A1B8YAT9	XENTR_v90026114mg;pinx1;pinx1;pinx1	Xenopus tropicalis	G-patch domain-containing protein;PIN2 (TERF1)-interacting telomerase inhibitor 1;PIN2-interacting protein 1 (Fragment);PIN2/TERF1-interacting telomerase inhibitor 1	2	1	2	2	2	2	2	1	2	2	2	1	2	2	2	1	2	2	2	2	2	17774	12782.5	17074.1	16150.8	17977.4	18267.5	24207.5	23160.6	26641.4	24272.5	18059.4	24833.6	20109.9	20761.6	21895.5	24060.6	27426	25909.5	23759	29987.2	757.129	23556.3	221850
47846.33;49014.64;47879.22;47873.36;47873.36	A0A1L1M275;A0A6I8RNN0;A0A803J7Q8;B7ZUP9;Q28HF6	A0A1L1M275	lnpk;lnpk;lnpk;LOC549228;lnpk	Xenopus tropicalis	Endoplasmic reticulum junction formation protein lunapark	11	11	11	11	11	11	11	11	11	10	10	9	10	11	10	9	10	10	10	10	10	817591	667048	827469	887156	831088	718032	758655	934659	873505	802078	888952	914035	930077	967063	942206	809020	986368	920157	873200	891028	56666356	59925912	50263268
10336.53;8629.54;11895.22	A0A1P0XRT5;A0A6I8SLI6;A0A803JCI7	A0A1P0XRT5	anapc13.1;anapc13.2;anapc13.1	Xenopus tropicalis	Anaphase-promoting complex subunit 13	1	1	1	1	1	1	1	1	1	1	1	1	1	1	1	1	0	1	1	1	1	18989.2	19195.5	17104.5	18841.1	28053.5	17569.5	18595.8	10686.3	12894.3	7320.08	8847.82	7520.58	3637.24	1920	5297.77	NaN	14605.2	12745.7	15377.3	18055.2	155518	145208	137681
87449.84;180974.13;177425.97;151513.75;87069.35	A0A287DGK8;A0A803KE72;A0A8J0QRU1;A0A8J0R1S7;F7AQ22	A0A287DGK8	pwwp2a	Xenopus tropicalis	PWWP domain-containing protein 2A;PWWP domain-containing protein 2A;PWWP domain-containing protein 2A isoform X1;PWWP domain-containing protein 2A isoform X2;PWWP domain-containing protein 2A	1	1	0	1	1	1	0	1	1	1	0	1	1	1	0	0	0	1	0	0	1	11876	NaN	9415.9	10940	18165.1	NaN	10980.9	11806.5	16866.5	NaN	1964.8	4777.44	9685.02	NaN	NaN	NaN	7282.18	NaN	NaN	11410.6	2.08869	NaN	574409
50334.85;49691.16	A0A310SUH5;A0A803KHF5	A0A310SUH5	fkbp4	Xenopus tropicalis	peptidylprolyl isomerase	17	17	16	14	15	17	16	15	15	17	15	17	15	16	17	17	17	17	17	17	17	2.08052e+06	2.23931e+06	2.0771e+06	2290750	2.01436e+06	2.16359e+06	1721671	2.01718e+06	2832763	2.50572e+06	2.38782e+06	1.8447e+06	2.56831e+06	1.85249e+06	1.85977e+06	2.56074e+06	2.19978e+06	1906228	2.38518e+06	1838924	7817942	7.62389e+06	7.84273e+06
91590.44;99001.03;94925.75;97592.33;94452.75	A0A310SUK7;A0A6I8QWJ8;A0A6I8S0M7;A0A6I8SPW6;A9UM80	A0A310SUK7	XENTR_v900305662mg;fam91a1;fam91a1;fam91a1;fam91a1	Xenopus tropicalis	Family with sequence similarity 91 member A1 (Fragment);Family with sequence similarity 91 member A1;Family with sequence similarity 91 member A1;Family with sequence similarity 91 member A1;LOC100135267 protein	3	3	2	3	3	3	3	3	2	3	3	2	3	2	2	2	2	3	3	3	3	79249	54759.5	73201.6	79459.8	64618.4	89056.2	111664	46656.1	60891.8	74090.2	57593.4	98132.8	69846.8	74845.8	80879.1	77366	76874.5	77110.2	100309	74744.4	10375.1	55690.5	119054
22929.8	A0A310SUL1	A0A310SUL1	ntaq1	Xenopus tropicalis	Protein N-terminal glutamine amidohydrolase	2	2	2	2	2	2	2	2	2	2	2	2	2	2	2	2	2	2	2	2	2	88744.8	57482.8	87799.8	81261.9	68357.1	105951	80653.5	49682	70740.1	81075.3	63896	95507.6	98608.2	115524	92194.8	85803.6	93802.9	78789.9	74353.3	78779.7	435234	173011	805893
215191.28;89432.22;89406.24	A0A310SYM1;B3DLY6;F6UCZ6	A0A310SYM1	XENTR_v90030576mg;zhx2;zhx2	Xenopus tropicalis	TBC1 domain family member 31;Zhx2 protein;Zinc fingers and homeoboxes 2	6	6	6	5	5	6	6	5	5	6	6	6	5	6	5	5	5	6	5	5	6	76618.5	67323	74071.4	95471.9	84951.2	105757	82892.2	94202.9	111463	97299.6	99804.6	80731.8	102544	115265	86943.7	116399	129494	91306.2	107372	89856.1	164421	153777	183456
47515.83;101664.57;101806.77;98078.7	A0A310T3N9;A0A6I8S3K7;B5DEB4;F6WA03	A0A310T3N9	XENTR_v900262451mg;ddx11;ddx11;ddx11	Xenopus tropicalis	Helicase ATP-binding domain-containing protein (Fragment);DEAD/H-box helicase 11;Probable ATP-dependent DNA helicase DDX11;DEAD/H-box helicase 11	1	0	0	0	0	1	0	0	1	1	0	1	0	0	0	1	1	1	1	0	1	NaN	NaN	NaN	NaN	2437.9	NaN	NaN	5665.58	6173.43	NaN	10425.7	NaN	NaN	NaN	3590.55	6068.33	8871.73	6212.37	NaN	7967.64	NaN	NaN	NaN
201749.18;203366.78;206236.77;212156.67;211296.62	A0A310T8F5;A0A6I8Q4V0;A0A6I8SSE2;A0A6I8T2H1;F6YX48	A0A310T8F5	XENTR_v90030565mg;fer1l6;fer1l6;fer1l6;fer1l6	Xenopus tropicalis	C2 domain-containing protein;Fer-1-like family member 6;Fer-1-like family member 6;Fer-1-like family member 6;Fer-1-like family member 6	1	1	1	1	1	1	1	1	1	1	1	1	1	1	1	1	1	1	1	1	1	18839.8	42304.1	25794.9	20178.5	14391.9	11453.6	12185.9	19252.9	11379.3	17717.4	16969.9	28511.2	28474	27249	26168.7	19006.3	13582.9	20953.9	17905.9	21515.7	26584.8	26929	11186.3
147284.93;155003.46;154874.35	A0A310T8I5;A0A6I8RDE6;A0A8J1JQP9	A0A310T8I5	XENTR_v90030572mg;atad2;atad2	Xenopus tropicalis	Bromo domain-containing protein;ATPase family AAA domain-containing protein 2 isoform X1;ATPase family AAA domain-containing protein 2 isoform X2	16	15	15	16	16	15	13	14	15	14	14	14	13	14	14	13	14	14	13	13	13	158989	134887	139553	138765	152959	167859	128146	142379	174967	131883	153086	115245	151156	124787	139302	174968	150244	130204	133548	130957	497915	510273	473479
60918.3;57676.86;58509.63;58581.91;59265.42;55140.71;61823.35;60918.3	A0A346BPW0;A0A346BPW1;A0A6I8PPF3;A0A6I8Q5K9;A0A6I8QEJ0;A0A6I8SPM0;A0A6I8SZK5;A0JMA9	A0A346BPW0	KATNAL2;KATNAL2;katnal2;katnal2;katnal2;katnal2;katnal2;katnal2	Xenopus tropicalis	Katanin p60 ATPase-containing subunit A-like 2	1	1	1	1	1	1	1	1	1	1	1	1	1	1	1	1	1	1	1	1	1	12736607	11896600	11995097	14187086	12604782	18557806	10166286	18454716	15083416	15927591	21109272	21301026	17765488	19765072	20302794	17709460	17907820	18279514	20007152	17886058	37193816	39684760	44258736
115165.72;115758.48;111886.9;114784.35	A0A4X2PLF2;A0A8J0SC30;F6UGN2;Q0IJ07	A0A4X2PLF2	eipr1;nat10;nat10;nat10	Xenopus tropicalis	RNA cytidine acetyltransferase;RNA cytidine acetyltransferase;RNA cytidine acetyltransferase;Nat10 protein (Fragment)	17	17	14	16	15	17	16	17	16	17	16	16	17	14	17	17	16	16	16	15	16	164188	132159	199242	172456	163372	208869	193935	150975	181404	173384	147391	242629	151777	181777	176251	196778	193693	202601	194886	182583	406477	306278	375308
28209.05;25780.48	A0A4X2PUB3;Q5RJU3	A0A4X2PUB3	ccdc103	Xenopus tropicalis	Coiled-coil domain-containing protein 103	1	1	1	1	1	1	1	1	1	1	1	1	1	1	1	1	1	1	1	1	1	179578	239226	135820	122280	163748	166918	221432	161111	151076	168448	159727	225334	182327	198112	193571	161843	137005	190433	183571	177052	1.42369e+06	993785	337571
23910.86;23896.83	A0A4X2PWZ9;Q28DT3	A0A4X2PWZ9	pld6	Xenopus tropicalis	Mitochondrial cardiolipin hydrolase	1	0	0	0	0	0	0	0	1	1	1	0	1	0	1	1	1	1	1	1	1	NaN	NaN	NaN	NaN	NaN	NaN	NaN	13189.4	2952.78	11711.3	NaN	14935.2	NaN	4976.44	8318.83	7265.97	5803.15	5666.75	9755.77	5516.37	NaN	NaN	NaN
45561.55;45005.81	A0A4X2Q1Z0;Q66JG0	A0A4X2Q1Z0	ola1	Xenopus tropicalis	Obg-like ATPase 1	18	15	16	17	15	18	17	16	17	17	17	18	17	16	17	17	18	17	17	17	17	1.45023e+06	1.37865e+06	1.48011e+06	1.48358e+06	1.28747e+06	1.8624e+06	1.495e+06	1.18202e+06	1.30952e+06	1.70754e+06	1.40517e+06	1.71788e+06	1801442	1584244	1417512	1.96644e+06	1.61731e+06	1655711	1.65965e+06	1.59148e+06	5148694	5.58775e+06	5.43705e+06
29988.63;29826.47	A0A4X2Q5K3;Q5BL63	A0A4X2Q5K3	reep4	Xenopus tropicalis	Receptor expression-enhancing protein;Receptor expression-enhancing protein 4	5	5	4	5	5	5	5	5	5	5	5	5	5	5	5	5	5	5	4	5	5	81549.4	66130.3	91855	85406.3	77667.2	83999.8	57914.9	74261.2	70873	72730	77664.2	81378.7	84121.3	88119.7	80163.7	74310.7	85453.4	90176.4	74538.6	93380.9	453295	5508216	590758
57934.25;57729.02;57857.15	A0A4X2Q847;A0A8J1JDG3;Q28ES8	A0A4X2Q847	ctu2	Xenopus tropicalis	Cytoplasmic tRNA 2-thiolation protein 2	5	4	5	5	3	5	4	5	5	5	5	4	4	5	5	5	4	5	5	5	5	32274.6	33567.8	27180.7	26969.5	37360.5	35503.8	29887.8	32424.2	32803.5	32559.6	35984.6	42480.4	37865.4	38474.1	46589.6	38593.2	45266.8	46069.4	47379.4	54354.4	28942.3	47597.8	24068.7
49002.22;49014.27	A0A4X2QBT9;A4IGY3	A0A4X2QBT9	zc3h15	Xenopus tropicalis	Zinc finger CCCH domain-containing protein 15	16	16	16	16	15	16	15	16	15	15	15	15	15	13	15	13	15	12	13	15	14	1.08972e+06	1088327	979114	1.05658e+06	959846	990908	955903	847995	838841	888046	833376	1.0236e+06	861611	865921	902247	866473	897041	852423	813015	945875	2.65212e+06	2.30763e+06	2.73522e+06
72835.8;83192.24;83063.13;73143.15;82043.89;81914.77;77517.84	A0A4X2QHK5;A0A6I8PZL5;A0A8J0SC71;A0A8J0SE64;A0A8J1J1N8;B2GU97;F6ZSE7	A0A4X2QHK5	rtn1;acsbg2;acsbg2;acsbg2;acsbg2;acsbg2;acsbg2	Xenopus tropicalis	Long-chain-fatty-acid--CoA ligase ACSBG2	8	8	6	7	7	6	7	7	6	4	6	4	5	5	7	6	6	5	6	6	7	55495.7	58821.9	48741.7	70021.6	66046.9	55445	68494.1	56766.3	73103.5	75997.9	58692.9	80674.8	66737.1	75683.3	63292.6	69026.5	61256.2	72655.3	61474	63334.9	118682	224870	58243.6
34538.24;36563.48	A0A4X2QNL8;Q6P859	A0A4X2QNL8	gpatch4	Xenopus tropicalis	G patch domain-containing protein 4	1	1	1	1	1	1	1	0	1	1	1	1	0	1	1	1	1	0	1	0	1	103661	106799	149022	144214	144750	151123	NaN	173305	183771	123085	171539	NaN	169475	111748	170620	117763	NaN	194479	NaN	153952	100078	75017.3	193755
58338.41;151381.29;151264.14;58418.52;58879.23;58236.25	A0A5G3HDM0;A0A6I8PL52;A0A6I8RX02;A0A6I8S9A0;A0A8J0SUU4;F7E277	A0A5G3HDM0	topaz1;topaz1;topaz1;topaz1;LOC100487846;topaz1	Xenopus tropicalis	Testis and ovary specific PAZ domain containing 1;Protein TOPAZ1;Protein TOPAZ1;Testis and ovary specific PAZ domain containing 1;Cytochrome P450 3A8;Testis and ovary specific PAZ domain containing 1	5	5	5	5	5	5	5	5	5	5	5	4	5	4	4	4	5	4	5	4	4	56956.1	40661.9	55052.3	47488.4	48141.1	63442.5	68663.4	55071.5	61116.9	92569.2	31701	88386.8	72463.6	84163.7	65198.4	80340.2	82706.2	75554.1	64519.7	52929.2	81229.5	2997.47	119483
52397.35;49872.39;52367.28	A0A5G3II68;A0A6I8SWR3;B1H352	A0A5G3II68	;;ufsp2	Xenopus tropicalis	Ufm1-specific protease 2	3	3	3	3	3	3	3	3	3	3	3	3	3	2	3	2	2	2	3	3	3	24311.9	13259.2	30202.5	24193.6	17679.9	24997.2	21097	12960.8	13801.4	20860	15474.9	16596.3	16316.4	17421.6	15910.1	16254.6	14361.4	19290.7	23949.5	19543	32588.2	231423	64180.2
89770.08;80187.53;89387.8;94855.4	A0A5G3IJA4;A0A5S6L7Z8;A0A7D9NKL5;A0A7D9NLR1	A0A5G3IJA4	stat5b;mzt2b;stat5b;XENTR_v90025924mg	Xenopus tropicalis	Signal transducer and activator of transcription	1	1	1	1	1	1	1	1	1	1	1	1	1	1	1	1	1	1	1	1	1	6591.36	3433.14	5047.22	12207.2	15507.8	20660.7	15805.4	11233.4	19420.6	26644.8	26862.9	20505.4	23327.7	20564.9	21026.7	22785.2	24304.7	22293.8	20525.6	17617.2	49440.1	50177.1	52443.5
66683.1;66117.44;66655.09;64408.57	A0A5G3J9B4;A0A6I8PUE8;B1H2L0;L7N3M4	A0A5G3J9B4	lsr	Xenopus tropicalis	Lipolysis stimulated lipoprotein receptor;Lipolysis stimulated lipoprotein receptor;Lipolysis stimulated lipoprotein receptor, gene 1;Lipolysis stimulated lipoprotein receptor	2	2	2	2	2	2	2	2	2	2	2	2	2	2	2	2	2	2	2	2	2	37122	25788.6	39186.9	41312.5	27489.7	51679.3	42333.3	32653.1	37504.3	53577.6	37386.8	48852.4	64596.7	70576.7	52416.6	68458.9	72510.9	64801.8	57345.2	53310.3	29694724	10861527	120975
50569.49;46986.36	A0A5G3JFA1;A0A8J0QXY1	A0A5G3JFA1	;LOC100496190	Xenopus tropicalis	Histidine-rich glycoprotein	7	7	7	7	7	7	7	7	7	7	7	7	6	7	6	7	7	6	5	7	7	241715	179844	195265	185256	192050	210156	168091	173468	225935	227400	233245	157626	280492	177300	197104	204784	213860	126503	191482	169817	914988	467260	732541
136557.37;134962.71;133523.08;137997.01;134961.73;140164.52;137965.99;133538.09;133493.05	A0A5G3JZ30;A0A6I8R0B3;A0A6I8R1C4;A0A6I8RMF2;A0A6I8SH53;A0A6I8SVX7;A0A8J1IKZ1;B2GUN6;F7AYF9	A0A5G3JZ30	phka2;phka2;phka2;phka1;phka2;phka2;phka1;phka1;phka2	Xenopus tropicalis	Phosphorylase b kinase regulatory subunit	11	9	8	8	10	10	10	10	11	10	9	10	10	10	10	9	10	10	10	10	10	58152.3	46083.4	50408	55078.7	62502.5	64292.9	54978.6	57764.5	61450.3	57547.3	61981.4	50424.9	54446.2	54860.3	63460.1	61634.8	59601.8	68109.8	61548.8	73148.2	75903.4	89649.1	76859.2
121081	A0A5G3KGE3	A0A5G3KGE3	cntrob	Xenopus tropicalis	Centrobin	1	0	0	1	1	1	1	1	0	0	1	0	1	1	1	0	0	1	0	0	1	NaN	NaN	2817.81	5860.78	3543.97	5494.67	4009.28	NaN	NaN	4380.81	NaN	9218.24	5969.17	8416.79	NaN	NaN	8978.39	NaN	NaN	1104.04	NaN	NaN	485066
290444	A0A5G3KZ12	A0A5G3KZ12	usp24	Xenopus tropicalis	Ubiquitin carboxyl-terminal hydrolase 24	10	8	8	8	7	8	9	9	7	7	9	8	10	9	8	9	8	8	8	9	9	43519.9	33612.2	43935.1	42338.1	31748.6	50321.8	55921.8	40946.5	51090.4	57500.3	51473.5	65618.2	52477.8	54922.6	50498.3	56286.2	63696.5	64050.8	62013.1	59317.2	80251.2	100410	72140.1
21411.33;20250.76;26365.98;26393.56;25975.91;23259.29;27895.14;28942.61;25164.49;22169.99;22936.67;22071.77	A0A5G3L3B8;A0A6I8RTY9;A0A803JK30;A0A803JXT6;A0A803K8W3;A0A803KEF2;A0A803KGU4;A0A803KKC7;A0A8J1JMP2;B0BM03;Q6P318;Q6P837	A0A5G3L3B8	ube2e1;ube2e1;ube2e1;ube2e3;ube2e3;ube2e1;ube2e3;ube2e1;ube2e1;ube2e2;ube2e3;ube2e1	Xenopus tropicalis	E2 ubiquitin-conjugating enzyme	2	2	2	2	2	2	2	2	2	2	2	2	2	2	2	2	2	2	2	2	2	344828	168166	304540	286359	239603	495980	383365	211047	257931	328716	191214	446886	274949	286867	277875	367150	478583	430098	361864	319213	1.71514e+06	787868	1.3291e+06
25193.7;25149.65	A0A5J6CBP0;Q5G7I5	A0A5J6CBP0	ATP6;mt-atp6	Xenopus tropicalis	ATP synthase subunit a	1	1	1	1	1	1	1	1	1	1	1	1	1	1	1	1	1	1	1	1	1	13541.9	63293.8	32756.1	35699.1	33943.9	62311.9	53660.7	12035.2	21778.1	37405.6	16225.3	59209.7	37986.7	32667.9	38743.2	31323.2	34705.8	43576.9	55637	50664.8	853513	548963	3.0346
46125.76;46631.43;46728.5	A0A5K1V2Q2;A0A6I8RLR8;B1H3K6	A0A5K1V2Q2	tbc1d13	Xenopus tropicalis	TBC1 domain family member 13;TBC1 domain family member 13;LOC100145657 protein	6	6	6	6	6	6	6	6	6	6	6	6	6	6	6	6	6	6	6	6	6	30754.2	49501.9	44241	37984.5	45897.2	40450.6	45182	35642.3	47691.3	45636.7	43348.8	44191.6	41912	49993.3	44341.5	49225.1	52379.5	50167.6	51004.1	49339.7	164754	174944	222856
42249.99;43197.13	A0A5S6JTA7;Q5I0A0	A0A5S6JTA7	metap1	Xenopus tropicalis	Methionine aminopeptidase;Methionine aminopeptidase 1	6	6	6	6	6	6	6	6	5	5	5	6	5	5	5	5	5	5	6	5	6	1.86405e+06	1.59625e+06	1.86475e+06	1.77698e+06	1.9247e+06	1.89871e+06	1.8929e+06	1.94757e+06	1.89741e+06	2054328	1.76084e+06	1998689	1.89037e+06	1.95841e+06	1.93645e+06	2.02146e+06	1.86347e+06	1898148	2.08058e+06	1.91104e+06	5.18733e+06	3.47576e+06	3008804
103620.13;101250.3;103733.29;103733.29	A0A5S6JUW5;A0A6I8R1K0;A0A8J1ISP2;Q0P4U8	A0A5S6JUW5	smarcal1	Xenopus tropicalis	SWI/SNF-related matrix-associated actin-dependent regulator of chromatin subfamily A-like protein 1	11	9	10	10	9	11	11	11	11	11	11	10	10	11	11	10	11	10	11	11	9	37648.5	45841.5	41725.5	42573.5	43243	41940.4	40747.2	44559.2	45154.6	44210.7	49442.7	49228.7	40281.3	44734	41568.6	48513	45015.7	42442.2	45104.4	36980.3	189222	192239	229910
46749.7	A0A6I8RQS8	A0A6I8RQS8	apmap	Xenopus tropicalis	Adipocyte plasma membrane-associated protein	15	13	14	15	13	13	14	14	14	15	15	14	15	15	15	14	15	15	15	14	14	212522	233635	280385	240160	233229	293086	311743	218096	229150	327644	222721	404470	267162	330159	282727	348983	353191	321068	334354	269431	916293	1.051e+06	1.03527e+06
46653.51;46156.9;44317.83;45977.82;46566.43;46064.9	A0A5S6JXN2;A0A7D9NKA0;A0A803JK96;A0A8J0PIA5;A0A8J0SK23;Q0VFT9	A0A5S6JXN2	trappc13	Xenopus tropicalis	Trafficking protein particle complex subunit 13	3	3	3	3	3	3	3	3	3	3	3	3	3	3	3	3	3	3	3	3	3	71565.3	63655.3	78033.9	57233	75998	74152.6	68843.8	74635.8	78838.9	77386.7	53449	92616.3	97982.2	95905.8	80643.8	102700	102267	62313.6	90998.5	58814.6	9720.08	24012.8	11650.7
46467.09;49592.39;38455.55;46266.86	A0A5S6JY09;A0A803K8I6;A0A8J0STQ1;B3DM47	A0A5S6JY09	pbx2	Xenopus tropicalis	Pre-B-cell leukemia transcription factor 2;Pre-B-cell leukemia transcription factor 2;Pre-B-cell leukemia transcription factor 2 isoform X1;Pre-B-cell leukemia transcription factor 2	2	2	2	2	2	2	2	2	2	2	2	2	2	2	2	2	2	2	2	2	2	22282.5	20659.8	27000	31555.4	24135.3	30298.3	34090.8	18586.5	23139.8	18096.4	16322.7	14352.3	17073.5	23123.2	23821.1	23272.3	24649.7	29626.4	21592.5	26198.2	107515	188282	950.159
86263.75;87408.23;85401.83	A0A5S6JZP9;A0A6I8REV3;A0JPA0	A0A5S6JZP9	cnnm4	Xenopus tropicalis	Metal transporter;Metal transporter;Metal transporter CNNM4	4	4	4	4	4	4	3	3	4	3	3	4	4	4	4	4	4	4	4	4	4	57899	22380.6	55939.9	49977.5	46746.3	82261.4	58657.3	42099.4	36427.4	44601.7	35692	59177.8	56319.4	65229.1	49132	52221.4	61379.7	45231.6	56684.2	50237.1	1735022	372084	69921.1
50243.34;52598.99;52659.09	A0A5S6K0Q5;F6VX00;Q28FD0	A0A5S6K0Q5	rbbp7;tube1;tube1	Xenopus tropicalis	Histone-binding protein RBBP7;Tubulin epsilon 1;Tubulin epsilon chain	1	1	1	1	1	1	1	1	1	1	1	1	1	1	1	1	1	1	1	1	1	52403.3	41984.7	81145.5	67912.7	35554.8	106298	101407	37423.3	55895.1	93030.8	52886.2	138704	82698.7	102148	78013.5	110896	136929	105103	108057	106515	92917.9	60904.6	97575.8
47048.45;46383.71	A0A5S6K347;Q5BKL1	A0A5S6K347	c6h7orf25;TGas015c11.1	Xenopus tropicalis	Chromosome 7 open reading frame 25;UPF0415 protein C7orf25 homolog	3	3	3	3	3	3	3	3	3	3	2	3	3	3	3	3	3	3	3	3	2	31338.9	32388.6	26689.7	30972	37072.1	32152.5	26761.6	28656	28933	26460.3	26036.8	32616.3	31345.5	31926.6	30691.1	26323.5	26791.5	28826	25472.5	26997.9	70652	101126	156457
33219.01;42216.82;42216.82	A0A5S6K7T5;A0A8J1J7S5;Q0IIS3	A0A5S6K7T5	ephx3	Xenopus tropicalis	Epoxide hydrolase 3;Epoxide hydrolase 3 isoform X1;Epoxide hydrolase 3	3	2	2	2	2	2	3	2	2	2	2	1	3	3	3	2	3	3	3	3	2	29857.1	18770.9	36455.2	33045.8	33054.7	43607.2	38238.7	21401.9	40777.2	43364.6	31670.8	49684.8	32872.2	33028.7	35433.3	48834.1	45320.6	41116.2	41192.8	31073.8	18584.4	33365.8	45895.5
151156.83;154226.16;154636.65;151805.18;153633.43;154297.24;154043.92;154707.73;153562.35	A0A5S6K9F7;A0A6I8PPR8;A0A6I8R5X8;A0A6I8RZZ3;A0A8J0SQN2;A0A8J0T1P6;A0A8J1JN90;A0A8J1JN92;F7E4A4	A0A5S6K9F7	parpbp;carmil1;carmil1;carmil1;carmil1;carmil1;carmil1;carmil1;carmil1	Xenopus tropicalis	PCNA-interacting partner;Capping protein regulator and myosin 1 linker 1;Capping protein regulator and myosin 1 linker 1;Capping protein regulator and myosin 1 linker 1;F-actin-uncapping protein LRRC16A isoform X5;F-actin-uncapping protein LRRC16A isoform X3;F-actin-uncapping protein LRRC16A isoform X4;F-actin-uncapping protein LRRC16A isoform X1;Capping protein regulator and myosin 1 linker 1	17	15	15	16	17	16	16	14	16	16	16	14	16	17	16	17	16	16	17	16	17	152049	129533	134272	136902	140073	142783	121969	128377	138965	139319	144736	111182	144309	119487	118721	132369	137994	117743	131242	124471	360125	413085	361358
100004.23;100109.23;99819.05;85410.22;100190.4	A0A5S6KA86;A0A6I8Q4P0;A0A6I8QV01;A0A803KIT5;Q505H7	A0A5S6KA86	iws1;iws1;iws1;chmp2a;iws1	Xenopus tropicalis	Protein IWS1 homolog;Protein IWS1 homolog;Protein IWS1 homolog;Charged multivesicular body protein 2a;Protein IWS1 homolog	10	10	9	7	9	9	9	10	9	9	7	10	8	10	6	7	10	8	7	6	8	365065	349166	309568	328277	297698	326471	296626	270414	242233	233851	269483	260724	303949	296973	272616	273453	295809	265872	282607	284372	838035	706347	824638
41815.12;40463.42;42412.65;40454.38	A0A5S6KAT5;A0A6I8S146;A0A8J0SQF2;Q28F07	A0A5S6KAT5	prmt1	Xenopus tropicalis	type I protein arginine methyltransferase;type I protein arginine methyltransferase;type I protein arginine methyltransferase;Protein arginine N-methyltransferase 1	15	13	14	14	14	14	15	15	13	12	13	13	13	12	12	12	12	12	14	14	14	2330864	2548291	1.97282e+06	1.92343e+06	2.32448e+06	2.25846e+06	2.24783e+06	2.05038e+06	2.2214e+06	2.14983e+06	2.13947e+06	2.43855e+06	2.09282e+06	2.32078e+06	2215611	2.16835e+06	2.42391e+06	2.76698e+06	2.7635e+06	2.63986e+06	18640212	13891186	16664320
245147.07;250330.4;250259.32	A0A5S6KBX5;A0A6I8RK93;A0A8J0R6M3	A0A5S6KBX5	midn;fancm;fancm	Xenopus tropicalis	Midnolin;FA complementation group M;Fanconi anemia group M protein isoform X2	1	1	1	1	1	0	1	1	0	1	1	0	1	1	1	1	1	1	1	1	1	17299.2	7404.71	16087.1	12013	NaN	19657.6	13257.2	NaN	14932.5	16679.3	NaN	29108.8	14738.7	22509.1	24914.3	14146.6	13410.9	19636.3	10647.1	9621.88	37548.3	2.37817	2.84014
44505.72;44207.3;43328.26	A0A5S6KC38;A0A6I8QFS5;Q6DFM1	A0A5S6KC38	smarcb1	Xenopus tropicalis	SWI/SNF-related matrix-associated actin-dependent regulator of chromatin subfamily B member 1	7	7	7	6	7	7	7	6	6	6	6	6	6	7	6	6	7	7	6	6	7	185891	140005	196140	198306	195108	201204	166079	197157	252309	239827	204058	246052	238942	234915	198192	236139	245143	198848	187368	183307	476202	372432	977618
200739.31;197745.79;203162.77;202921.48	A0A5S6KG59;A0A6I8RJ48;A0A6I8RM18;A0A8J0T6N2	A0A5S6KG59	bcl7a;arfgef2;arfgef2;arfgef2	Xenopus tropicalis	B-cell CLL/lymphoma 7 protein family member A;ADP ribosylation factor guanine nucleotide exchange factor 2;ADP ribosylation factor guanine nucleotide exchange factor 2;Brefeldin A-inhibited guanine nucleotide-exchange protein 2 isoform X2	2	2	2	2	2	2	2	2	1	1	1	1	1	1	1	1	1	1	1	1	1	21864.7	35013	15085.9	21713.7	18694.8	13844.7	6586.41	23185	22923.3	13671.1	17421	14890.1	15292.2	21213.7	21502.8	17692.5	13602.7	16407.5	15893.8	21742.7	380793	36.8234	49178.6
18415.87;18756.17	A0A5S6KJ20;Q28H51	A0A5S6KJ20	birc5;birc5.1	Xenopus tropicalis	Baculoviral IAP repeat-containing 5;Baculoviral IAP repeat-containing protein 5.1	4	4	3	2	3	4	2	3	4	3	3	3	3	1	2	1	2	1	2	1	2	24125.3	23092.3	23126.1	15200.8	31862.1	16043.5	26315.2	12761.8	10097.3	11710.7	7484.11	11646.5	9781.53	11527.7	19384.3	11862.6	17081.6	4645.98	25616	23565	186036	94860.3	148377
54934.09;54950.09;55426.67;54236.17	A0A5S6KMD7;A0A8J0QMW9;A0A8J0T4B0;F7DXV8	A0A5S6KMD7	nadk2;trmt11;trmt11;trmt11	Xenopus tropicalis	tRNA (guanine(10)-N2)-methyltransferase homolog	2	2	1	2	2	2	2	1	2	2	2	2	2	1	2	2	2	2	2	2	2	19226.7	8352.81	20561.1	15934	21167.3	27763.9	28303	14346.3	26012.4	14260.2	21472.5	17630.9	29906.9	27975.5	17624.3	30314.3	15907.2	30611.9	27698.7	18440.4	3322.31	74664.3	3017.85
19986.03;16675.11	A0A5S6KMM9;B1H3B1	A0A5S6KMM9	fundc1	Xenopus tropicalis	FUN14 domain-containing protein 1	2	2	2	2	2	2	2	2	2	2	2	2	1	2	2	2	2	2	2	2	2	54574.9	94181.9	61726.5	59026.1	66184.5	42308.5	57909.9	69888.1	41282.9	43055.9	45987.7	50287.2	45496.1	49068.2	46102.5	23161.7	13301	48894.7	49251.4	65622.6	288704	407048	468262
93118.84;61515.21;91754.18;89400.57;91754.18	A0A5S6KPN6;B3DL82;B7ZTV8;F6TM25;Q28E95	A0A5S6KPN6	sh3rf1;sh3rf1;sh3md2;sh3rf1;sh3rf1	Xenopus tropicalis	RING-type E3 ubiquitin transferase;E3 ubiquitin-protein ligase SH3RF1;RING-type E3 ubiquitin transferase;RING-type E3 ubiquitin transferase;E3 ubiquitin-protein ligase SH3RF1	2	2	2	2	2	2	2	2	2	2	2	2	2	1	2	2	1	2	2	2	2	38528.1	24763.2	33966.9	32017.1	32215.3	28688.9	25910.5	32424.7	29547.1	32570.4	25880.6	35980.4	16653.4	28956.9	28588.5	23547.5	41811.9	30049.8	24857.6	30786.1	14789799	9090.77	8728.77
44812.68;48018.2	A0A5S6KQJ9;Q501L1	A0A5S6KQJ9	pm20d2	Xenopus tropicalis	Peptidase M20 domain-containing protein 2	1	1	1	1	1	1	1	1	1	1	1	1	1	1	1	1	1	1	1	1	1	7919.63	14595	8867.75	11608.7	11396	14754.7	24572.1	10090.3	9888.34	13318.2	11217.3	11835.1	8720.87	11857.3	14033.1	7122.15	11145.2	9990.44	11061.7	6643	426606	144948	649170
30302.17;30611.59;30698.67	A0A5S6KRA5;A0A803KL15;F6V515	A0A5S6KRA5	mtap	Xenopus tropicalis	S-methyl-5'-thioadenosine phosphorylase	17	16	16	17	16	16	17	17	16	16	17	16	17	17	17	16	17	17	16	16	17	3.62554e+06	3.45156e+06	3.76332e+06	3.477e+06	3.65304e+06	5.25818e+06	4509669	3439959	4.07019e+06	5231206	4488876	5384056	4635705	5105399	4.11909e+06	5.66215e+06	5788681	5298603	5.15522e+06	4859684	18915314	19361330	20442850
37369.69;35638.07;38640.16;39185.85;37389.78;36543.78;38426.92;38972.62;38063.61;35869.96;38472.02;39553.36	A0A5S6KSD8;A0A6I8PRX9;A0A6I8QQ50;A0A803J4U6;A0A803J953;A0A803JQ61;A0A803K1R6;A0A8J1IWG9;A0A8J1IWH3;Q0VFU4;Q28CJ6;Q66JL0	A0A5S6KSD8	nde1;ndel1;ndel1;ndel1;ndel1;ndel1;ndel1;ndel1;ndel1;ndel1;ndel1;nde1	Xenopus tropicalis	Nuclear distribution protein nudE homolog 1;Nuclear distribution protein nudE-like 1;Nuclear distribution protein nudE-like 1;Nuclear distribution protein nudE-like 1;Nuclear distribution protein nudE-like 1;Nuclear distribution protein nudE-like 1;Nuclear distribution protein nudE-like 1;Nuclear distribution protein nudE-like 1 isoform X1;Nuclear distribution protein nudE-like 1 isoform X3;Nucle…	2	2	1	2	2	1	1	2	1	1	1	1	1	1	2	2	2	2	2	2	2	36072.1	12843.1	39380.5	19819	31810.2	28956.8	3077.41	36812	47502.6	51142.6	39992.9	45095.3	43145.6	37064.7	40319.5	44118.5	70902.8	46451	64191.3	80337	81259.3	365025	104839
92343.49;90095.93;95543.4;93716.09	A0A5S6KUL5;A0A6I8QCI6;A0A6I8SFN6;Q6DFT3	A0A5S6KUL5	ppp4r3b	Xenopus tropicalis	Serine/threonine-protein phosphatase 4 regulatory subunit 3	7	5	5	5	6	5	7	6	4	6	7	5	5	7	7	6	7	7	7	6	6	29902	46376.2	37940.2	40749	35659.1	35487.1	35837.2	43582.9	36299.4	32348.5	36658.9	45939.6	30707.1	32685.5	38322.2	46181.4	46078.8	43974	43705.8	33196	189088	14224.8	56464.3
55589.95;50973.67;55137.51	A0A5S6KV41;A0A6I8PYX8;A0A6I8R4W4	A0A5S6KV41	cops3;afg1l;afg1l	Xenopus tropicalis	COP9 signalosome complex subunit 3;AFG1 like ATPase;AFG1 like ATPase	2	1	2	2	2	2	1	2	1	1	2	1	1	2	2	1	2	1	1	1	2	65824	45170.5	75413.1	51774.3	47755.5	72267.9	69317.8	41603.8	57532.3	58752.8	43096.7	76664.4	62982.5	72092.1	72636.9	81620.2	97543.6	62179.5	68226.7	66362.4	322352	137166	359839
40949.64;40160.7	A0A5S6KW99;Q68EQ1	A0A5S6KW99	gmppb	Xenopus tropicalis	mannose-1-phosphate guanylyltransferase;Mannose-1-phosphate guanylyltransferase catalytic subunit beta	3	3	3	3	3	3	3	3	3	3	3	3	3	3	3	3	3	3	3	3	3	382470	375081	315107	334165	349340	383186	293848	281033	272199	301846	280472	349537	336955	340945	343256	406596	346620	378896	387694	400496	387005	1.03389e+06	590818
77326.85;93604.76;91173.85;95491.05	A0A5S6KY67;A0A6I8PPZ8;A0A803KH18;F6SD57	A0A5S6KY67	slc7a6os;rbm25;rbm25;rbm25	Xenopus tropicalis	Probable RNA polymerase II nuclear localization protein SLC7A6OS;RNA binding motif protein 25;RNA binding motif protein 25;RNA-binding motif protein 25	10	10	7	9	9	10	10	9	10	10	9	9	9	8	8	9	8	9	10	9	10	302048	308498	219248	282340	271595	246141	228547	257393	254469	221149	229196	241096	266701	210865	201263	183420	213999	221842	259094	252415	2.30252e+06	1.55504e+06	1.45492e+06
104360.26;114308.01;104130.04	A0A5S6KYG6;A0A7D9NL79;Q0IHP2	A0A5S6KYG6	incenp	Xenopus tropicalis	Inner centromere protein	18	18	17	16	15	16	15	15	15	14	15	16	16	16	16	15	16	16	15	14	16	242839	255273	250658	230294	256778	224361	204056	307671	283671	242268	293972	237557	294719	259077	271956	234802	295098	247499	248872	277509	1630995	921415	1.42883e+06
46364.51;48057.67;48951.67;45954.49;48547.09;48675.22	A0A5S6KZZ6;A0A6I8QIJ3;A0A6I8R041;A0A6I8SS95;F6TQ63;Q28DQ4	A0A5S6KZZ6	taf1b;dcp2;dcp2;dcp2;dcp2;dcp2	Xenopus tropicalis	TATA box-binding protein-associated factor RNA polymerase I subunit B;Decapping mRNA 2;Decapping mRNA 2;Decapping mRNA 2;Decapping mRNA 2;Dcp2 decapping enzyme homolog (S. cerevisiae)	2	2	2	2	2	2	2	2	2	2	2	2	2	2	2	2	2	2	2	2	2	19523.4	23598.6	22417.2	21967.1	18905.8	18646.3	15678.9	25833.4	20812.4	16909.6	19516.5	24856.4	27591.6	27088.4	20510.9	17697.1	18191.6	18718.1	20524.6	20277.4	130531	229895	165530
34525.04;38397.26;40434.7;35349.83	A0A5S6L1D6;A0A6I8QGI6;A0A6I8QKM0;Q6NX28	A0A5S6L1D6	lrrc59	Xenopus tropicalis	Leucine-rich repeat-containing protein 59	2	2	2	2	2	2	2	2	2	2	2	2	2	2	2	2	2	2	2	2	2	72026.7	115776	70340.4	58755	74456.4	81780.7	93976.4	55870.5	52576.5	54752.6	78210.2	66402.6	62658.1	58744.3	58909.3	55922	67168.6	53047.8	51143.3	75180.8	352.464	206447	105133
113252.59;115112.64	A0A5S6L447;A0A6I8QJX0	A0A5S6L447	dna2	Xenopus tropicalis	DNA replication ATP-dependent helicase/nuclease	28	25	24	26	24	26	28	25	23	26	28	23	26	26	26	26	25	28	27	27	27	231243	218943	272244	274255	216722	322145	307300	220556	247154	325677	246069	382682	267803	308990	285532	304477	380938	365452	330512	304318	651739	659784	835630
58107.28;52745.99;55039.96;54213.7;56639.57	A0A5S6L4I4;A0A6I8QAF0;A0A6I8QTA7;A0A6I8S7V3;Q5XH95	A0A5S6L4I4	slc25a25	Xenopus tropicalis	Calcium-binding mitochondrial carrier protein SCaMC-2	8	8	7	7	7	8	8	8	8	6	8	7	7	8	8	8	8	8	7	7	8	63741.4	52300.5	58262.1	75628.8	57371.4	84973.9	61991.4	50455.2	65820.2	67608.3	51901.3	78129.2	71319.1	74787.4	73608.1	83107.4	81736.8	64813.7	69048.9	77426.4	165716	160416	205757
100280.4;108183.69;102355.38;102227.25;108055.56;102644.55	A0A5S6L588;A0A6I8Q1W9;A0A6I8QV80;A0A8J0R3Y2;A0A8J0S9X5;F7CZF5	A0A5S6L588	prelid2;pkn1;pkn1;pkn1;pkn1;pkn1	Xenopus tropicalis	protein kinase C;protein kinase C;protein kinase C;protein kinase C;protein kinase C;Protein kinase N1	3	3	2	3	3	3	3	3	2	3	3	3	2	3	2	1	2	2	2	2	2	87234.8	59676.5	69737.4	77826.4	79828.7	123719	86955.6	101749	100326	107223	112516	99799.8	95776.9	96779.6	103813	138352	163989	167769	132851	141394	34860.2	19529.2	52148
51370.58;51154.28	A0A5S6L6L1;A0A6I8QAK5	A0A5S6L6L1	btf3l4;ecm1	Xenopus tropicalis	Transcription factor BTF3 homolog 4;Extracellular matrix protein 1	3	3	3	3	3	3	3	3	3	2	3	2	0	1	3	3	2	3	2	2	3	33049.6	21768.1	28905.8	30756.7	19315.2	29510.7	32567.8	21179	65561.6	25497.8	26807.8	NaN	295.781	34302.2	15279.3	10767.6	24291.1	1055.77	11795.6	26231.9	369986	704397	443553
150841.16;152939.38;121357.02;117248.74;151536.76	A0A5S6L9Z4;A0A6I8SNL0;A0A8J0SV66;A0A8J1ILQ8;Q0IHV1	A0A5S6L9Z4	inf2	Xenopus tropicalis	Inverted formin-2;Inverted formin-2;Inverted formin-2 isoform X3;Inverted formin-2 isoform X4;Inverted formin-2	1	1	1	1	1	1	1	1	1	1	1	1	1	1	1	1	1	1	1	1	1	17295.8	17757	24675.5	22043.7	15052.3	12269.2	16436.9	21625.3	20537	27772	15317.2	19379.4	19547.8	32706.1	25916.5	15190.9	23106.3	22614	19896.9	22682.6	2.19663	2.57156	97815.3
34982.07;27122.89;34035.89	A0A5S6LC02;A0A8J0SIL6;Q28I29	A0A5S6LC02	dtwd1	Xenopus tropicalis	tRNA-uridine aminocarboxypropyltransferase 1	1	1	1	1	1	1	1	1	1	1	1	1	1	0	1	1	1	1	1	0	1	5780.16	10163.7	6096.33	7939.02	7753.42	3119.45	4491.1	5469.87	7811.04	4661.52	9876.13	9654.56	NaN	3852.15	7548.91	4916.9	7937.45	2670.41	NaN	7483.31	21269.3	60772.6	37048
679904	A0A5S6LCH1	A0A5S6LCH1	irx4	Xenopus tropicalis	[histone H3]-lysine(4) N-methyltransferase	5	3	5	1	4	5	4	2	4	2	2	4	3	3	4	5	3	3	5	4	5	14249.4	10525	18625.6	12527.6	6844.29	25479.7	21510.2	19679	28965.9	24189	32241.6	22240	17364.9	21439.7	20883.1	16661.4	29778.7	19111.7	17988.2	19326.9	237224	101902	117906
39596.88;39575.9	A0A5S6LCL5;A2VCZ4	A0A5S6LCL5	golph3l;sh3gl2	Xenopus tropicalis	Golgi phosphoprotein 3-like;Endophilin-A1	4	4	4	4	4	4	4	4	3	4	4	4	3	4	4	4	4	3	4	4	4	107862	110783	62692.7	92125.5	91386.1	72879.5	47526.9	86036.1	106680	99167	120927	39609.7	139299	60917.2	80182.2	142271	73624.4	74240.9	62304.8	53047.5	929571	508539	527716
58018.81;55511.85	A0A5S6LFP1;Q66JD5	A0A5S6LFP1	impdh2	Xenopus tropicalis	Inosine-5'-monophosphate dehydrogenase	18	18	18	17	18	18	18	17	18	18	17	17	17	18	16	17	17	17	17	17	17	1.71607e+06	2.20703e+06	1.97953e+06	1.95815e+06	1.91421e+06	1.98804e+06	2.1339e+06	1.89421e+06	1.83599e+06	2.07613e+06	1.89557e+06	2.21626e+06	2.04762e+06	2.18447e+06	1.87364e+06	1.83349e+06	2.13392e+06	1.97681e+06	2.06843e+06	1.93177e+06	5.37073e+06	7838344	5.09274e+06
16117.28;15797.96	A0A5S6LG06;Q28D35	A0A5S6LG06	pomp	Xenopus tropicalis	Coiled-coil-helix-coiled-coil-helix domain-containing protein 7;Proteasome maturation factor UMP1 family member	5	5	5	3	4	5	4	5	3	4	4	4	3	4	4	3	5	4	3	3	4	151820	127989	132350	151584	143523	87042.4	144129	128343	111326	96670	152362	108264	98985.3	130427	117128	103658	123577	113476	102437	116212	727446	395204	496667
35556.75;34732.76;35512.71;37048.22;35119.14	A0A5S6LGI5;A0A6I8RPF8;A0A6I8SQN5;A0A803KD27;B7ZT03	A0A5S6LGI5	anp32c;spg21;spg21;spg21;spg21	Xenopus tropicalis	Maspardin	4	4	3	4	4	4	4	4	4	3	4	3	3	3	4	4	3	4	4	4	4	238236	214421	283164	273424	244976	304826	257859	241379	288931	279340	209780	304709	306109	317924	286815	330777	269962	261339	283278	247494	738872	542032	829090
92422.67;88803.73;85700.01;93157.57;86468;92293.56;91818.94	A0A5S6LGK1;A0A6I8QCB3;A0A6I8R941;A0A6I8S036;A0A803KEW2;A0A8J0SKB1;A0JMA8	A0A5S6LGK1	armc9	Xenopus tropicalis	LisH domain-containing protein ARMC9	11	9	9	8	8	8	9	8	9	9	8	10	8	9	9	8	8	8	8	9	7	57661.3	51853.8	54230	56248.5	53403.7	52585.1	59050.4	49576.6	53299.6	63253.2	51567.8	61448.8	46597.8	60734.5	58385.1	54654.2	65022	66415.9	57913.1	56092.4	122951	88442.9	166393
54892.54;53984.43	A0A5S6LK54;Q0IHV9	A0A5S6LK54	ddx6	Xenopus tropicalis	RNA helicase;Probable ATP-dependent RNA helicase ddx6	28	25	23	23	23	24	28	27	23	23	25	24	25	26	26	25	26	24	24	26	26	2.58256e+06	3.81624e+06	2.63409e+06	2488070	2.7351e+06	2.50306e+06	2.73101e+06	2.96137e+06	2.21648e+06	2.21781e+06	2581956	3.02216e+06	2.19355e+06	2.51094e+06	2.60513e+06	2.55605e+06	2.63547e+06	2663442	2.70259e+06	2872255	14380698	15690805	12750640
22288.7	A0A5S6LLH6	A0A5S6LLH6	dctn6	Xenopus tropicalis	Dynactin subunit 6	6	6	5	6	6	6	6	5	6	6	6	6	6	6	6	6	6	6	6	6	6	75334.1	55391.8	64442.4	69965.5	64850.7	61326.5	60560.5	54260.6	48340.4	51377.1	42373.4	54593.8	51686.5	61545.1	50339.9	37787.8	53828.1	56846.9	58028.7	58222	1.24667e+06	1.46584e+06	1081130
64904.22;63695.83;59488.06;59720.27	A0A5S6LLL4;A0A6I8S6E5;A0A6I8T2A7;Q5BJ62	A0A5S6LLL4	nubp2;pole2;pole2;pole2	Xenopus tropicalis	DNA polymerase epsilon subunit	8	8	8	8	7	8	8	8	7	6	6	6	6	6	6	7	7	7	7	7	7	220961	221053	238383	223106	212550	220660	209297	213822	218983	236538	210892	187812	190619	190525	183645	182008	197384	188826	169942	174963	7237389	12145500	11395147
130777.83;131343.39;129657.43;130795.74;130403.33	A0A5S6LMC9;A0A6I8PV13;A0A6I8PXN4;A0A8J1IPN1;Q08D48	A0A5S6LMC9	znf830;nrde2;nrde2;nrde2;nrde2	Xenopus tropicalis	Zinc finger protein 830;NRDE-2, necessary for RNA interference, domain containing;NRDE-2, necessary for RNA interference, domain containing;Nuclear exosome regulator NRDE2 isoform X2;Protein NRDE2 homolog	3	2	2	3	3	3	3	3	3	3	3	3	3	3	3	3	3	3	3	3	3	21648.4	19157.5	21939.7	23143.8	18080.8	24245.7	24065.9	13409.9	21504.2	20779.3	18303.8	13409.5	16426.9	14375.6	17091.7	15217.7	23665.4	22387.3	18883.3	17990.5	162314	39.4601	35647.8
259258.89;259493.24;259527.25	A0A5S6LMT8;B5DE80;F7CE77	A0A5S6LMT8	kdelr2;urb1;urb1	Xenopus tropicalis	ER lumen protein-retaining receptor 2;Nucleolar pre-ribosomal-associated protein 1;URB1 ribosome biogenesis 1 homolog (S. cerevisiae)	5	5	4	5	5	3	4	4	4	5	5	3	5	3	4	5	3	3	4	3	4	40181.3	27226.1	52988.9	46032.9	57223.7	59696.5	68079.2	37381.3	44097.8	42879.4	51462.5	59612.7	31084.5	58801.9	47317.5	51052.6	58904.4	41839.3	45889.4	45835.9	11316.1	15872.6	7662.16
84663.4;78098.78;84679.44;84679.44;78403.93	A0A5S6LN51;A0A6I8SLF3;A0A8J0SC74;F7AEX0;F7AEY9	A0A5S6LN51	uvssa	Xenopus tropicalis	UV-stimulated scaffold protein A	1	1	1	1	1	1	1	1	1	1	1	1	1	1	1	1	1	1	1	1	1	22288	14286.7	21069.1	24469.3	24903	21454	16527.9	20192.2	30748	29699.4	15829.2	24051.4	24388.5	22251.3	20582.9	29718.3	27367.9	21982.9	26166.4	22314.4	2.20844	2.59938	102528
40222.73;52452.46;48638.05;39796.24	A0A5S6LQR5;A0A6I8RET5;A0A803J8T4;Q28G65	A0A5S6LQR5	cptp;LOC549052;LOC549052;LOC549052	Xenopus tropicalis	Ceramide-1-phosphate transfer protein;Thiamine transporter 2;Solute carrier family 19, member 3;Novel solute carrier family 19 protein	1	1	1	1	1	1	1	1	1	1	1	1	1	1	1	1	1	1	1	1	1	14099.4	4990.6	14647.3	9193.09	9681.27	25750.4	21272.1	8098.74	10779.1	11557.5	6211.14	21235.3	12614.1	22129	13207.9	31217.2	23386.1	23464	20333.4	19692.1	34195.7	8267.19	13316.4
57716.08;55125.98	A0A5S6LT01;Q561P3	A0A5S6LT01	rtcb	Xenopus tropicalis	RNA-splicing ligase RtcB homolog	25	25	25	24	25	25	24	24	25	25	24	25	24	25	24	24	25	23	23	24	24	6427171	7253481	6081562	6.37409e+06	6.68755e+06	6164915	6.17332e+06	7.48901e+06	6716741	5.84504e+06	6825876	6.59814e+06	6.4527e+06	6582242	6.94625e+06	5994654	6134153	6.71525e+06	6116324	6.66823e+06	19848700	18039962	19126372
44497.19;47373.56;47176.34;47846.12	A0A5S6LU45;A0A6I8PL94;A0A6I8S6X7;Q6DIR5	A0A5S6LU45	tes	Xenopus tropicalis	Testin	12	12	11	11	11	12	11	11	12	10	11	12	9	11	10	9	11	11	9	11	10	531743	422059	458626	450806	527032	491798	382205	438783	472540	395223	510478	364715	432936	407613	424026	454061	431432	395597	448887	429258	2.08123e+06	1.47523e+06	1.54743e+06
53500.06;64229.11;53469.05;58591.94;55472.26;57747.87;59019.14;59106.22;52537.9;53381.97;52624.97;59938.09;58262.14	A0A5S6LUK0;A0A6I8PS83;A0A803J8S3;A0A803JC95;A0A803K7B4;A0A803KFZ5;A0A8J1ISC6;A0A8J1ISD8;A0A8J1ISE9;A0A8J1IVK9;A9UMR6;K9J7Q9;Q28HT5	A0A5S6LUK0	fam172a;abi2;abi2;abi2;abi2;abi2;abi2;abi2;abi2;abi2;abi2;abi2;abi2	Xenopus tropicalis	Cotranscriptional regulator FAM172A homolog;Abl-interactor 2;Abl interactor 2 isoform X7;Abl-interactor 2;Abl-interactor 2;Abl-interactor 2;Abl interactor 2 isoform X2;Abl interactor 2 isoform X1;Abl interactor 2 isoform X10;Abl interactor 2 isoform X8;Abi2 protein;Abl-interactor 2;Abl interactor 2	8	7	8	7	7	8	7	7	7	7	7	7	7	7	7	7	7	6	7	7	7	360239	358106	301075	354697	349192	278606	284096	383684	346457	304615	358322	291198	325951	276216	325599	307341	268337	299586	285717	278931	1.60332e+06	1.40392e+06	1.07517e+06
85946.88;83539.18;85818.75;85904.8	A0A5S6LUS9;A0A6I8SCP1;A0A8J0SES1;A1L1C7	A0A5S6LUS9	pan3	Xenopus tropicalis	PAN2-PAN3 deadenylation complex subunit PAN3;PAN2-PAN3 deadenylation complex subunit PAN3;PAN2-PAN3 deadenylation complex subunit PAN3;PAN2-PAN3 deadenylation complex subunit pan3	3	2	1	2	1	2	3	3	3	2	3	2	3	2	3	3	3	2	3	3	3	17433.1	13030.8	12301.9	13234.6	21490	20664.8	13136.2	21288.2	20752.2	19369.7	31417.3	16210.3	26779.8	30511.8	35363.5	20111.7	20690.3	28941	30400.9	32318.7	140.986	175947	6016.24
227381	A0A5S6LX37	A0A5S6LX37	septin2	Xenopus tropicalis	Nucleoprotein TPR	53	49	50	48	50	53	47	51	53	52	51	53	49	52	50	51	50	48	49	52	51	601861	721251	607321	661569	676516	634617	614965	715558	750214	658449	761302	623495	712534	685684	641764	677155	710051	671938	635066	666777	6317600	7.17099e+06	6.36164e+06
41850.03;39740.17	A0A5S6LXZ9;Q6DIQ3	A0A5S6LXZ9	ppp1r7	Xenopus tropicalis	Protein phosphatase 1 regulatory subunit 7	18	15	15	15	15	16	16	15	17	15	15	16	16	15	15	18	17	16	16	16	17	1.08804e+06	897890	1.18924e+06	1026728	981606	1.27999e+06	1154712	870960	995839	1.08433e+06	1062445	1.45485e+06	1.1551e+06	1.28515e+06	1.23764e+06	1.28306e+06	1306442	1263994	1.32822e+06	1.23717e+06	3288809	2.65628e+06	3474452
69435.28;67187.67;67187.67	A0A5S6LYI0;A0A8J1JDF2;Q5M8G4	A0A5S6LYI0	lrrc40	Xenopus tropicalis	Leucine-rich repeat-containing protein 40;Leucine-rich repeat-containing protein 40 isoform X1;Leucine-rich repeat-containing protein 40	20	19	19	19	19	19	20	19	20	19	19	19	18	19	18	19	20	18	18	19	18	1.23583e+06	1.17877e+06	1254201	1.25093e+06	1.11601e+06	1.38758e+06	1.36355e+06	1.15235e+06	1.31688e+06	1.38121e+06	1.37271e+06	1.60695e+06	1.39692e+06	1.38374e+06	1.38298e+06	1.45731e+06	1.51536e+06	1.369e+06	1.37069e+06	1.33393e+06	2.64077e+06	2.94354e+06	2.61096e+06
115246.84;114869.12;117730.42;112940.26;110263.83;116804.34	A0A5S6LZG7;A0A6I8RHX5;A0A6I8S0M8;A0A6I8S412;A0A6I8SDC3;A0A8J0R0Q3	A0A5S6LZG7	nmnat2;tubgcp5;tubgcp5;tubgcp5;tubgcp5;tubgcp5	Xenopus tropicalis	Gamma-tubulin complex component	2	2	2	2	2	2	2	2	2	1	2	1	1	2	2	2	2	2	2	2	2	27842.4	21619.4	10559.8	17791	18509	21230.9	17605.3	11217.8	9012.21	15583.8	10729.5	7538.42	16060.4	17188	12193.9	14552.9	8681.36	14639.4	18102.2	17761.3	103298	918.88	594.357
101344.9;103019.75;119018.68	A0A5S6LZR0;A0A6I8QQX7;A0A6I8R8I9	A0A5S6LZR0	ift22;paics.1;paics.1	Xenopus tropicalis	Intraflagellar transport protein 22 homolog;Phosphoribosylaminoimidazole carboxylase; phosphoribosylaminoimidazolesuccinocarboxamide synthase;Phosphoribosylaminoimidazole carboxylase; phosphoribosylaminoimidazolesuccinocarboxamide synthase	2	2	2	1	2	2	1	2	1	2	2	1	2	2	2	2	2	2	2	1	2	37374.2	16537.3	24767.4	32759.7	21151.9	27373.1	25164.6	20522.4	32070.9	25455.6	24074.5	35873.5	27652.2	28078.4	28458.5	32677.8	26410.8	41055.9	30475.6	25917.3	26293	773.532	7746.83
18795.5;18987.21;19748.02;19218.99	A0A5S6M0Q6;A0A803JH54;A0A803JU08;Q68FA2	A0A5S6M0Q6	c20orf27;c20orf27;adissp;adissp	Xenopus tropicalis	Adipose-secreted signaling protein	1	1	1	1	1	1	1	1	1	1	1	1	1	1	1	1	1	1	1	1	1	49171.9	36640	46880.5	48674.6	59382.5	81302.8	81326.7	60525.8	56764.5	64458.2	50294.1	125467	67604.1	86878	79995.6	72103.9	88269.1	88408.1	91520.1	64372.5	45751.6	32344.8	58054.6
131013.62;136376.58;128241.43;133888.72;136434.66	A0A5S6M0S4;A0A6I8PNL9;A0A6I8QVQ8;A0A6I8RIG6;F6ZBC7	A0A5S6M0S4	irx2;cep135;cep135;cep135;cep135	Xenopus tropicalis	Iroquois-class homeodomain protein irx-2;Centrosomal protein 135kDa;Centrosomal protein 135kDa;Centrosomal protein 135kDa;Centrosomal protein 135kDa	12	11	9	11	11	12	10	11	10	10	12	9	10	11	12	9	8	9	9	8	11	45831.2	35669.3	37301.1	43172.3	45967.9	49020.2	43351.2	47365.1	44157.7	44448.8	50064.5	47972.7	51255.1	45675.9	47134.3	51239.2	43607.9	59107	45889.9	49173.3	574082	651393	525706
195400.25;192451.72	A0A5S6M1K6;A0A8J0SS94	A0A5S6M1K6	nup188	Xenopus tropicalis	Nucleoporin NUP188	16	14	15	14	14	13	11	12	14	12	12	13	14	11	12	14	12	12	13	13	14	342571	244422	359488	305267	289626	453660	387007	231146	265375	391382	270579	405008	320575	344551	325825	375014	480264	371817	373244	370323	795679	891460	1.20231e+06
100247.91;101907.73;93662.12;98263.32;88657.48;103478.24;98941.42;97169.24;100504.03;103273.06;90764.96;87420.09;104638.58;104510.45;101741.42;94899.51;91554.64;90325.56;92002.35;100056.32;103401.19	A0A5S6M1L4;A0A6I8Q988;A0A6I8QB50;A0A6I8RA40;A0A6I8SPA1;A0A6I8SUM2;A0A6I8SVB2;A0A6I8SZU1;A0A8J0SED7;A0A8J0SLE1;A0A8J0SMV0;A0A8J0SP38;A0A8J1JIC7;A0A8J1JIC9;A0A8J1JID1;A0A8J1JID2;A0A8J1JID5;A0A8J1JKT1;F6RPA0;F7A6Y5;Q28C55	A0A5S6M1L4	dlg1	Xenopus tropicalis	Disks large homolog 1;Disks large homolog 1;Disks large homolog 1;Disks large homolog 1;Disks large homolog 1;Disks large homolog 1;Disks large homolog 1;Disks large homolog 1;Disks large homolog 1;Disks large homolog 1;Disks large homolog 1 isoform X10;Disks large homolog 1 isoform X13;Disks large homolog 1;Disks large homolog 1;Disks large homolog 1;Disks large homolog 1 isoform X7;Disks large …	1	1	1	1	1	1	1	1	1	1	1	1	1	1	1	1	1	1	1	1	1	16190.6	12209.7	21085.1	18114.5	15918.7	17708.7	15817.3	16761.6	18730.1	24937	18967.3	23298.7	17874.4	22056	26672.8	31378.7	19303.5	18653	21437.6	22145.2	851380	99312.1	653999
40323.7	A0A5S6M4W6	A0A5S6M4W6	nap1l1	Xenopus tropicalis	Nucleosome assembly protein 1-like 1	1	1	1	1	1	1	1	1	1	1	1	1	1	1	1	1	1	1	1	1	1	100485	73892.2	90632.5	104995	80067.4	67315	74337.8	69247.8	46729.5	61580.1	39210.6	71356.5	67877.2	73285.7	66404.6	84039.8	81186	70563.1	67921.8	75837.2	175091	313384	343429
53817.38;52145.58;53483.99	A0A5S6M6A4;A0A6I8PUD5;Q505I0	A0A5S6M6A4	pi4k2a	Xenopus tropicalis	Phosphatidylinositol 4-kinase type 2;Phosphatidylinositol 4-kinase type 2;Phosphatidylinositol 4-kinase type 2-alpha	9	7	7	9	8	9	8	9	8	8	8	8	9	8	7	8	9	8	7	7	8	108974	103105	112514	95389.6	82248.1	134110	129336	98423.7	97984.9	112808	85539.3	169384	92449.2	128528	117564	141505	146511	136151	128338	107105	89170.4	54138.3	69369.2
52062.16;46585.11;52330.52	A0A5S6M7R8;A0A8J0SK97;A4QNG5	A0A5S6M7R8	setd6	Xenopus tropicalis	N-lysine methyltransferase SETD6;N-lysine methyltransferase SETD6;N-lysine methyltransferase setd6	1	0	0	0	0	0	0	0	1	0	0	0	1	1	0	0	0	0	1	1	0	NaN	NaN	NaN	NaN	NaN	NaN	NaN	15452.6	NaN	NaN	NaN	22925.4	21717.4	NaN	NaN	NaN	NaN	19307.3	14901.3	NaN	NaN	NaN	NaN
61145.32;61178.06;61202.17;61190.12	A0A5S6M8X6;B7ZU01;Q28EM4;Q5EBF3	A0A5S6M8X6	msantd3;LOC548774;cyp4f2;MGC108307	Xenopus tropicalis	Myb/SANT-like DNA-binding domain-containing protein 3;Cytochrome P450 family 4 subfamily F member 22;Cytochrome P450 4F22-like;MGC108307 protein	10	7	9	9	9	8	8	8	7	9	7	9	8	7	8	8	8	8	8	8	8	113755	91182.3	139612	99159.6	91528.7	169964	105855	83489	76296.3	112907	89510.4	151304	109650	146295	141870	179555	125316	147969	148091	142978	322114	314251	336242
49321.8	A0A5S6MBQ7	A0A5S6MBQ7	cdk9	Xenopus tropicalis	Cyclin-dependent kinase 9	4	4	3	4	4	4	4	4	4	4	4	4	3	4	4	4	4	4	4	4	4	48072.9	42110.6	47851	44594.6	51944.7	69529.3	57414.6	42983.1	50976.2	52437.4	50622.3	72615	53366.5	58517.2	65989.5	65096.9	59464.7	66615.1	69307.2	56548.4	521831	159562	288693
74869.34;74835.32;80235.64	A0A5S6MHC1;A0A6I8R4Z4;F6VNP5	A0A5S6MHC1	rpl8;bbs7;bbs7	Xenopus tropicalis	60S ribosomal protein L8;Bardet-Biedl syndrome 7;Bardet-Biedl syndrome 7 protein homolog	7	6	7	7	7	7	5	7	7	7	7	7	7	6	7	7	7	6	6	6	7	46298	50320.8	51473.5	55305.2	49618.7	64813.1	48753.5	52652.7	56646.3	78287.3	51045.6	68540.4	64308.8	56891.2	56571.3	68290.2	67241.2	65162.6	60353.7	60844.5	238050	359625	191072
38496.39;42364.99;42094.7;42233.8	A0A5S6MPV1;A0A7D9NKD0;A0A8J0SFQ2;Q0VFQ5	A0A5S6MPV1	cep19;poldip2;poldip2;LOC549852	Xenopus tropicalis	Centrosomal protein of 19 kDa;Polymerase (DNA-directed), delta interacting protein 2;Polymerase delta-interacting protein 2 isoform X1;LOC549852 protein (Fragment)	10	10	10	10	10	10	10	10	9	9	9	9	9	9	9	9	9	10	9	9	10	544521	656094	482891	570538	554608	572705	487227	505240	567187	550491	531039	550471	588980	529112	531354	637505	534173	500817	500080	478755	1.42597e+06	1.87365e+06	1.35302e+06
28423.44;26806.54;25247.72	A0A5S6MQ68;F6ZFN0;Q6GL23	A0A5S6MQ68	ppp1r3c.2;ppp1r3c.2;ppp1r3c	Xenopus tropicalis	Protein phosphatase 1 regulatory subunit;Protein phosphatase 1 regulatory subunit;Protein phosphatase 1 regulatory subunit 3C	1	1	1	1	1	1	1	1	1	1	1	1	1	1	1	1	1	1	1	1	1	28962.4	33268.8	38786.9	21382.3	27754.2	21876.3	28972.2	28797.6	32406.5	32991.7	29550.3	25377.5	30561.4	33156.4	24188.7	24371.7	29173.1	31816.6	28293	36055.3	68422.3	109136	3.05764
57920.94;56802.58;55968.71;57166.05;59399.63;56212.97	A0A5S6MR40;A0A6I8QDL8;A0A6I8RCH4;A0A6I8SF97;A0A8J1INB1;Q640B3	A0A5S6MR40	pld3	Xenopus tropicalis	5'-3' exonuclease PLD3	10	9	9	8	8	10	8	9	7	7	10	7	7	8	8	8	7	7	7	7	7	1.12819e+06	1.14867e+06	1079299	1.15421e+06	1.13986e+06	1.1852e+06	1.22451e+06	1.2312e+06	1.21268e+06	1.23359e+06	1.12708e+06	1.22957e+06	1.05381e+06	1.19423e+06	1.14692e+06	1.09239e+06	1.42863e+06	1.28047e+06	1177086	1.13187e+06	3348004	3.12587e+06	3123785
70890.02;75889.24;73530.62;73502.61	A0A5S6MTA5;A0A6I8PZY2;F6VS41;Q28BS4	A0A5S6MTA5	mab21l1;abcg2;abcg2;abcg2	Xenopus tropicalis	Broad substrate specificity ATP-binding cassette transporter ABCG2	2	2	2	2	2	2	2	2	2	2	2	2	2	2	2	2	2	2	2	2	2	162125	140840	172343	166284	140380	213154	163831	136607	179909	146919	149208	192107	167138	187353	176374	192107	205515	156398	174031	129595	318031	489357	447039
21054.32;46443.93	A0A5S6MUZ1;A0A8J0QEF4	A0A5S6MUZ1	ccdc134;selenop1	Xenopus tropicalis	Coiled-coil domain-containing protein 134;Selenoprotein P precursor	1	1	1	1	1	1	1	1	0	0	0	0	1	0	0	1	0	0	0	0	1	801.546	5.7528	4.44794	4.39912	3.95734	3.78567	2.50004	NaN	NaN	NaN	NaN	4.04033	NaN	NaN	3.90083	NaN	NaN	NaN	NaN	2.95387	20417.5	9946.07	53224
76761.55;84144.94;82212.63	A0A5S6MVR6;A0A6I8R0Z6;Q5XH91	A0A5S6MVR6	ddx1	Xenopus tropicalis	ATP-dependent RNA helicase DDX1	26	25	24	25	25	25	23	26	24	25	23	24	23	24	25	25	24	25	25	24	25	1936618	2139102	2190647	2.02098e+06	2.04645e+06	2.22036e+06	2.09487e+06	1.76192e+06	1.72052e+06	1.99102e+06	1.82391e+06	2.68699e+06	1.97875e+06	2215571	2.09367e+06	2.28186e+06	2109913	2.35085e+06	2350076	2.16595e+06	3.97007e+06	4196672	4671099
56445.67;47932.74;52292.53;56253.5;53971.52;43901.01;51559.83	A0A5S6MWN8;A0A6I8PTJ4;A0A6I8SZE0;A0A8J0SF71;A0A8J1J718;A0A8J1J719;Q6WRY0	A0A5S6MWN8	rhcg	Xenopus tropicalis	Ammonium transporter Rh type C;Ammonium transporter Rh type C;Ammonium transporter Rh type C;Ammonium transporter Rh type C isoform X1;Ammonium transporter Rh type C isoform X2;Ammonium transporter Rh type C isoform X4;Ammonium transporter Rh type C	1	0	0	1	1	1	1	1	1	0	1	0	1	1	1	0	1	1	0	1	1	NaN	NaN	5.30636	4.9719	950.531	3201.03	840.025	3.89348	NaN	2596.7	NaN	2104.54	5.5076	1220.29	NaN	2.92274	5820.32	NaN	5505.5	1299.32	NaN	NaN	9040.11
97676.16;98723.43	A0A5S6MZ77;A0A6I8T1Z9	A0A5S6MZ77	cyb5d2;pygl	Xenopus tropicalis	Alpha-1,4 glucan phosphorylase;Alpha-1,4 glucan phosphorylase	65	62	61	61	61	62	56	59	59	61	58	61	54	59	61	61	56	59	60	57	60	29239840	27590444	29839536	28733264	27164202	33160560	32111978	28684382	31347792	35542128	30696326	35933840	35227408	36083656	34744872	35877460	33487838	35562632	32568014	30921832	101096064	93224376	106069832
22030.02;20966.03	A0A5S6MZE9;Q6P8D9	A0A5S6MZE9	ube2m	Xenopus tropicalis	E2 NEDD8-conjugating enzyme;NEDD8-conjugating enzyme Ubc12	4	4	4	4	4	4	4	4	4	4	4	4	4	4	4	4	4	4	4	4	4	1.02754e+06	676564	916073	1112277	875559	912672	837866	796752	898231	881189	736093	943137	749519	771003	687336	858911	1.06483e+06	753795	880329	564637	3.03166e+06	2.40461e+06	3.13811e+06
145242.06;154032.2;153904.07;149352.73	A0A5S6N1Y9;A0A6I8SBX6;A0A8J0SPC2;F7DJ85	A0A5S6N1Y9	phospho2;arhgef10;arhgef10;arhgef10	Xenopus tropicalis	Probable phosphatase phospho2;Rho guanine nucleotide exchange factor 10;Rho guanine nucleotide exchange factor 10 isoform X2;Rho guanine nucleotide exchange factor 10	1	1	1	1	1	1	1	0	1	1	1	0	1	1	1	0	1	0	1	0	1	7056.18	11965.9	11862.7	14524.7	12970.7	16162.8	NaN	15151.2	15525.9	14072.9	NaN	23420.6	16473.9	18944.2	NaN	22365.9	NaN	14497.6	NaN	9256.62	66834.7	28395.8	44497.5
58367.88;58496.99	A0A5S6N492;A1L0Z6	A0A5S6N492	rsph6a	Xenopus tropicalis	Radial spoke head protein 6 homolog A	3	2	2	3	3	2	2	3	2	2	2	2	2	2	2	2	2	2	2	2	2	105430	95631.5	125370	122454	108744	85222.4	137392	109796	73359	80185.4	80351.8	102011	76484.2	73385.9	107327	79766	74812.3	75788.5	80276.4	77371	69603.8	538.942	134199
67145.87;67129.83	A0A5S6N515;Q6GLC9	A0A5S6N515	fmr1	Xenopus tropicalis	EARP-interacting protein homolog;Fragile X messenger ribonucleoprotein 1 homolog	13	13	12	11	13	11	10	13	10	13	12	11	11	13	11	12	11	10	12	10	10	306376	278247	262099	292881	278669	282046	231936	249684	247921	204045	235620	269631	250941	232621	218480	246481	239803	265647	230030	250380	568919	558055	856082
53950.81;58781.26;60168.86;52817.56;60189.81;54501.53;59361.14;56822.01	A0A5S6N564;A0A6I8QPV3;A0A6I8QQ18;A0A6I8SAL9;A0A6I8SDJ5;A0A6I8SZF2;A0A803KK82;Q0P4I4	A0A5S6N564	ccdc69;b3glct;b3glct;b3glct;b3glct;b3glct;b3glct;b3glct	Xenopus tropicalis	N-acetylgalactosaminide beta-1,3-galactosyltransferase;Beta 3-glucosyltransferase;Beta 3-glucosyltransferase;Beta 3-glucosyltransferase;Beta 3-glucosyltransferase;Beta 3-glucosyltransferase;Beta 3-glucosyltransferase;Beta 3-glycosyltransferase-like	8	7	7	6	7	6	7	8	5	6	8	6	6	6	5	6	8	6	7	7	7	69677.8	52115.1	76230.4	71452.9	74632.3	75008.1	71998	37969.1	63585.6	86656.4	98168.9	70438.1	70384.2	68124.7	73891	97816.5	80581.7	99343.7	116797	78296	330826	460092	147045
46769.58;46982.81;46231.95	A0A5S6N5I2;G1K3I7;Q0VFM6	A0A5S6N5I2	gmppa	Xenopus tropicalis	Mannose-1-phosphate guanyltransferase alpha;Mannose-1-phosphate guanyltransferase alpha;Mannose-1-phosphate guanylyltransferase regulatory subunit alpha	3	3	3	3	3	3	3	3	3	3	3	3	2	3	3	3	3	2	2	3	3	56313.7	53111.8	66855	54615.5	40564.7	61866.2	44853.7	52071.6	49284.6	64309.9	57039.2	61483.7	59053.7	51772.2	69334.5	75568.2	46230.9	78052	58774.3	66689.1	294498	246426	307597
52922.66;54927.02;60283.58	A0A5S6NAM4;A0A6I8RTR1;Q640S9	A0A5S6NAM4	rbm22;yes1;yes1	Xenopus tropicalis	Tyrosine-protein kinase	2	2	2	2	2	2	2	2	2	2	2	2	2	2	2	2	2	2	2	2	2	9573.61	3309.4	11771.6	7938.88	10070.1	22152.8	15929.4	8458.36	17281.8	16447.3	7921.4	17630.8	13714.2	16086.2	16135.9	31726.4	28130.3	11083.6	18769.6	12562.9	1780.02	181910	94702.6
96679.69;93252.73;96630.72;96665.67;96665.67	A0A5S6NB24;A0A6I8QXF1;A0A6I8RB59;A0A8J0SC33;Q0VA64	A0A5S6NB24	usp16	Xenopus tropicalis	Ubiquitin carboxyl-terminal hydrolase 16;Ubiquitin carboxyl-terminal hydrolase;Ubiquitin carboxyl-terminal hydrolase 16;Ubiquitin carboxyl-terminal hydrolase 16;Ubiquitin carboxyl-terminal hydrolase 16	5	5	4	5	5	5	5	5	4	4	4	4	4	4	4	4	4	4	4	4	4	195163	138251	208427	221078	168466	241940	193684	172566	177628	185729	165560	242358	220729	235798	242736	238898	236248	209794	205550	216479	105986	19184.3	155274
34207.44;31466.19	A0A5S6NBZ0;A0A8J0QQE6	A0A5S6NBZ0	naxe	Xenopus tropicalis	NAD(P)H-hydrate epimerase	7	7	7	7	7	7	7	7	7	7	7	7	7	7	7	7	7	7	7	7	7	1.00102e+06	1.16786e+06	1.03592e+06	911576	970075	1.09302e+06	1.17049e+06	1.00359e+06	1.0532e+06	1.19859e+06	1.13971e+06	1.09757e+06	1.12915e+06	1.03904e+06	1.01351e+06	1.06776e+06	1.13506e+06	1.16443e+06	1.16834e+06	1.20529e+06	4286280	6.46969e+06	5.34423e+06
80025.91;81996.14;76699.2;76961.61;87195.1;84075.53;94581.51;80747.82;96990.14;82843.91;80554.57;78224.02	A0A5S6NDB6;A0A6I8Q231;A0A6I8RJ05;A0A6I8RZE9;A0A6I8S4N2;A0A6I8SGX4;A0A6I8SPI7;A0A803JMA4;A0A8J0SEJ3;A0A8J1J120;A0A8J1J126;F7EC58	A0A5S6NDB6	phactr4	Xenopus tropicalis	Phosphatase and actin regulator 4	6	6	6	6	6	6	6	6	6	6	6	6	6	6	6	6	6	6	6	6	6	107996	137772	82706.2	116441	114237	83868.3	83565.2	142364	101510	104152	141448	73595	115306	84732.7	103192	85370.8	82620.9	95661.2	94120.5	133692	280117	177917	217906
46139.76;44435.78;43975.22;46082.71;45834.41	A0A5S6NG81;A0A6I8PUL2;A0A803JHY9;A0A8J1JCF2;A4IIC3	A0A5S6NG81	slc25a46	Xenopus tropicalis	Solute carrier family 25 member 46;Solute carrier family 25 member 46;Solute carrier family 25 member 46;Solute carrier family 25 member 46 isoform X1;Solute carrier family 25 member 46	6	6	6	5	6	5	5	6	5	5	6	4	5	5	6	5	6	5	5	5	6	71066.8	71231.1	67798.5	65449.8	59005.2	66847.8	78722.7	84483	70912.9	94406.1	93462.9	103011	93584.7	82038.3	69885.8	86369.4	87255.7	94318	85750.4	90191.1	159019	261749	138101
34908.69;33479.01;34543.22;35416.17	A0A5S6NHG9;A0A6I8QDH7;A0A6I8QDI9;F7EEK8	A0A5S6NHG9	prxl2b;ppie;ppie;ppie	Xenopus tropicalis	Peptidyl-prolyl cis-trans isomerase E	11	11	11	11	11	11	11	10	11	11	11	10	11	11	11	11	11	11	10	10	11	513436	562857	571035	621748	600968	534096	554287	668853	592591	550143	589403	591550	636864	598863	606534	578764	576754	585630	549048	555018	68129632	50226876	56227916
45829.55;49205.98	A0A5S6NJ20;A0A8J0QLS9	A0A5S6NJ20	arid3a;serpina3k	Xenopus tropicalis	AT-rich interactive domain-containing protein 3A;Alpha-1-antitrypsin	18	15	15	17	17	16	15	16	14	16	17	14	16	15	17	16	15	16	17	17	14	1.01041e+06	1.13065e+06	1.10092e+06	1.11291e+06	1.21147e+06	1.26997e+06	1.27156e+06	1.20313e+06	1.26399e+06	1.22383e+06	1.15303e+06	1.52655e+06	1148800	1.23321e+06	1.22779e+06	1.56256e+06	1.28242e+06	1.35059e+06	1480530	1.08106e+06	16204759	21484114	21706160
96208.67;130703.37;132025.97	A0A5S6NK72;A0A6I8PWH1;A0A6I8RU92	A0A5S6NK72	slc51a-like.1;pask;pask	Xenopus tropicalis	non-specific serine/threonine protein kinase	4	3	2	4	2	4	3	4	3	3	4	3	2	3	2	4	4	3	2	4	4	15251.4	11864.4	21966.6	14706	15991.6	30715.8	26725.1	8758.47	15868.6	16753.4	17159.9	3042.61	17426.2	16413.4	18876.4	16081.3	27327.5	20336.4	21281.1	22867.5	575465	3.92777e+06	172031
214874.14;211885.54;215057.92;215398.35	A0A5S6NLR8;A0A6I8QZG3;A0A8J1IMX6;B3DLA6	A0A5S6NLR8	cdc42se2;dicer1;dicer1;dicer1	Xenopus tropicalis	Endoribonuclease Dicer	33	24	25	28	28	27	25	26	26	26	24	25	29	23	24	25	27	23	28	30	24	241453	182183	268338	258641	206714	253346	228436	207044	181973	203873	171431	244843	208228	239664	218888	201655	235802	217222	205445	208391	1.40013e+06	1.11763e+06	1.24517e+06
146813.88;159369.62;157021.01;159270.48;159086.24	A0A5S6NU99;A0A6I8Q555;A0A8J1JB48;A0A8J1JDK5;A0A8J1JEM3	A0A5S6NU99	tor4a;kif7;kif7;kif7;kif7	Xenopus tropicalis	Torsin-4A;Kinesin family member 7;Kinesin-like protein KIF7 isoform X4;Kinesin-like protein KIF7 isoform X2;Kinesin-like protein KIF7 isoform X3	4	3	3	2	4	3	3	3	4	4	3	3	3	3	4	3	3	3	3	2	4	13151.7	12397.9	15987.6	18309.4	16012.8	26184	24986.8	15886.7	22273.5	22183.8	22384.4	26621.8	27350.6	27484.9	22089.7	32012.9	22445.5	28233.5	18321.7	23936.5	1.16009e+06	667404	1.15955e+06
44322.15;43762.52;44288.13	A0A5S6NWI8;A0A6I8RYU1;Q6P4W0	A0A5S6NWI8	abraxas2	Xenopus tropicalis	BRISC complex subunit Abraxas 2	2	1	2	1	1	1	2	2	1	1	2	1	2	2	1	1	2	2	1	2	1	14246.4	15811.3	18638.9	15333.7	15358.7	13866.1	11576.5	18672.9	15262	15230.2	15737.3	14562.9	11545.1	14655.7	12955.2	14318.8	15286.4	13036.8	14144.3	12498.1	99121.1	9239.17	28860.8
26218.14;27408.41	A0A5S6NXR8;Q6P7Z3	A0A5S6NXR8	anapc15;psma6	Xenopus tropicalis	Proteasome subunit alpha type	6	6	6	6	6	6	6	6	6	6	6	6	6	6	6	6	6	6	6	6	6	2.37399e+06	2.82426e+06	2658673	2.44591e+06	2.40487e+06	3285622	3210449	2.22704e+06	2.32498e+06	3.14079e+06	2597202	3.82335e+06	2997358	2.82401e+06	3250274	3.47798e+06	3.34913e+06	3.7672e+06	3398521	3636082	12282458	9972612	10702926
29240.38;26834.67	A0A5S6NYC6;B0BM40	A0A5S6NYC6	tpi1	Xenopus tropicalis	Triosephosphate isomerase	18	18	17	18	18	18	17	17	18	17	16	18	14	17	16	18	18	17	16	16	18	46156760	51706648	45525688	46953904	53075056	45270240	45720608	54920364	52863860	47172312	59422140	48788264	49497464	46051108	47395752	45777320	47958060	46380668	50542364	48325648	255974720	258522880	226889984
149116.98;148604.21;143464.09;144882.98;144305.2;143349.14;147648.14;142596.27;146895.27;147508.99;148261.86;143962.85;143209.98;147823.33	A0A5S6NYV8;A0A6I8Q1J7;A0A6I8QYJ2;A0A6I8S0X9;A0A6I8SI12;A0A8J0QKE0;A0A8J0SGX5;A0A8J0T197;A0A8J0T1R5;A0A8J1JAE6;A0A8J1JAE7;A0A8J1JAF6;A0A8J1JCX2;F7EHH0	A0A5S6NYV8	aptx;cadps2;cadps2;cadps2;cadps2;cadps2;cadps2;cadps2;cadps2;cadps2;cadps2;cadps2;cadps2;cadps2	Xenopus tropicalis	Aprataxin;Ca++-dependent secretion activator 2;Ca++-dependent secretion activator 2;Ca++-dependent secretion activator 2;Ca++-dependent secretion activator 2;Calcium-dependent secretion activator 2 isoform X6;Calcium-dependent secretion activator 2 isoform X3;Calcium-dependent secretion activator 2 isoform X7;Calcium-dependent secretion activator 2 isoform X8;Calcium-dependent secretion activator…	1	1	1	1	1	1	1	1	1	1	1	1	1	1	1	1	1	1	1	1	1	21543.9	15297	14351.4	21305	16282.9	14448.5	13184	10456.7	8801.53	11802.4	11520.3	14561.1	12300.6	12475.2	13628.2	11422.4	14733.2	10220.6	9746.02	18869.4	25738.6	9068.65	31287.6
77101.34;75983.04	A0A5S6NYZ4;A0A8J1J5A7	A0A5S6NYZ4	hdgfl2	Xenopus tropicalis	Hepatoma-derived growth factor-related protein 2	4	4	4	4	4	4	4	4	4	4	4	4	3	4	4	4	4	4	4	4	4	92465.3	91513.7	75450.8	85592.4	91019.7	79787.6	52026.9	82595.9	97021.8	86454	117651	88292.6	96020.8	76166.8	83216.5	98951.1	106165	69323	95775.7	88557.4	401744	574863	288080
38380.23;40510.94;38821.77	A0A5S6P0B4;A0A6I8Q2S2;Q28ET7	A0A5S6P0B4	ppp1cc;tmod3;tmod3	Xenopus tropicalis	Serine/threonine-protein phosphatase PP1-gamma catalytic subunit;Tropomodulin 3;LOC549678 protein	13	13	12	11	13	13	13	12	12	11	12	12	9	11	11	10	12	11	11	10	12	318528	319435	292077	299718	342067	316504	339482	322029	304566	275305	326855	309111	297586	246821	300716	278732	247679	257120	279163	286515	544672	574355	608529
36193.15;34126.72;34374.07	A0A5S6P0G3;A0A803JED3;Q66JD1	A0A5S6P0G3	atpaf1	Xenopus tropicalis	ATP synthase mitochondrial F1 complex assembly factor 1	5	5	5	5	5	5	4	5	5	5	5	5	5	5	5	5	4	4	5	4	4	112156	74927	102543	134212	101852	120154	149109	104587	73155.1	72806	59446	133942	38719.2	119263	97725.6	65215.4	114656	106753	84417	93303.3	664743	1229567	1035657
22058.25;17390.63	A0A5S6P2U2;B0JYS7	A0A5S6P2U2	snrpc	Xenopus tropicalis	U1 small nuclear ribonucleoprotein C	1	1	1	1	1	1	1	1	1	1	1	1	1	1	1	1	1	1	1	1	1	282682	197187	303564	260443	246612	296164	235091	208479	284995	289871	200103	292235	253203	324281	244902	289136	286956	240604	238717	205880	1679219	366906	2.0164e+06
58326.31;69786.69;71638.95;72818.31	A0A5S6P4D5;A0A6I8PXV8;A4IGZ6;F7CYG7	A0A5S6P4D5	c6orf120;pum3;LOC100038289;pum3	Xenopus tropicalis	Chromosome 6 open reading frame 120;Pumilio RNA binding family member 3;LOC100038289 protein (Fragment);LOC100038289 protein	5	5	4	5	4	4	5	5	5	5	5	5	5	5	5	5	5	5	5	5	5	57865.1	44556.1	55214.4	57713.6	50609	83802.4	57520.5	41990.5	59380.8	80393.8	65088.9	68680.5	67376.1	50507.9	39805.1	73542.9	80237.4	62091.6	71804.3	63095.7	45359016	44772900	19627188
98258.3	A0A5S6P4L4	A0A5S6P4L4	lmo4.1	Xenopus tropicalis	LIM domain transcription factor LMO4.1	1	1	1	1	1	1	1	1	1	1	1	1	0	0	0	0	1	0	0	0	0	20716.5	12774.8	18860.7	17828.1	13969.9	18640.8	21813.1	10583.1	15412.2	14362.5	5086.02	NaN	NaN	NaN	NaN	12665.7	NaN	NaN	NaN	NaN	1.89821	2.26727	2.86929
29648.42;29828.06	A0A5S6P682;F6YXA0	A0A5S6P682	trarg1;zfand1	Xenopus tropicalis	Trafficking regulator of GLUT4 1;AN1-type zinc finger protein 1	3	2	2	2	3	2	2	2	2	3	2	1	2	1	2	2	2	2	1	2	1	57496.7	56356.6	58221.2	51010.6	64563.8	47975.1	41959.8	47780.6	52021.7	55086.1	50358.8	69250.6	51290.5	56716.8	40533.7	55911.3	46712.2	58451.2	49531.8	50671.4	111055	103119	3.47657e+06
86116.93;90842.33	A0A6I8PJ37;Q0VA27	A0A6I8PJ37	etaa1	Xenopus tropicalis	ETAA1, ATR kinase activator;ETAA16 protein	2	2	2	2	2	2	2	2	2	2	2	2	2	0	1	2	1	0	1	2	1	13203.8	12357.4	10645	14457.7	9806.32	7835.65	11633	12821.6	7778.17	6078.8	7562.46	5234.3	NaN	3545.92	7616.58	4476.59	NaN	4905.68	5010.55	4978.28	14253.3	919605	20358.5
18941.9;19073.09	A0A6I8PJ81;Q6NX11	A0A6I8PJ81	cfl1	Xenopus tropicalis	Cofilin-1	11	11	11	11	11	11	11	10	11	11	11	10	11	10	11	11	11	11	11	11	11	51000584	46667952	45942940	53700140	51912808	58417604	47416888	49991888	54988936	52017680	51194900	57663600	63490032	57117460	53471376	64333440	58993876	56902032	61726944	56421388	241967776	204628688	236776000
40637.58;42541.22;40733.63;37063.53;37437.02	A0A6I8PJB8;A0A6I8R3X3;A0A6I8T0N9;A9JTX7;F7CEP1	A0A6I8PJB8	rabggtb	Xenopus tropicalis	Geranylgeranyl transferase type-2 subunit beta	3	3	2	3	2	2	2	3	2	2	3	2	3	2	1	2	3	3	2	2	2	60663	34923.2	55898.7	49758.7	44275.5	60555.9	44080.7	24442.2	43163.7	60526.1	41109.2	76271	60674.8	71674.8	48295.7	81915	77563.6	59454.9	66716	54848.6	969607	7359.42	1.24953e+06
29328	A0A6I8PJE3	A0A6I8PJE3	stx7	Xenopus tropicalis	Syntaxin-7	8	8	8	8	8	8	8	8	8	8	8	8	8	8	8	8	8	8	8	8	8	343806	278680	371748	447113	393099	346816	339334	420315	416246	383958	335462	378894	392155	403012	398950	378531	410085	367232	344332	347925	2507229	1.791e+06	2.64396e+06
75730.73;72402.82;75730.73	A0A6I8PJI0;A0A803JUJ0;Q2TLY8	A0A6I8PJI0	maco1	Xenopus tropicalis	Macoilin	4	3	4	3	4	4	2	3	3	3	3	3	3	3	3	3	3	2	3	2	3	46610.4	28279.5	37264.3	44107.5	33758.4	37037.9	41888.4	37564.2	38995.5	33827.1	31083	36820.7	36755.3	36680.5	33180.4	31355	37234.5	41209.6	31047.4	35100.6	1151269	1.8914e+06	3.10373e+06
53868.53;56986.03;58326.65	A0A6I8PJJ7;A0A6I8PSU4;A0A8J0SZU6	A0A6I8PJJ7	utp3	Xenopus tropicalis	UTP3, small subunit processome component;UTP3, small subunit processome component;Something about silencing protein 10 isoform X1	4	2	2	3	2	3	4	4	4	3	3	3	4	2	3	3	4	3	4	4	3	12176.6	17058	12306.3	11403.3	8257.23	12191.4	9188.31	11132.6	5950.19	10555.7	11128.8	15247.9	14765.6	13465.1	9615.46	10566.8	4948.98	15488.7	10587	13211.2	4121.82	2249.08	62275.1
24832.06;24037.05;25510.86;24400.55	A0A6I8PJK5;A0A6I8RJV4;A0A8J0T4J9;Q28H85	A0A6I8PJK5	mad2l2	Xenopus tropicalis	Mitotic spindle assembly checkpoint protein MAD2B	1	1	1	1	1	1	1	1	1	1	1	1	1	1	1	1	1	1	1	1	1	28677.3	16295.9	35525.5	37019.5	36699.7	51096.8	29163.8	35439.6	47447.2	45342.9	31614.1	54519.7	38436.2	37553	64729.1	43825.5	49036.7	51661	40454.1	48030.1	2.15887e+06	2.14357e+06	3.26134e+06
10073.49;13539.47	A0A6I8PJQ0;A0A8J0SKL3	A0A6I8PJQ0	banf2	Xenopus tropicalis	Barrier-to-autointegration factor-like protein;Barrier-to-autointegration factor-like protein isoform X1	9	8	9	9	9	9	9	9	9	9	9	8	9	9	9	9	8	9	8	9	8	1.14451e+06	1440066	1.16022e+06	1.22199e+06	1.05861e+06	872163	1.07485e+06	882795	830168	771623	922845	833484	779630	759073	897111	842058	727293	658498	836748	795308	4179031	2.29324e+06	1.41271e+06
23627.08;23614.08;24395.01	A0A6I8PJQ4;A0A8J0PJD0;A0A8J1ILJ0	A0A6I8PJQ4	mrps10	Xenopus tropicalis	Small ribosomal subunit protein uS10m	9	9	9	8	8	9	7	8	8	9	8	9	6	7	7	9	8	8	8	8	8	421201	563751	393110	491506	470320	417976	389835	446977	473011	425031	538155	491920	392197	430034	407716	339412	436353	460280	418144	431489	2.36254e+06	2.53718e+06	2.41095e+06
162923.31;161643.94;163359.84;163196.66;162836.23	A0A6I8PJS4;A0A6I8SPN8;A0A8J0QJJ7;A0A8J1JGG9;A0A8J1JGH0	A0A6I8PJS4	fancd2	Xenopus tropicalis	FA complementation group D2;FA complementation group D2;Fanconi anemia group D2 protein isoform X1;Fanconi anemia group D2 protein isoform X2;Fanconi anemia group D2 protein isoform X3	11	10	11	10	10	11	10	11	9	8	8	8	9	8	9	8	10	9	9	10	9	128805	131587	130722	131015	127851	152722	118900	113268	121565	128731	122300	112854	131287	119320	124425	129155	154194	122510	132060	128825	813106	958916	1.14385e+06
27077.37;28130.51;27860.28;26741.92	A0A6I8PJT5;A0A6I8PT33;A0A803K1S4;Q640U5	A0A6I8PJT5	apcs	Xenopus tropicalis	Pentraxin family member	2	1	1	2	1	2	2	2	2	2	1	2	2	2	2	2	2	2	2	2	2	19411.4	35512.9	31510.1	42886.6	33802.6	12368.2	51756.1	27382.3	17502.3	43328.4	22575.5	65490	33389.2	64935.1	49585.5	34636.1	29286.7	47322.5	41842.9	29112.3	29.315	33.1204	607737
100204.85;105487.89;113708.99;113023.2;100323.99;99298.76	A0A6I8PJY7;A0A6I8QJS8;A0A6I8RDP0;A0A8J1J462;B1H2P5;F6ZMV5	A0A6I8PJY7	cep120	Xenopus tropicalis	Centrosomal protein of 120 kDa;Centrosomal protein of 120 kDa;Centrosomal protein of 120 kDa;Centrosomal protein of 120 kDa isoform X2;Centrosomal protein of 120 kDa;Centrosomal protein of 120 kDa	1	1	1	1	1	1	1	1	1	1	1	1	1	1	1	1	1	1	1	1	1	29847.5	26345.9	32923.4	28618.1	27110.2	24689.4	18456.9	22791.2	20528.8	17027.1	10960.2	12715.4	13544.4	14229	13808.3	6964.59	6632.7	13733.2	11663.2	17520.5	2.24001	2.51127	2.64192
73192.92;74596.52;73933.94;72480.01	A0A6I8PJZ1;A0A6I8PWP0;A0A6I8S118;Q28BT8	A0A6I8PJZ1	dus3l	Xenopus tropicalis	tRNA-dihydrouridine(47) synthase [NAD(P)(+)];tRNA-dihydrouridine(47) synthase [NAD(P)(+)];tRNA-dihydrouridine(47) synthase [NAD(P)(+)];tRNA-dihydrouridine(47) synthase [NAD(P)(+)]-like	10	8	10	8	9	8	8	9	9	9	9	9	9	9	9	9	9	10	10	9	9	115023	133805	114302	117046	98302.5	174403	134430	123403	146871	164029	146889	159511	162456	148363	156412	179140	171969	151293	153429	160976	5068100	5666874	6.02398e+06
240257.91;235003.39;233878.84;237730.14;237916.62;233020.86;240643.37	A0A6I8PJZ9;A0A6I8QMJ4;A0A6I8RVX0;A0A8J0SVH4;A0A8J0SW81;A0A8J0SWT7;A0A8J1IQI1	A0A6I8PJZ9	prrc2b	Xenopus tropicalis	Proline-rich coiled-coil 2B;Proline-rich coiled-coil 2B;Proline-rich coiled-coil 2B;Protein PRRC2B isoform X4;Protein PRRC2B isoform X5;Protein PRRC2B isoform X6;Protein PRRC2B isoform X1	23	20	20	19	21	22	20	20	21	20	22	23	19	21	20	21	21	23	23	21	22	117531	100753	88843.5	113532	129632	103532	109934	133900	161283	123864	132129	99754.4	128895	123080	128293	141312	145955	127540	118132	122987	244499	237611	255082
14323.9;110569.45	A0A6I8PK09;A0A6I8QX78	A0A6I8PK09	tmem243;elapor2	Xenopus tropicalis	Endosome-lysosome-associated apoptosis and autophagy regulator family member 2	2	2	2	2	2	2	2	2	1	2	2	1	1	2	1	1	1	2	1	1	2	31601.4	34844.8	31422.8	27670.4	29009	24437.1	20238.4	12792.2	18493.7	20344	18885.5	12186.1	17431	15488.1	21551.5	16221.4	15461.6	14421.8	21239.4	2286.09	97693.6	552458	372081
25274.79;24959.46;24960.45	A0A6I8PKA9;Q28EV4;Q6DEU1	A0A6I8PKA9	csnk2b	Xenopus tropicalis	Casein kinase II subunit beta	3	3	3	3	2	3	3	3	2	2	3	2	2	2	2	2	2	2	2	2	2	705461	802208	559160	511541	702589	524152	611881	558831	632980	489506	560421	533433	622939	536005	679775	538677	452588	501711	487519	535351	2.75425e+06	1.47769e+06	1.73585e+06
20952.69;17701.01	A0A6I8PKB6;Q6DEU0	A0A6I8PKB6	acp1	Xenopus tropicalis	Low molecular weight phosphotyrosine protein phosphatase	5	5	5	4	5	5	5	5	5	5	5	5	5	5	5	5	5	5	5	5	5	762996	1.08157e+06	713479	653881	693232	791417	683469	699241	571470	571382	705152	608746	552164	502414	552208	640278	597913	624342	670197	609548	2.09975e+06	2.47834e+06	1.90527e+06
150277.33;150495.6	A0A6I8PKD2;A0A803KD13	A0A6I8PKD2	rprd2	Xenopus tropicalis	Regulation of nuclear pre-mRNA domain-containing 2	11	10	10	10	10	9	9	9	11	11	10	8	9	8	10	10	8	9	10	9	10	59773.8	77892.1	57049.6	63102	64272	67782.1	56428.7	67672.6	67716.9	64770.3	75848.2	48405.1	61142	64055	62636.3	56676.1	50487	54513.6	48986.8	56113.7	133351	123044	83275.5
195069.44;198964.59;196311.91;198893.51;195140.52	A0A6I8PKH0;A0A6I8Q3F8;A0A6I8SLE6;A0A8J0SKV2;A0A8J0T2W4	A0A6I8PKH0	patj	Xenopus tropicalis	PATJ, crumbs cell polarity complex component;InaD-like protein isoform X1;InaD-like protein isoform X3;InaD-like protein isoform X2;InaD-like protein isoform X4	5	4	4	4	5	5	4	5	5	5	5	5	2	4	3	4	3	3	3	3	4	19637.9	9490.07	21727.8	26153.7	28752.6	17251.6	18208.5	30664.3	34020.4	16797.5	22563	12572	23236.7	26375.3	21255.6	14477.2	20347	24349	14176.6	22045.2	22926.5	14663.4	29480.8
53907.86;47148.03;50634.15;48984.23;49982.29;49636.09	A0A6I8PKH5;A0A6I8PWY8;A0A6I8R0C7;A0A8J0S756;A0A8J0SBR6;A0A8J0SDS4	A0A6I8PKH5	acot9	Xenopus tropicalis	Acyl-CoA thioesterase 9;Acyl-CoA thioesterase 9;Acyl-CoA thioesterase 9;Acyl-coenzyme A thioesterase 9, mitochondrial isoform X2;Acyl-coenzyme A thioesterase 9, mitochondrial isoform X1;Acyl-coenzyme A thioesterase 9, mitochondrial isoform X4	19	18	17	18	17	18	18	17	17	17	17	18	14	17	16	17	16	16	17	18	17	1.64722e+06	1.83435e+06	1.41373e+06	1.32187e+06	1467886	1.49657e+06	1.35114e+06	1.23908e+06	1.56265e+06	1.61969e+06	1.58819e+06	1.36792e+06	1.43378e+06	1.30081e+06	1.2636e+06	1.7001e+06	1.52052e+06	1.57714e+06	1.49934e+06	1373738	4553610	4844977	4.28438e+06
113071.88;107402.81;106367.26;112230.72	A0A6I8PKH7;A0A6I8PTS7;A0A803JJE3;B0BLW2	A0A6I8PKH7	zcchc2	Xenopus tropicalis	Zinc finger, CCHC domain containing 2;Zinc finger CCHC domain-containing protein 2 isoform X1;Zinc finger, CCHC domain containing 2;Zcchc2 protein	4	4	4	4	4	4	3	3	4	4	4	4	2	3	3	4	3	2	3	3	4	68103.1	52256.6	54132.9	50265.6	58948.1	62590.5	51739.6	35112	40329.8	38477.8	54719.9	43370.3	41936.6	32657.1	27366.7	36988.9	69041.9	50263.4	41179.6	39575	67655.2	5.44021e+06	1.36907e+06
126885.29;125844.05;121151.71;126798.21;121064.63;126717.11;125757.97;125693.93	A0A6I8PKJ6;A0A6I8RG86;A0A6I8RPM3;A0A8J0SU18;A0A8J1IZ43;A0JM70;F7A1J4;Q28FG1	A0A6I8PKJ6	cep131;cep131;cep131;cep131;cep131;LOC734011;cep131;cep131	Xenopus tropicalis	Centrosomal protein 131kDa;Centrosomal protein 131kDa;Centrosomal protein 131kDa;Centrosomal protein of 131 kDa isoform X1;Centrosomal protein of 131 kDa isoform X2;LOC734011 protein;Centrosomal protein 131kDa;Centrosomal protein of 131 kDa	6	4	5	3	4	5	4	4	6	5	5	4	5	5	6	5	4	4	5	5	6	25797.5	23381.5	38035.8	28552.1	36283	38248.3	38190.6	32979.2	29904	27322.5	30555.9	35978.1	32307.7	33510.9	44251.1	33507.9	34405.4	35504.2	34002	42872.8	110704	177734	125042
139527.59;132913.09;138693.68;137983.77	A0A6I8PKK1;A0A6I8SBL8;A0A803JJR8;A0A8J0SKR3	A0A6I8PKK1	atf7ip	Xenopus tropicalis	Activating transcription factor 7 interacting protein;Activating transcription factor 7 interacting protein;Activating transcription factor 7 interacting protein;Activating transcription factor 7-interacting protein 1 isoform X3	12	9	12	11	10	12	9	11	10	11	11	12	10	11	11	9	11	10	9	11	11	183082	187728	162160	156458	212291	176220	157714	217358	203283	153551	180609	148585	174413	158401	170672	162394	158678	159114	152872	177920	1.71621e+06	1.45469e+06	1.37823e+06
14440.4	A0A6I8PKS3	A0A6I8PKS3	dynlt2b	Xenopus tropicalis	Dynein light chain Tctex-type 2B	2	2	2	2	2	2	2	2	2	2	2	2	2	2	2	2	2	1	2	2	2	38200.5	34828.7	42323.6	46883	43366.8	39716	36212.9	43521.1	53440	45755.6	41372	54369.6	50772.9	48344.1	45245.3	46305.3	83352.8	51682.8	59633.1	45634.1	606949	1899.79	1195.77
84433.55;83558.68;84447.58	A0A6I8PKS9;A0A803JPU1;A7MC64	A0A6I8PKS9	rtn1	Xenopus tropicalis	Reticulon;Reticulon;Reticulon-1	3	3	3	3	3	3	2	2	2	2	2	3	2	2	2	3	2	2	3	3	3	51650.8	31950.7	36799.4	57094.1	44649	43909.2	36349.4	3942.44	22595.9	23941	37429.8	37776.2	34178.1	37606.3	35346.7	25096.6	29701.2	37912.8	32141.1	30561.2	66581.4	75894	101872
20114.5	A0A6I8PKV3	A0A6I8PKV3	jpt2	Xenopus tropicalis	Jupiter microtubule associated homolog 2	9	9	9	8	9	9	8	9	9	9	9	9	9	9	9	9	9	9	9	9	9	132411	138467	123398	119759	149270	74000.8	130624	177537	111324	99035.6	146771	113217	104380	121382	112017	96881.2	101672	99292.7	121389	107700	3.47018e+06	3.19993e+06	3134703
101050.87;103065.96;96784.96;101706.46;95898.86;106663.22;101880.61;102937.83;97258.37;101752.48;96073.02;102891.8;97084.21;102763.67;102855.73	A0A6I8PKW5;A0A6I8PXF8;A0A6I8QLP6;A0A6I8RKS0;A0A803JH36;A0A803KAR1;A0A8J0SDM5;A0A8J0SKM4;A0A8J0SM16;A0A8J0SNA4;A0A8J0SND5;A0A8J0T3X9;A0A8J1JHK5;A0A8J1JHL0;B1WB43	A0A6I8PKW5	bclaf1	Xenopus tropicalis	BCL2 associated transcription factor 1;BCL2 associated transcription factor 1;BCL2 associated transcription factor 1;BCL2 associated transcription factor 1;BCL2 associated transcription factor 1;BCL2 associated transcription factor 1;Bcl-2-associated transcription factor 1 isoform X4;Bcl-2-associated transcription factor 1 isoform X2;Bcl-2-associated transcription factor 1 isoform X6;Bcl-2-associ…	1	0	0	0	0	0	1	0	1	1	1	1	1	1	1	1	1	1	1	1	1	NaN	NaN	NaN	NaN	NaN	1548.26	NaN	3.6435	3823.55	1648.51	2602.78	3941.94	4456.16	3755.21	1593.96	4258.13	5829.56	1619.8	4180.62	4125.45	NaN	NaN	NaN
44306.7;40146.84	A0A6I8PKY4;A0A6I8SAD5	A0A6I8PKY4	ptcd2	Xenopus tropicalis	Pentatricopeptide repeat-containing protein 2, mitochondrial;Pentatricopeptide repeat-containing protein 2, mitochondrial	2	2	2	2	2	2	2	2	1	2	2	1	2	2	2	2	2	2	2	2	2	28398.4	23417.2	31626	25667.4	17174.4	45855.3	46306.3	25690.6	26733.7	44264.4	33543.8	77809.4	31804.6	50095.2	37621.9	54887.7	79029.6	64834.9	59566.6	53581	7448845	3108.83	4433.83
34206.48;34159.41;34572.81	A0A6I8PKZ0;A0A6I8R531;Q28CY2	A0A6I8PKZ0	eif3g	Xenopus tropicalis	Eukaryotic translation initiation factor 3 subunit G	15	14	15	13	15	14	12	14	15	14	13	14	13	12	13	14	12	13	14	14	13	947421	878766	819983	914418	988016	829742	794553	1.02473e+06	922149	773654	911511	797636	833005	739716	793733	664123	733000	735925	737926	806856	4.61489e+06	3.9068e+06	4119855
120677.65;128681.8;128594.73	A0A6I8PL00;A0A6I8PL44;A0JM36	A0A6I8PL00	ankfy1	Xenopus tropicalis	Ankyrin repeat and FYVE domain containing 1;Ankyrin repeat and FYVE domain containing 1;Rabankyrin-5	13	12	12	12	13	12	12	11	12	12	12	12	12	13	12	13	12	12	12	12	12	261157	216692	256754	262463	257310	349684	311585	248742	287506	317106	256849	351817	299229	293142	302229	341897	358524	333564	334838	291422	848532	829529	707448
244794.4;226868.8;235777.05;247758.03;247373.64	A0A6I8PL47;A0A6I8RK59;A0A6I8RNQ6;A0A8J0SW97;A0A8J1ISA4	A0A6I8PL47	med12	Xenopus tropicalis	Mediator complex subunit 12;Mediator complex subunit 12;Mediator complex subunit 12;Mediator of RNA polymerase II transcription subunit 12 isoform X1;Mediator of RNA polymerase II transcription subunit 12 isoform X2	3	2	1	3	3	1	2	3	2	2	3	2	2	2	3	3	3	3	3	3	3	9401.72	22870.5	10737	8338.26	12448.6	15188.2	14459.6	5117.36	7299.98	9234.98	12221.4	16299.5	12272.2	13984.3	11649.8	17269.1	13804.5	15721.7	19362.8	18746.3	32517.8	5.27858	21786.4
16567.35;19253.43	A0A6I8PL74;B3DLZ2	A0A6I8PL74	bola1;LOC100170577	Xenopus tropicalis	BolA family member 1;LOC100170577 protein (Fragment)	4	4	4	4	4	4	4	4	4	4	4	4	4	4	4	4	4	4	4	4	4	187546	254306	186418	215589	233019	172100	205652	237644	193364	165745	210750	169599	207723	175068	161470	141555	154225	178545	155369	176942	362759	758722	436572
46615.36;45493.12	A0A6I8PL81;Q28ES9	A0A6I8PL81	lancl1	Xenopus tropicalis	Glutathione S-transferase LANCL1	2	2	1	2	1	2	2	2	2	2	2	2	2	2	2	2	2	2	2	2	2	239289	203728	260352	178877	2924.26	212554	199818	157338	239056	225031	134305	383236	251410	332693	293776	302410	302782	379691	256312	202669	491964	804341	934995
100346.39;100418.5;100304.39;100418.5	A0A6I8PLB5;A0A8J1JDV1;A0A8J1JGC4;Q0V9S9	A0A6I8PLB5	drc7	Xenopus tropicalis	Dynein regulatory complex subunit 7	1	1	0	1	1	1	1	1	1	1	1	0	1	1	1	1	1	1	1	1	0	26521.9	NaN	15179.5	20353.9	20584.9	9600.75	20576.9	13604.7	15280.5	26886.9	NaN	25291.2	19286.1	23707.3	14121.4	26941.4	24487.6	19088.2	11045.8	NaN	9582.86	NaN	7639.3
30809.4;30545.08	A0A6I8PLK3;A0A8J0QIP3	A0A6I8PLK3	;gatd3alb.1	Xenopus tropicalis	Uncharacterized protein;Glutamine amidotransferase-like class 1 domain-containing protein 3A, mitochondrial	5	4	5	3	4	4	2	3	3	2	3	2	2	1	5	5	4	5	3	3	5	44759.1	80092.9	95884.8	77335.1	58141.6	24176.5	48918.1	54831.6	25946.2	82879.2	28628.5	31097.1	2138.32	152676	2.51118e+06	258820	496510	107833	47792.6	136294	1.54123e+06	1.16946e+06	1739903
33410.8	A0A6I8PLL4	A0A6I8PLL4	aven	Xenopus tropicalis	Apoptosis, caspase activation inhibitor	6	6	6	5	6	6	6	6	6	6	6	6	5	6	6	6	5	5	5	5	6	154482	186219	151235	156125	157398	100892	116383	186710	133346	147688	168670	160058	143792	160991	114978	144617	128923	141024	142038	134681	515657	525271	559015
44991.57;44208.74	A0A6I8PLM2;Q68F75	A0A6I8PLM2	dek	Xenopus tropicalis	DEK proto-oncogene	8	8	7	7	8	7	8	8	8	8	8	8	7	8	8	8	8	8	7	8	8	308165	250555	256269	318004	303334	297322	226875	300413	285605	255370	308459	270768	317623	289921	315036	280800	273681	266778	292388	252685	1.96593e+06	1.58234e+06	1405542
82582.04;93684.12;82172.62;83485.08;83271.84;92371.67;81269.58;82394.83	A0A6I8PLY7;A0A6I8SJN1;A0A8J0SN25;A0A8J0SPK2;F6YTR4;F7A2I4;Q0VA02;Q28BL4	A0A6I8PLY7	trim36	Xenopus tropicalis	RING-type E3 ubiquitin transferase	7	7	7	7	7	6	7	7	7	5	6	7	7	6	7	6	7	7	6	7	7	104069	65457.3	96339.5	90996.2	77611.9	100539	94389.2	83435	64266.7	78369.7	62781.3	83531	75756.2	71612.5	73655.2	78733.4	70208	69809.7	66748.9	68112.2	582277	192660	902182
77131.68;75952.41;64371.06;64914.7	A0A6I8PM29;A0A6I8QP83;A0A8J0S6N9;A0A8J1J2B7	A0A6I8PM29	trmt44	Xenopus tropicalis	tRNA (uracil-O(2)-)-methyltransferase	2	1	1	1	1	1	1	2	1	1	1	2	2	1	2	1	1	2	1	1	2	33063.3	17964	18486.2	22071.8	32810.7	34233	26684.1	32033.8	34922.8	31928.7	23574.3	37146	27380.4	31045.3	30816.8	25239	36550.8	34640.2	37974.2	31469.2	238369	144023	236077
49309.08;49438.19;50453.3;44639.7	A0A6I8PM30;A0A8J0SME7;Q28DW1;Q6DFN2	A0A6I8PM30	znf639	Xenopus tropicalis	Zinc finger protein 639;Zinc finger protein 639 isoform X1;Zinc finger protein 639 (Fragment);Zinc finger protein 639	1	1	1	1	1	1	1	1	1	1	1	1	0	1	0	1	1	1	0	0	1	91477.7	110177	62057.5	71254.2	77652.1	52047.3	62199.9	74053.5	73403.8	47712.6	58547.6	NaN	39754.1	NaN	41538.5	45314.5	46423.8	NaN	NaN	42441.8	71085.2	133871	72328.3
78160.14;77615.98;49617.76;89732.04;74557.49;77619.74;92788.58;81769.43;51980.66;77581.97;44989.96	A0A6I8PM42;A0A6I8RW98;A0A803J4E7;A0A803JI63;A0A803JV17;A0A803JXG7;A0A803K5E2;A0A8J0SPZ7;A0A8J0SSW3;B1H2N9;F6UVJ3	A0A6I8PM42	LOC100145450;MGC115716;MGC115716;MGC115716;MGC115716;MGC115716;MGC115716;LOC100145450;LOC100145450;LOC100145450;MGC115716	Xenopus tropicalis	Hypothetical protein MGC115716;Hypothetical protein MGC115716;Hypothetical protein MGC115716;Hypothetical protein MGC115716;Hypothetical protein MGC115716;Hypothetical protein MGC115716;Hypothetical protein MGC115716;Uncharacterized protein LOC100145450 isoform X1;Uncharacterized protein LOC100145450 isoform X5;LOC100145450 protein;Hypothetical protein MGC115716	1	1	1	1	1	1	1	1	1	1	1	1	1	1	1	0	1	1	1	1	1	11741.5	6181.19	13958.5	22941.7	17993.3	16761.9	18740.1	20219.9	22036.3	11100.5	19052.5	16150.1	16103.4	8499.21	NaN	19219.7	18619.1	14121.4	13364.5	15809.1	1.96742	2.40402	2.83416
81240.93;80825.53;84798.98;82004.8;80691.26;80820.37	A0A6I8PM59;A0A6I8REB1;A0A6I8RQK5;A0A6I8SHU6;A8KBC3;F7EKB3	A0A6I8PM59	gpd2	Xenopus tropicalis	Glycerol-3-phosphate dehydrogenase	15	14	14	14	15	15	13	15	15	15	15	15	14	14	13	14	13	13	12	12	15	131995	110076	133421	123061	110939	142767	121691	101461	147845	145418	134980	120072	152073	121167	134053	179027	151217	127763	138099	132903	1.06572e+06	761546	1.18691e+06
13759.92;13760.86	A0A6I8PMA8;B4F6Y3	A0A6I8PMA8	lamtor3-like;lamtor3	Xenopus tropicalis	Late endosomal/lysosomal adaptor, MAPK and MTOR activator 3-like;Ragulator complex protein LAMTOR3	2	0	2	2	2	2	2	1	1	2	1	2	1	2	1	2	1	1	1	1	1	NaN	52492.1	21569	6928.04	14472.7	3759.06	15624.3	37905.2	30864.7	34470.9	42684.6	34011.4	22605.5	13061.8	13931.8	4994.27	20291.4	27478.3	21341.5	30853.3	NaN	1.01889e+06	351734
26866.9;26511.46	A0A6I8PMB1;Q6DIK8	A0A6I8PMB1	yeats4	Xenopus tropicalis	YEATS domain-containing 4;YEATS domain containing 4	4	4	3	4	4	3	3	4	4	4	3	3	3	3	3	3	4	3	4	3	3	23451.8	19398.2	14844.9	21982.5	29717.6	21782.3	23908.2	22936.7	25655.5	27707.2	20335.5	32267.5	21100.7	27005.9	34433.5	23448.9	34772.6	31478.2	32173.3	31888.4	10875.5	275207	16537.4
90750.6	A0A6I8PMC0	A0A6I8PMC0	evi5	Xenopus tropicalis	Ecotropic viral integration site 5	11	9	9	9	10	10	10	11	10	10	10	10	9	9	9	10	9	9	10	11	11	66667	54999.2	58960.7	65694.2	66168.5	66780.1	62768.5	57772.6	61782.3	56662	72867.3	53663.2	56296.1	66829.6	62090	67083.1	67946.7	63935	76466.1	63507.6	121225	128677	138344
40224.49;40323.63;39274.42	A0A6I8PMD0;A0A6I8R1R2;Q6P871	A0A6I8PMD0	pphln1	Xenopus tropicalis	Periphilin 1;Periphilin 1;Periphilin-1	4	4	4	4	4	3	4	4	4	4	4	4	4	4	4	4	4	4	4	3	4	60529.1	49962.9	61106.6	66609.6	60525.1	65363.6	56081.3	55871.6	69892.6	72965.5	54388.2	63293.4	80687.6	61474.7	61234.7	68066	71820.8	69626.1	71690.6	58278	278302	264701	320589
39569.8;39588.84	A0A6I8PMF9;A0A8J0QBR2	A0A6I8PMF9	rtca	Xenopus tropicalis	RNA 3'-terminal phosphate cyclase	8	8	8	8	7	8	8	8	8	8	8	8	8	8	8	8	8	8	8	8	8	862879	1.12369e+06	996590	922499	917080	897920	1.01387e+06	908020	931355	814962	981693	1.28771e+06	1.03754e+06	1.05462e+06	1.02288e+06	939422	879663	861632	900591	1.02634e+06	2.55598e+06	3395146	3.38858e+06
71444.89;68872.11;74131.84	A0A6I8PMH7;A0A6I8RR70;A9JTS8	A0A6I8PMH7	appl2	Xenopus tropicalis	Adaptor protein, phosphotyrosine interacting with PH domain and leucine zipper 2;Adaptor protein, phosphotyrosine interacting with PH domain and leucine zipper 2;Appl2 protein	13	13	10	12	13	13	12	12	12	11	12	11	12	11	11	12	11	11	11	11	11	101057	119633	113767	129932	120893	134424	117236	126311	133292	109880	111908	112656	130032	126177	126484	120646	121908	129016	122816	120429	325998	274020	256275
88141.13;93954.9;90821.28;94373.43;90403.78;85007.52;89325.62	A0A6I8PMJ1;A0A6I8QAM1;A0A6I8QSD0;A0A803JL14;A0A803K3A7;A0A8J0SXP4;F6YRH1	A0A6I8PMJ1	zc3h11a	Xenopus tropicalis	Zinc finger CCCH domain-containing protein 11A isoform X1;Zinc finger CCCH-type containing 11A;Zinc finger CCCH-type containing 11A;Zinc finger CCCH-type-containing 11A;Zinc finger CCCH-type-containing 11A;Zinc finger CCCH domain-containing protein 11A isoform X2;Zinc finger CCCH-type containing 11A	7	6	5	7	7	6	7	7	7	7	7	7	7	6	7	7	7	7	7	7	6	71338.3	73362.6	51196.1	66818.6	66813.5	64854.1	72673.5	86435	91698	58971	81017.8	54761.1	77623.2	72207.5	64623.4	75471.7	76552.4	65766.5	73101.2	70143	89993.5	19079.3	27311.8
79257.44;79142.35;78050.98	A0A6I8PML7;A0A8J0QDN2;B3DL59	A0A6I8PML7	ncstn;ncstn;LOC100170459	Xenopus tropicalis	Nicastrin	12	10	10	9	10	8	11	10	10	10	9	11	9	12	12	12	9	10	11	11	11	330407	473275	380103	414436	333283	376881	293017	318317	364132	363464	361542	288878	341104	332402	313611	361685	344169	279442	290511	295023	1.73377e+06	2452341	1.95715e+06
10694.09;13902.76;10493.89;10457.05	A0A6I8PMN5;A0A6I8SJY1;A0A803K5R5;Q28ED6	A0A6I8PMN5	smdt1	Xenopus tropicalis	Essential MCU regulator, mitochondrial;Essential MCU regulator, mitochondrial;Essential MCU regulator, mitochondrial;Essential MCU regulator, mitochondrial	2	2	2	2	2	2	2	2	2	2	2	2	2	2	2	2	2	2	2	2	2	172222	202980	146564	185220	163529	161883	64675.2	217386	291078	309124	300477	245063	315767	291417	224775	336936	285254	264876	287530	253978	181041	567209	1258.93
47860.15;49001.67;47897.13;228767.71;225259.17;213967.38;47850.11;217025.45;225147.08;208479;213448.55;200813.16;216794.77;216954.37;47765.94;47751.91;47876.19;213939.32;47743.99;47703.81;48046.48;200417.85	A0A6I8PMP1;A0A6I8Q6T0;A0A6I8R237;A0A6I8RRZ2;A0A6I8SKC7;A0A6I8SNS5;A0A7D9NJM3;A0A803J2N0;A0A803J4A7;A0A803K460;A0A803K4Y1;A0A8J1JPU4;A0A8J1JSC4;A0A8J1JTJ4;A9UMJ4;B5DFT4;F6TSR1;F6X2R8;F6YUZ9;L7MUH6;L7N357;L7N3F9	A0A6I8PMP1	fucolectin;fucolectin;fucolectin;fucolectinloc100491211;fucolectinloc100491211;fucolectinloc100491211;fucolectin;LOC100491211;fucolectinloc100491211;fucolectinloc100491211;fucolectinloc100491211;LOC100491211;LOC100490049;LOC100491211;XB5774338;LOC100135371;fucolectin;fucolectinloc100491211;fucolectin;fucolectin;fucolectin;fucolectinloc100491211	Xenopus tropicalis	X-epilectin;X-epilectin;X-epilectin;Fucolectin uncharacterized LOC100491211;Fucolectin uncharacterized LOC100491211;Fucolectin uncharacterized LOC100491211;X-epilectin;Fucolectin uncharacterized LOC100491211;Fucolectin uncharacterized LOC100491211;Fucolectin uncharacterized LOC100491211;Fucolectin uncharacterized LOC100491211;Uncharacterized protein fucolectinloc100491211 isoform X3;Uncharacteriz…	1	1	1	1	1	1	1	0	0	0	1	1	0	0	1	1	0	0	0	1	1	18197.7	12814	13465.8	9249.27	5135.17	27716.1	NaN	NaN	NaN	22569.9	27467.4	NaN	NaN	21567.7	11332.7	NaN	NaN	NaN	7287.96	8116.01	29839.1	2.40159	2.83588
367298.52;362192.4;359325.74;364236.25	A0A6I8PMP5;A0A6I8S5P6;A0A6I8SF63;A0A8J0T2M5	A0A6I8PMP5	golgb1	Xenopus tropicalis	Golgin B1;Golgin B1;Golgin B1;Golgin subfamily B member 1 isoform X2	17	15	16	14	15	14	14	16	16	16	14	17	14	15	15	14	14	15	14	16	15	38587.2	29196.1	35070.7	44157.4	42163.6	37959.6	37340.8	38922.1	38935.2	37472.1	35654.8	36979.2	34048.5	35223	41594.5	35785.9	40363.6	39660.2	40222.4	41437.3	59024.6	75454.3	76831.2
33950.06;35525.8	A0A6I8PMX6;Q5I0S6	A0A6I8PMX6	atg3	Xenopus tropicalis	Ubiquitin-like-conjugating enzyme ATG3	7	7	7	7	7	7	7	7	7	7	7	7	7	7	7	7	7	7	7	7	7	2.07528e+06	1.54726e+06	1.96317e+06	1.83417e+06	1.92442e+06	2107784	2.11995e+06	1.97095e+06	2.08727e+06	1.79956e+06	1748569	2155700	1.88214e+06	2.16044e+06	2.19739e+06	1.95078e+06	2.21112e+06	2.2207e+06	2.03599e+06	1.96775e+06	8672397	7215633	8692950
36963.21;43498.05	A0A6I8PMZ6;A0A6I8R2M5	A0A6I8PMZ6	tyw5	Xenopus tropicalis	tRNA wybutosine-synthesizing protein 5;tRNA-yW synthesizing protein 5	6	5	6	5	6	5	5	4	4	5	5	4	4	4	4	4	4	5	4	5	4	160783	143634	143811	141933	113778	186933	121136	109483	130285	213795	144566	187527	194030	197791	160750	236860	231848	212352	199447	182185	463676	208884	374103
48240.92;44668.04;47924.59;48312.04;48441.16	A0A6I8PN17;A0A803JRG9;A0A803K3A5;A0A8J1IZG8;Q6GLG1	A0A6I8PN17	smarce1	Xenopus tropicalis	SWI/SNF related, matrix associated, actin dependent regulator of chromatin, subfamily e, member 1;SWI/SNF-related, matrix-associated, actin-dependent regulator of chromatin, subfamily e, member 1;SWI/SNF-related, matrix-associated, actin-dependent regulator of chromatin, subfamily e, member 1;SWI/SNF-related matrix-associated actin-dependent regulator of chromatin subfamily E member 1 isoform X2;…	12	9	11	10	10	10	11	10	12	11	11	12	10	12	11	11	11	10	11	11	12	350044	327173	378478	359560	397783	339016	370673	383250	377058	369102	338424	319763	302374	333392	330460	372225	396863	325939	344885	318870	724917	683899	608071
154075.27;162786.58	A0A6I8PN43;A0A803JIW2	A0A6I8PN43	vcl	Xenopus tropicalis	Vinculin	47	43	45	45	45	47	43	44	46	45	45	47	45	45	43	44	44	43	45	45	43	3.95403e+06	3.74008e+06	3472235	3.5355e+06	3.81917e+06	3.62905e+06	3.32171e+06	3411232	3.86437e+06	4098175	3.85921e+06	3196496	3754691	3.4044e+06	3.32834e+06	4157432	3.78894e+06	3.77604e+06	3.64055e+06	3.51331e+06	12243030	12669849	11051896
33279.01;33335.07;29971.32	A0A6I8PN78;A0A8J0PJH6;A0A8J1ILI3	A0A6I8PN78	slc25a21	Xenopus tropicalis	Mitochondrial 2-oxodicarboxylate carrier	1	1	1	1	1	1	1	0	1	1	1	1	0	1	0	1	0	1	1	1	1	49160.3	76637.6	67907	67431.7	59209.5	41833.2	NaN	72807.8	58911	42415.7	53492.1	NaN	47557.8	NaN	34601.4	NaN	41758.5	23639.5	20334.3	56751.8	1.21099e+06	828219	954787
81926.6;84256.32;86593.96;75599.31	A0A6I8PNA4;A0A6I8PZ13;A0A803JGL4;B2GUL1	A0A6I8PNA4	;;;LOC100158608	Xenopus tropicalis	Uncharacterized protein;Uncharacterized protein;Uncharacterized protein;LOC100158608 protein (Fragment)	1	1	1	0	1	1	1	1	1	1	1	0	1	1	0	0	1	1	1	1	1	64908.7	35773.5	NaN	49659.1	39321.4	100394	38274.3	9639.12	40996.9	37829.6	NaN	29538.2	22882.6	NaN	NaN	43988.2	67522.9	58486.2	17227.8	49637.3	135176	130321	NaN
20383.52;18770.69;18807.55;18454.21;19111.01;18120.88;17688.35	A0A6I8PNA8;A0A6I8PXL8;A0A803JAH2;A0A803JKK0;A8E5Q9;B5DES6;Q0VFP4	A0A6I8PNA8	pop5;pop5;pop5;pop5;LOC779510;LOC779510;LOC779510	Xenopus tropicalis	Ribonuclease P/MRP protein subunit POP5;Ribonuclease P/MRP protein subunit POP5;Ribonuclease P/MRP protein subunit POP5;Ribonuclease P/MRP protein subunit POP5;Ribonuclease P/MRP protein subunit POP5 (Fragment);Ribonuclease P/MRP protein subunit POP5 (Fragment);Ribonuclease P/MRP protein subunit POP5 (Fragment)	2	2	2	2	2	2	2	2	2	2	2	2	2	2	2	2	2	2	2	2	2	60709	44552.9	58456.7	45802.3	62234	46638.9	47785.7	67792.3	51323	41098.1	54181.6	65205	40474.9	57568.7	50851.7	38212.8	45714.9	46088.5	39519.8	55626.5	1157.44	337068	214582
69146.25;60387.89;61056.81	A0A6I8PNA9;A0A8J0QP55;A0A8J1JS37	A0A6I8PNA9	;cdyl;cdyl	Xenopus tropicalis	Chromo domain-containing protein;Chromodomain Y-like protein isoform X2;Chromodomain Y-like protein isoform X1	3	3	3	2	2	3	3	2	3	3	3	3	3	3	2	2	2	2	3	2	3	31310.7	25314.4	34603	35638	32099.7	29129.7	38712.9	39982	41355	50146.3	37213	38242.9	46628.6	45383.1	42008.3	40590.3	42727.8	34357.2	36782.5	28988.2	19177.2	21594	852379
44797.33;43588.31	A0A6I8PNB0;A0A803KFF1	A0A6I8PNB0	wasll	Xenopus tropicalis	Neural Wiskott-Aldrich syndrome protein;Neural Wiskott-Aldrich syndrome protein-like	10	10	10	10	10	10	10	10	10	10	10	10	10	10	10	10	10	10	10	10	10	376781	401109	340212	348478	421745	301791	377272	509746	400533	326099	393602	334374	356404	348800	371997	324805	368279	371437	370479	365686	986187	1.24061e+06	751878
37487.99;35995.25;37273.76;36015.35	A0A6I8PNB2;A0A803K894;A0A8J0T1B1;Q28IV8	A0A6I8PNB2	ngdn	Xenopus tropicalis	Neuroguidin;Neuroguidin;Neuroguidin isoform X1;Neuroguidin	2	2	2	2	2	2	2	2	2	2	1	2	1	1	0	1	2	0	2	0	1	34891.3	31514.7	32012	23303	35928.7	23388.1	15621.3	23545	19703.4	21917.2	15632.7	14738	18832.8	NaN	9051.58	7021.92	NaN	26826.3	NaN	20766.2	1.90004	424.676	3.06109
136778	A0A6I8PNB6	A0A6I8PNB6	raph1	Xenopus tropicalis	Ras association (RalGDS/AF-6) and pleckstrin homology domains 1	17	16	15	17	15	17	15	17	17	16	17	15	16	15	15	15	15	16	16	17	15	368024	326703	372369	383503	453085	358886	344026	322288	281738	300791	296213	351470	288731	319919	328690	299797	325089	320382	327498	349246	1.04467e+06	1.40277e+06	786277
68006.99;52614.09;64298.69	A0A6I8PNB8;A0A6I8QAQ1;A0A6I8QS19	A0A6I8PNB8	ints11	Xenopus tropicalis	Integrator complex subunit 11	3	3	3	2	2	2	3	3	2	3	3	3	2	3	3	3	3	3	3	3	3	97532.1	68972.8	87934.1	87104.2	83673.9	98309.9	106886	78274.1	95676.3	106725	94575.5	134640	117079	110653	106454	139129	144099	129712	128896	113458	349233	48146.5	2610658
31953.67;32100.91;31933.74	A0A6I8PND4;A0A8J0SR53;A4IH89	A0A6I8PND4	pitpna	Xenopus tropicalis	Phosphatidylinositol transfer protein alpha isoform	10	10	8	9	8	10	9	10	9	8	8	9	9	9	9	8	9	8	10	10	10	172515	130376	169900	169383	158969	192212	157227	163373	191901	223002	158305	223944	189276	228342	207205	230670	244361	216194	195530	231102	1154028	1072723	1.39678e+06
532757	A0A6I8PNH6	A0A6I8PNH6		Xenopus tropicalis	Dynein heavy chain, cytosolic	211	195	200	196	200	198	200	201	196	196	201	203	196	200	201	202	194	197	202	198	203	1.65191e+06	1538181	1.61973e+06	1.52184e+06	1.45046e+06	1.91118e+06	1.81424e+06	1.36762e+06	1.60108e+06	1.91835e+06	1.64455e+06	1.94138e+06	1.74158e+06	1.78323e+06	1.66532e+06	1.95809e+06	1971814	1.94857e+06	1.94306e+06	1.86363e+06	6481118	5.91389e+06	6216944
15931.05;15870.18;15539.78	A0A6I8PNK1;A0A8J0QUS4;A9JS00	A0A6I8PNK1	;isca2;LOC100135112	Xenopus tropicalis	FeS cluster biogenesis domain-containing protein;Iron-sulfur cluster assembly 2 homolog, mitochondrial;LOC100135112 protein (Fragment)	4	4	4	3	3	4	4	4	3	3	4	4	4	4	4	3	4	4	3	4	3	80385.9	84362.2	110683	103840	123685	115558	91790.5	111892	109942	104751	125546	107375	100936	91709.3	102371	126495	128856	120662	102130	122634	315338	2641.83	685934
44091.16;39820.13	A0A6I8PNL3;A0A6I8PYR2	A0A6I8PNL3	cep44	Xenopus tropicalis	Centrosomal protein of 44 kDa	4	4	4	4	4	4	4	4	4	4	3	4	4	4	4	4	4	4	4	4	4	63546.2	48914.4	46019	58390.1	62846.5	67262.3	64474.7	58828.7	50393.5	44428.5	55260.6	64902.5	45567.3	52533.8	48064.1	43546.4	54501.5	55930	53289.1	63552.7	193212	42669.9	40090.2
69684.52;103726.67;68995.68;70604.77	A0A6I8PNL8;A0A803K328;A4IH88;F6PZD3	A0A6I8PNL8	kiaa2013;kiaa2013;;kiaa2013	Xenopus tropicalis	KIAA2013;KIAA2013;Uncharacterized protein KIAA2013 homolog;KIAA2013	2	2	2	2	2	2	2	2	1	1	2	1	2	1	2	1	2	2	2	2	2	14995.6	9491.72	20894.7	14355.7	14582.7	24874.5	21015.1	11464.2	4617.27	11077.8	5334.38	21866.5	9230.28	12850.3	16246.6	736.563	16425.9	15157.1	15219.6	11288.9	11375.2	6.26357e+06	16772
48628.15;45419.51;39944.23	A0A6I8PNN7;F7AFC2;Q66KB4	A0A6I8PNN7	maea	Xenopus tropicalis	E3 ubiquitin-protein transferase MAEA	2	1	0	1	1	2	2	1	0	1	1	1	1	1	2	2	2	2	2	1	2	12390.2	NaN	4780.73	4664.47	6996.85	7506.62	13877.8	NaN	8380.31	6704.44	5005.09	10031.2	6232.07	9005.7	8231.26	13292.6	7457.27	10408.7	11129.2	8160.07	1.93061	NaN	0.00575034
47846.4	A0A6I8PNR2	A0A6I8PNR2	phaf1	Xenopus tropicalis	Chromosome 16 open reading frame 70	1	1	1	1	1	1	1	1	1	0	1	1	1	1	1	1	1	1	1	1	1	90723.1	41046.3	60357.4	59548.4	85151.1	108713	96605.9	45438	NaN	44048.4	43121.6	71191.7	75483.9	61404.2	68709.6	61327.9	77045.6	59865.1	75172.5	76874.6	297248	2.5699	77433.7
84864.13;85119.45;81554.41;83917.06;83140.2	A0A6I8PNS4;A0A8J0R7E2;A0A8J1ITV1;B1H2J1;Q0IHV7	A0A6I8PNS4	XB5835757;XB5835757;XB5835757;LOC779553;LOC779553	Xenopus tropicalis	Uncharacterized XB5835757;Uncharacterized protein LOC779553 isoform X1;Uncharacterized protein LOC779553 isoform X3;LOC779553 protein (Fragment);LOC779553 protein (Fragment)	3	2	3	2	2	3	3	3	3	3	3	3	3	3	3	3	3	2	3	3	3	40559	41586.3	33584.4	34202.2	29813.5	31601.8	36047.8	32709.1	33921.9	40598.8	46599.3	41889.8	28449.4	37226.8	32120.1	36877.1	36843.8	36947.9	37322.8	43547.9	1558348	118443	138243
64525.9	A0A6I8PNX0	A0A6I8PNX0	irgq	Xenopus tropicalis	Immunity-related GTPase family, Q	2	2	2	2	2	2	2	2	2	2	2	2	1	2	2	2	2	2	2	2	2	17361.5	10105.7	21528.2	13887.6	15934.6	21534.6	15083.5	13264.8	10970.1	14960.3	16597.6	19438.1	20174.8	23714.7	20227.2	26672.6	27395.2	27434.5	22276.7	21222.8	41186.8	213.476	36429.6
67653.03;28338.47;28207.28	A0A6I8PNX5;A0A6I8PZE4;B0BMG4	A0A6I8PNX5	ogfod2;arl6ip4;arl6ip4	Xenopus tropicalis	ADP-ribosylation factor-like protein 6-interacting protein 4	3	3	3	3	3	3	3	3	3	3	3	3	3	3	2	3	2	2	2	2	2	77293.7	47321.6	67429.5	69191.3	60994.9	66961.3	50892.1	52716.5	57934.2	63558.6	51664.5	51525.4	69817.2	57699	53148	49160.1	56975.5	61644.4	53490	60383	239182	154768	268808
55016.29;64084.06;64624.42;55453.62;55680.92	A0A6I8PNY2;A0A6I8S4P5;F6RIF5;F6S675;Q28D47	A0A6I8PNY2	impdh1	Xenopus tropicalis	Inosine-5'-monophosphate dehydrogenase;Inosine-5'-monophosphate dehydrogenase;Inosine-5'-monophosphate dehydrogenase;Inosine-5'-monophosphate dehydrogenase 1;Inosine-5'-monophosphate dehydrogenase	23	21	22	21	22	22	21	22	23	22	22	23	21	22	21	22	22	22	22	22	22	3867666	4462878	3.18926e+06	3.67577e+06	3.5562e+06	3461239	3.35425e+06	3.85065e+06	3319468	3.61867e+06	4.16978e+06	2.88395e+06	3.59753e+06	3.2021e+06	3270637	2875081	3.20577e+06	3624056	3.17794e+06	3498833	17246326	18604692	11841445
41132.28;51757.21	A0A6I8PNY8;A9JTM9	A0A6I8PNY8	asl	Xenopus tropicalis	Argininosuccinate lyase	6	5	6	6	6	5	3	5	2	6	3	4	3	6	3	3	5	6	4	3	3	127713	84886.7	89479.8	76387.1	83283.2	35147.8	72268.8	6794.65	170046	45154	34754.5	61445.8	250111	66503.4	50213.2	330094	104933	75933.8	68956.3	38540.9	450810	583284	502842
42537.18;41448.93;44555.56;43947.88	A0A6I8PNZ1;A0A6I8SE61;A0A8J0QTK0;B0BMB9	A0A6I8PNZ1	zp4.2	Xenopus tropicalis	Zona pellucida sperm-binding protein 4;Zona pellucida sperm-binding protein 4;Zona pellucida sperm-binding protein 4;Zona pellucida sperm-binding protein 4 (Fragment)	1	1	1	1	1	1	1	1	1	1	1	0	1	1	1	1	1	1	1	1	1	170449	131050	133734	178442	136094	134039	132803	98622.1	57263.6	75080.1	NaN	170816	93987.6	91936.8	109707	71085.7	67592	95897.3	111183	94318.3	1.5685e+06	991328	725304
77784.66;76084.68;84538.5;78075.11;76742.46	A0A6I8PP02;A0A6I8Q1W0;A0A6I8QXB3;A0A6I8RS80;A0A8J0QJY0	A0A6I8PP02	gmps	Xenopus tropicalis	GMP synthase (glutamine-hydrolyzing)	25	25	24	23	23	25	23	22	24	24	24	24	23	24	22	21	24	23	23	25	23	1.35126e+06	1.3042e+06	1.17504e+06	1.2172e+06	1.23877e+06	1.34894e+06	1.21344e+06	1.12052e+06	1.33926e+06	1.43573e+06	1.28181e+06	1.22867e+06	1.32282e+06	1.17246e+06	1.14178e+06	1338940	1.39684e+06	1.33661e+06	1.38936e+06	1189653	4.15894e+06	4.26541e+06	3.66436e+06
57118.1;55108.76;58030.06	A0A6I8PP11;A8WGE3;G8JLT8	A0A6I8PP11	coro2b	Xenopus tropicalis	Coronin;Coronin-2B;Coronin	4	4	2	4	4	4	4	4	3	3	3	3	4	3	4	3	3	4	4	4	4	20029.3	19117.2	19228.3	17606.3	19142	34994.9	22338.7	15297.8	16979	22970.9	13131.2	27220.7	31003.5	27828	31219.2	35414.5	28024	23327.6	33964.1	26175.1	10210.8	76292.1	6308.51
27894.97;39920.83	A0A6I8PP16;A0A8J0SLA8	A0A6I8PP16	;sirt3	Xenopus tropicalis	protein acetyllysine N-acetyltransferase;NAD-dependent protein deacetylase sirtuin-3, mitochondrial	1	1	1	1	1	1	1	1	1	1	1	1	1	1	1	1	1	1	1	1	1	38013.5	30848.7	48391.2	56144.2	37971.7	46143.1	48094.6	41575.5	33290.2	21570.1	42757.8	66951.6	35666.6	41312.4	68048	31534.7	38146.8	45848.5	36081.7	56767.7	4.01371e+06	4.56431e+06	3.1081e+06
42538.22;41913.52	A0A6I8PP21;A0A8J0SEV3	A0A6I8PP21	trabd	Xenopus tropicalis	TraB domain containing;TraB domain-containing protein isoform X2	1	1	1	1	1	1	0	1	1	1	1	1	1	0	1	0	0	1	1	1	1	110252	87051.6	82784.6	83967.6	100778	NaN	148319	153885	124932	109071	155938	66956.7	NaN	104032	NaN	NaN	80862.9	50565.2	76112.8	88929.5	145086	4.06063	2.9675
43773.51;48740.88;52368.13;42017.34;44474.24;43971.61;44105.76;43396.92;44592.21;44488.22	A0A6I8PP36;A0A6I8RFT4;A0A6I8RY23;A0A6I8S4I2;A0A6I8SPL0;A0A8J0SUR3;A0A8J0SXT5;B4F6H4;F6ZSD9;Q0IIS2	A0A6I8PP36	rbms1	Xenopus tropicalis	RNA-binding motif, single stranded-interacting protein 1;RNA binding motif, single stranded interacting protein 1;RNA binding motif, single stranded interacting protein 1;RNA binding motif, single stranded interacting protein 1;RNA binding motif, single stranded interacting protein 1;RNA-binding motif, single-stranded-interacting protein 1 isoform X3;RNA-binding motif, single-stranded-interacting…	2	0	1	0	0	1	2	1	2	1	2	2	2	2	2	2	2	2	2	2	2	NaN	8315.91	NaN	NaN	23457.1	17097	17026	18354.5	34287.2	36827.1	26907.4	25710.3	43952.5	44275.2	35562.2	49281.9	40476.7	44662.6	46092.7	55188.4	NaN	3.21788e+06	NaN
80136.56;80150.58	A0A6I8PP59;Q0IIZ0	A0A6I8PP59	lima1	Xenopus tropicalis	LIM domain and actin binding 1;Epithelial protein lost in neoplasm beta	16	14	13	13	14	13	15	14	14	15	14	15	14	14	15	14	14	14	15	14	14	181124	165202	181641	186597	238420	214693	197339	247949	241973	235056	212871	270415	255630	293268	289028	281883	289440	259329	267510	248894	595491	561695	735281
15495.7;16934.51	A0A6I8PP77;Q28E80	A0A6I8PP77	znhit3	Xenopus tropicalis	Zinc finger, HIT-type containing 3;Zinc finger HIT domain-containing protein 3	2	2	2	2	2	2	2	2	2	2	2	2	2	2	2	2	2	2	2	2	2	53875.9	78075	45343.3	59745.5	55905.6	35222.2	37884.6	63164.7	56868.1	59194.5	54736.7	39018.4	63544.7	48771.3	47775.8	54290.7	48024.9	50386.9	50261	50693	497871	127044	465357
89022.04;88893.91;87005.83;88697.66	A0A6I8PP83;A9UM40;G1K3E9;Q28C02	A0A6I8PP83	clcn7;LOC733969;spast;clcn7	Xenopus tropicalis	Chloride channel protein	1	1	1	1	1	1	1	1	1	1	1	1	1	1	1	1	1	1	1	1	1	187829	111121	155314	137554	115718	161462	175226	117622	142039	149344	122784	176568	157719	153210	141093	152748	150928	163656	124517	132282	347953	939905	3.04505
143340.65;146678.6;146435.33;146747.71;143000.48	A0A6I8PPB3;A0A6I8R8C6;A0A8J0S941;B2GUE8;B5DE99	A0A6I8PPB3	upf2;upf2;upf2;upf2;LOC100158573	Xenopus tropicalis	UPF2, regulator of nonsense mediated mRNA decay;UPF2, regulator of nonsense mediated mRNA decay;Regulator of nonsense transcripts 2 isoform X2;LOC100158573 protein;LOC100158573 protein (Fragment)	27	24	24	27	25	23	23	24	26	24	24	24	24	23	24	24	25	23	22	24	26	415760	457293	451092	450740	404059	438842	416700	409575	417590	446300	445156	484696	461512	474036	410461	504848	448321	466044	410241	410762	1.09349e+06	1.42577e+06	1.22466e+06
60919.69;60886.97;63292.76;NaN;63037.44;62908.33;60757.86	A0A6I8PPC6;A0A803JHR6;A0A803JWE0;A0A8J0QEH5;A0A8J1JS89;A0A8J1JSA6;A0A8J1JUQ7	A0A6I8PPC6	msantd2	Xenopus tropicalis	Myb/SANT-like DNA-binding domain containing 2;Myb/SANT-like DNA-binding domain containing 2;Myb/SANT-like DNA-binding domain containing 2;Myb/SANT-like DNA-binding domain-containing protein 2;Myb/SANT-like DNA-binding domain-containing protein 2 isoform X1;Myb/SANT-like DNA-binding domain-containing protein 2 isoform X2;Myb/SANT-like DNA-binding domain-containing protein 2 isoform X3	1	0	0	0	1	0	1	1	1	0	1	1	1	1	1	1	1	1	1	1	1	NaN	NaN	NaN	3940.32	NaN	5604.27	6686.87	6835.17	NaN	5563.44	10886.8	7383.35	14683.6	14455.3	8981.15	7343.31	14253.4	11825.3	17368.4	12496.8	NaN	NaN	NaN
27491.3	A0A6I8PPC7	A0A6I8PPC7	knstrn	Xenopus tropicalis	Kinetochore localized astrin (SPAG5) binding protein	3	2	3	1	3	3	2	3	3	3	3	1	2	2	3	3	1	2	2	3	3	473873	411394	386582	571843	538127	624186	564501	542384	542701	554574	574495	404029	468005	479786	490555	486276	430035	605483	495588	411390	183820	512906	284317
165915.59;168532.32;165839.63;171251.39;166005.08;171065.18;170937.01	A0A6I8PPF8;A0A6I8QDU1;A0A6I8RBD6;A0A6I8RWF4;A0A6I8RY01;A0A8J1JU86;A0A8J1JWP3	A0A6I8PPF8	rere	Xenopus tropicalis	Arginine-glutamic acid dipeptide repeats;Arginine-glutamic acid dipeptide repeats;Arginine-glutamic acid dipeptide repeats;Arginine-glutamic acid dipeptide repeats;Arginine-glutamic acid dipeptide repeats;Arginine-glutamic acid dipeptide repeats protein isoform X1;Arginine-glutamic acid dipeptide repeats protein isoform X2	1	1	1	1	1	1	1	1	0	1	1	1	1	1	1	1	1	1	1	1	1	10266.5	14548.6	11627.4	11118.7	14427.3	23258.5	20700.4	NaN	9610.01	13976.3	6949.44	10373.8	13145	12071.7	13712	18999.1	19457.3	26735	22730.2	26023	39993.8	2.61725	25161.1
124360.89;123154.35;124840.45;125297.5;120993.88;120494.18;128814.72;125769.22;121323.23	A0A6I8PPH7;A0A6I8QPA3;A0A6I8QZA3;A0A6I8R7F9;A0A6I8RUS0;A0A6I8RY84;A0A6I8SJL1;A0A6I8SUA4;Q28BY1	A0A6I8PPH7	usp25	Xenopus tropicalis	ubiquitinyl hydrolase 1	6	4	4	3	3	6	6	4	4	5	6	4	5	4	3	4	3	5	5	3	4	8686.63	5746.21	9433.19	7091.99	11113.3	13263.7	12638	11804.6	11675.8	14234.2	11644	13270.7	16318	18522.7	16900.9	19495.2	17862.9	15755.9	18166.8	15981.9	67111.9	55822.8	62848.4
115179.56;116192.86;116220.92	A0A6I8PPI1;F6X3Q1;Q28BR5	A0A6I8PPI1	pitrm1	Xenopus tropicalis	Presequence protease, mitochondrial;Presequence protease, mitochondrial;Presequence protease, mitochondrial	26	26	25	26	26	26	24	26	25	26	26	25	25	25	24	23	25	24	22	24	23	1.21145e+06	1.39048e+06	1183203	1.20393e+06	1.04398e+06	1.27359e+06	1.01813e+06	924418	1.32478e+06	1.42303e+06	1.39141e+06	1.04463e+06	1.32366e+06	1.04312e+06	1129266	1.5748e+06	1331677	1.06606e+06	1.19183e+06	1.02485e+06	3.28367e+06	4.81869e+06	3.77751e+06
74564.7;72012.74;72372.16;72394.17	A0A6I8PPI2;A0A803J758;A0A803JXW8;A0A803K2B2	A0A6I8PPI2	cep63	Xenopus tropicalis	Centrosomal protein 63kDa	1	1	1	1	1	1	1	1	1	1	1	1	1	1	1	1	1	1	1	1	1	17679.2	7003.66	17851.8	12932.5	9345.94	16218.4	13420.2	13928.5	11704.8	8803.37	11089.5	18319.3	9843.98	15223.7	14542.4	6772.12	13213.2	7636.84	14933	11817	1.52836e+06	1.37321e+06	574119
86153.82;83241.34;81612.31	A0A6I8PPJ8;A0A803K1H0;A0A8J0QMW0	A0A6I8PPJ8	mtif2	Xenopus tropicalis	Translation initiation factor IF-2, mitochondrial;Translation initiation factor IF-2, mitochondrial;Translation initiation factor IF-2, mitochondrial	17	15	17	15	16	16	15	15	16	17	15	17	15	15	16	15	13	14	13	17	16	400986	359332	361204	357679	374373	396792	332552	367292	413893	368929	379330	301525	460000	379376	377860	390808	337853	397007	353787	340964	975207	993423	999135
163067.29;160826.42;159019.75	A0A6I8PPK7;A0A6I8RBY3;A0A803KD06	A0A6I8PPK7	fanca	Xenopus tropicalis	FA complementation group A	4	4	4	4	4	4	4	4	4	4	4	4	4	4	3	4	3	3	4	4	4	61460.8	45381.1	55717.2	61724.9	57379.5	56363.3	57467.5	35466.8	49055.8	46216.3	46814.1	51715.9	51386.2	43981.2	45296.6	59874.5	35865.2	48215.6	45042.5	50524.8	223955	153446	209757
16366.75;16626.06;16706.09	A0A6I8PPN1;A0A6I8SFD6;A4IIA5	A0A6I8PPN1	mrpl52;mrpl52;LOC100124974	Xenopus tropicalis	Large ribosomal subunit protein mL52;Large ribosomal subunit protein mL52;Large ribosomal subunit protein mL52 (Fragment)	4	4	4	4	4	4	3	4	4	4	4	4	4	4	3	3	4	4	4	4	4	216568	178678	181358	206648	192095	178014	193908	188176	165716	160255	206748	187899	168187	177760	173974	178239	154743	218523	161061	179480	6.66446e+06	5.86698e+06	4715045
75602.73;76806.06;74008.98;76158.43;70889.55;76158.43	A0A6I8PPN4;A0A6I8SUR5;A0A803JXP4;A0A8J1JKU9;F6X918;Q28BM0	A0A6I8PPN4	dym	Xenopus tropicalis	Dymeclin	4	4	4	4	3	4	4	4	3	4	3	4	4	4	4	4	4	4	4	3	4	30496.4	30991.8	43410.8	33464.1	23268.3	50499.1	43043.4	34076.5	30405.3	58199.8	31518.5	87641.9	37193.3	65027.1	61432.3	64850.8	64808.8	51530.9	52644	48054.3	50295.7	8080.67	3600.41
84295.13;79210.54;76442.21;83698.47;74578.03	A0A6I8PPQ3;A0A803JGY0;A0A803JKX6;A0A803K1P9;Q6P1V6	A0A6I8PPQ3	rnf10	Xenopus tropicalis	E3 ubiquitin-protein ligase RNF10	4	3	1	3	2	3	3	3	2	2	3	3	2	2	2	3	2	2	2	3	4	31263.4	39892.8	37026.7	31420.1	35658.7	50396.8	39426.7	26826.2	32273.9	29463.4	35251.9	50414.5	30378.4	38179.7	41488.3	32821.1	41631.3	39298.2	42044.4	37802.3	308086	277426	389554
63984.87;65066.96;65454.81;73692.03;67829.1;72591.55;67101.27	A0A6I8PPQ8;A0A7D9NKM2;A0A803JCT9;A0A803JIL6;A0A803JVI2;A0A8J1JBX5;A0A8J1JEC1	A0A6I8PPQ8	taf6	Xenopus tropicalis	Transcription initiation factor TFIID subunit 6	9	8	8	6	8	8	7	7	7	8	7	7	6	7	7	7	7	4	8	6	8	61515.5	54948.3	58696.2	49589.9	54093.9	59170.7	59815.6	49080.6	50015.1	45089.1	54244.6	50149.3	48214	50384.7	41456.2	36949.5	51833.2	45447.3	41948.2	36686.6	344193	207995	389728
125233.87;124802.39;133090.96;127576.56;132962.79;127704.73	A0A6I8PPR4;A0A6I8PX01;A0A6I8RH71;A0A803KGU7;A0A8J0SKS6;F7BKQ0	A0A6I8PPR4	smg7	Xenopus tropicalis	Nonsense-mediated mRNA decay factor	6	6	6	6	6	6	6	5	6	5	6	5	5	6	6	5	6	6	6	6	6	42057.9	25592.6	36253.1	41363.9	38731.7	40258.8	37798.9	33745.6	35196.2	36954.5	33372.4	39618.6	35541.7	35985.1	36380.6	34409.1	31954.4	45520.8	34326.3	37696.7	90630.4	35212.3	68221.4
119594.71;135099.88;139610.71;94215.14	A0A6I8PPR6;A0A6I8RF93;A0A8J0SE75;A4IJ07	A0A6I8PPR6	ercc5	Xenopus tropicalis	Excision repair cross-complementation group 5;Excision repair cross-complementation group 5;DNA repair protein complementing XP-G cells isoform X1;DNA repair protein complementing XP-G cells	5	4	5	4	5	4	4	5	5	4	4	4	5	5	4	5	5	5	5	3	4	26578.1	24505.5	23179.2	24991.7	24397	20214.2	23910.3	26143.6	26218.9	24337.6	23367.9	18067.4	24442.1	22163.7	23440	29175.5	24319.2	19917	23574.3	19326.1	95418.1	92297.9	126991
95915.37;95345.71	A0A6I8PPS5;A0A8J0R3U8	A0A6I8PPS5	alg13	Xenopus tropicalis	ubiquitinyl hydrolase 1	7	6	4	6	6	6	7	6	6	6	7	5	6	6	7	6	6	6	7	7	7	134760	100298	168809	139546	116778	155896	150215	106864	123245	126871	93194.5	184969	107844	142577	130879	128027	166288	128147	121228	124217	236899	116655	267628
58724.13;54051.67	A0A6I8PPU5;Q28BU4	A0A6I8PPU5	wars1	Xenopus tropicalis	Tryptophan--tRNA ligase, cytoplasmic;Tryptophan--tRNA ligase, cytoplasmic	17	17	15	15	16	16	17	14	15	15	15	15	16	16	17	16	15	16	16	17	17	526916	411452	435194	401679	424779	531696	496707	377502	406578	486326	422834	538267	438025	477281	425089	515047	521366	507166	474929	495949	1.89662e+06	1679989	1.94516e+06
78634.4	A0A6I8PPW4	A0A6I8PPW4	fastkd2	Xenopus tropicalis	FAST kinase domain-containing protein 2, mitochondrial	8	5	6	5	6	6	6	7	5	5	6	5	6	5	7	6	8	8	7	6	7	88889.3	76344.5	98006	98582.3	89980.9	117629	126414	86200.4	92979.5	100141	93318.9	119716	115985	105470	126169	123988	134835	116422	126146	107775	252844	67241.3	12766.7
45944.68;43479.87	A0A6I8PPX2;Q28EA9	A0A6I8PPX2	vps37a	Xenopus tropicalis	Vacuolar protein sorting 37 homolog A;Hepatocellular carcinoma-related HCRP1	6	5	4	6	4	4	5	4	5	4	4	4	4	3	3	6	4	6	6	5	5	57841.5	70415.3	47718.3	50628.5	54897.9	45146.2	36892.5	52262.8	35991.1	43078.3	55461.9	41472.5	53409.3	38819.4	39298.9	43766.2	35211.6	49100.1	33876.2	36192.4	45344	196818	62675.9
24926.2	A0A6I8PPX4	A0A6I8PPX4	uchl1	Xenopus tropicalis	Ubiquitin carboxyl-terminal hydrolase	7	7	7	7	7	7	7	7	7	7	7	7	7	7	7	7	7	6	7	7	7	36155656	34596748	35658436	32339134	36402140	30348292	36038048	33033022	28946472	28354570	28937432	37666804	28765816	29840986	31998984	27215356	28830838	30992066	31574230	29247238	195648144	171611648	177805440
354827.87;332849.2;333555.79;361432.25;340160.18;339453.58	A0A6I8PPX8;A0A6I8RDR1;A0A6I8RE62;A0A6I8S2R5;A0A8J1IXP6;A0A8J1IYH0	A0A6I8PPX8	col6a3	Xenopus tropicalis	Collagen alpha-3(VI) chain isoform X2;Collagen type VI alpha 3 chain;Collagen type VI alpha 3 chain;Collagen alpha-3(VI) chain isoform X1;Collagen alpha-3(VI) chain isoform X3;Collagen alpha-3(VI) chain isoform X4	2	1	1	1	2	1	1	2	2	2	2	2	2	2	2	2	2	2	2	2	2	39578.5	23569.9	48158.1	30752.8	44266.9	25223.7	38282.8	30358.6	19760.8	19111	9230.73	40308.4	20920.5	38200.3	33671	8353.88	16348	19035.2	13926.7	18583.2	95873.8	62431.6	162472
101865.54;94075.77;99538.85;96402.45	A0A6I8PPY6;A0A6I8RFA9;A0A803KLP3;A0A8J0SED6	A0A6I8PPY6	eps15l1	Xenopus tropicalis	Epidermal growth factor receptor pathway substrate 15-like 1;Epidermal growth factor receptor pathway substrate 15-like 1;Epidermal growth factor receptor substrate 15-like 1;Epidermal growth factor receptor substrate 15-like 1 isoform X4	21	20	20	20	19	20	21	20	20	20	20	20	19	21	20	21	21	20	21	20	21	494195	435461	477240	530052	535933	546748	483867	511250	516017	490911	477798	491922	555456	490708	520310	583941	490652	508138	514074	478748	1.1348e+06	922969	940106
95615.19;95588.17	A0A6I8PQ04;A0A8J0QFL7	A0A6I8PQ04	fancb;LOC100497907	Xenopus tropicalis	FA complementation group B;Fanconi anemia group B protein-like	2	2	1	1	1	2	2	1	1	2	1	0	1	1	1	1	1	2	2	2	2	20263.2	20763.5	22898.1	23756.8	7025.24	30511.6	20165.3	17784.7	24039.9	15309.5	NaN	9982.79	20735.3	12830.4	13945.6	19457.5	24795.5	28699.9	19619.8	38586.1	239208	2.25576e+06	546635
111945.74;111959.81;111696.36	A0A6I8PQ37;A0A8J0QEZ4;F6VGP9	A0A6I8PQ37	smtn	Xenopus tropicalis	Smoothelin	10	10	10	10	10	10	10	10	10	10	10	10	10	10	10	10	10	10	10	10	10	79217.1	61737.2	71231.1	58412	94301.5	86188.5	85781.3	89316	99166.4	84447.7	115294	85171.1	94631.7	95686.1	108598	109135	124891	119229	120284	125922	205295	242885	319987
118892.69;119003.93;117964.72	A0A6I8PQ41;A0A6I8SWI9;B3DLM9	A0A6I8PQ41	herc4	Xenopus tropicalis	HECT and RLD domain containing E3 ubiquitin protein ligase 4;HECT and RLD domain containing E3 ubiquitin protein ligase 4;LOC100036667 protein	11	9	10	11	10	11	11	11	9	11	11	11	11	11	11	11	11	11	11	10	11	184436	129999	165999	167939	134313	211607	198673	131124	183996	206572	164358	246962	183431	202281	168689	239568	233243	194003	195067	162654	463966	394509	513183
40791.4	A0A6I8PQ43	A0A6I8PQ43		Xenopus tropicalis	Protein-L-isoaspartate O-methyltransferase domain-containing protein 1	5	5	5	5	5	5	5	4	4	5	5	5	4	5	4	5	5	5	5	3	5	69572.9	92243.3	77476.6	72077.4	74703.5	71647.1	66076.7	86382	82060.7	59039.2	73668.8	67301.3	72196.5	66424.6	67762.7	68945	83686.6	67162	69371.4	73744.5	156190	124858	137900
20839.83;20552.46;20170.08;20184.11	A0A6I8PQ62;A0A6I8SKU8;A0A803KJN2;Q28GZ9	A0A6I8PQ62	commd8	Xenopus tropicalis	COMM domain containing 8	4	4	3	3	3	3	4	4	4	4	4	4	3	4	4	4	3	4	3	4	3	87426.1	99433.7	99639.5	109079	83838.9	99912.4	100633	98113.2	80149.6	95934	86129.5	81148.1	90748.5	117534	83943.9	96643.9	79209.9	81045.3	79558.4	80140.1	338735	319990	295746
39385.13;48613.87;38496.09;38495.15	A0A6I8PQ90;A0A6I8PVZ3;F6QIK9;Q6GL80	A0A6I8PQ90	hmbs	Xenopus tropicalis	hydroxymethylbilane synthase	14	12	13	11	12	13	12	13	12	12	12	13	9	12	8	12	13	10	12	13	12	248177	347199	226493	255320	273019	260168	207358	264565	253623	218388	250699	210716	279416	275099	251848	246849	250919	234535	228511	230965	1.11634e+06	1507570	1.12715e+06
119210.04;117925.71;122439.53;111954.5	A0A6I8PQB1;A0A6I8PXA0;A0A6I8RD64;A0A6I8RH32	A0A6I8PQB1	rabgap1	Xenopus tropicalis	RAB GTPase activating protein 1;RAB GTPase activating protein 1;Rab GTPase-activating protein 1;RAB GTPase activating protein 1	2	2	2	2	2	2	2	1	2	2	2	2	1	2	2	2	1	1	2	2	2	31496.4	21793.5	17784.1	29728.6	32247.6	20987.6	27268.6	27726.1	25480.2	22525.8	20739.9	39506.8	25240.9	20035.2	27471.9	36548	36776	27935	19399.5	27510.7	1.89037e+06	2220641	17989.8
35826.94;37782	A0A6I8PQC4;A0A803JVK6	A0A6I8PQC4	aasdhppt	Xenopus tropicalis	L-aminoadipate-semialdehyde dehydrogenase-phosphopantetheinyl transferase	6	5	5	5	5	5	6	6	3	6	6	5	5	4	5	5	5	6	6	6	6	26369.3	17860.9	31562.5	27891.1	29683.4	31326.6	27997	25092	29021.7	37976.2	22336.4	35008.5	34507.6	33453.6	27641.2	42779.5	31506.5	31415.4	35091.8	25778.8	364290	21169.2	108696
52231.42;52498.55;101812.87;52819.14;37949.32;45722.21	A0A6I8PQC6;A0A6I8PTT3;A0A6I8PV75;A0A6I8QA01;B5DDY6;Q28IV1	A0A6I8PQC6	slc18a1;slc18a1;slc18a1;slc18a1;;LOC733714	Xenopus tropicalis	Solute carrier family 18 member A2;Solute carrier family 18 member A2;Solute carrier family 18 member A2;Solute carrier family 18 member A2;Major facilitator superfamily (MFS) profile domain-containing protein (Fragment);Novel solute carrier family 18 (Vesicular monoamine) slca18 protein	1	1	1	1	1	1	1	1	1	1	1	1	1	1	1	1	1	1	1	1	1	35110.7	47188.6	51670	50770.2	33588.3	62037.7	76109.7	30185.4	42407.1	63373.9	38878.7	133957	51347.4	74320.9	57994.2	59794.6	95644.9	79329.2	97041.6	67304.3	886191	531366	2.7276
49224.43;49433.71;51606.18;53423.48;50190.9;49242.5;49851.14;49679.5;51674.05	A0A6I8PQD1;A0A6I8Q656;A0A6I8QLA1;A0A6I8RJA1;A0A6I8RMT8;A0A6I8SBL2;A0A6I8SKG5;A0A6I8SYU9;Q0D2F4	A0A6I8PQD1	ppp2r2b	Xenopus tropicalis	Serine/threonine-protein phosphatase 2A 55 kDa regulatory subunit B;Serine/threonine-protein phosphatase 2A 55 kDa regulatory subunit B;Serine/threonine-protein phosphatase 2A 55 kDa regulatory subunit B;Serine/threonine-protein phosphatase 2A 55 kDa regulatory subunit B;Serine/threonine-protein phosphatase 2A 55 kDa regulatory subunit B;Serine/threonine-protein phosphatase 2A 55 kDa regulatory s…	1	1	1	1	0	1	1	1	1	1	1	1	1	0	0	0	0	1	0	1	0	5422.04	10649.4	4227.31	NaN	2861.44	7521.71	6547.54	3906.25	5881.69	2657.76	5730.81	2305.01	NaN	NaN	NaN	NaN	4724.42	NaN	5787.89	NaN	17257.9	19014.6	10060.7
85573.85;85300.55	A0A6I8PQD8;Q66KC8	A0A6I8PQD8	anapc5	Xenopus tropicalis	Anaphase-promoting complex subunit 5	4	4	4	4	3	3	4	4	4	3	4	4	4	3	4	3	4	4	4	4	4	20525.6	23500.9	30483.9	35324	25202.8	33588.3	34173.3	20345	29152.6	32251.6	25269.7	32442	20707.5	32699.7	28188.3	33322.4	37162.9	33380	27726.3	32082.3	252567	332759	370967
48057.61;47090.75;46399.94	A0A6I8PQE4;A0A6I8T1G6;F7BQE1	A0A6I8PQE4	gramd2b	Xenopus tropicalis	GRAM domain containing 2B	7	5	5	6	6	6	5	5	5	6	7	5	6	7	6	6	7	7	6	7	6	63784.4	29825	55120.6	55002.8	45941.8	55929.3	52158.4	43577.5	41825.9	50606.3	33958	51191.2	52392.3	46593.9	37477	43432.5	47461.4	38125.1	48098	36580.1	2.79914e+06	2.53864e+06	2.73755e+06
50096.59;50754.25;51678.13	A0A6I8PQF4;A0A6I8SYZ7;Q6DIY3	A0A6I8PQF4	ppp2r2d	Xenopus tropicalis	Serine/threonine-protein phosphatase 2A 55 kDa regulatory subunit B;Serine/threonine-protein phosphatase 2A 55 kDa regulatory subunit B;Serine/threonine-protein phosphatase 2A 55 kDa regulatory subunit B delta isoform	10	9	9	10	10	9	10	9	10	9	10	10	10	10	10	10	10	9	9	9	10	1.1431e+06	926192	1068692	979411	1.01113e+06	1.08351e+06	1.0946e+06	870161	946900	1.09843e+06	1.04139e+06	1.0924e+06	1.1002e+06	963505	977064	1.08281e+06	957673	974172	1.01575e+06	904263	4907096	4.13902e+06	4.59567e+06
20460.12;23809.91;23880.99;20531.2	A0A6I8PQF6;A0A8J0SVQ4;A0A8J0SYV0;Q0VFP2	A0A6I8PQF6	fam168b	Xenopus tropicalis	Myelin-associated neurite-outgrowth inhibitor	1	1	1	1	1	1	1	1	1	1	1	1	1	1	1	1	1	1	1	1	1	483487	362286	476310	554968	338315	395421	335157	409773	395249	332202	322939	330791	374510	364158	388641	338464	315105	323979	290809	311331	720791	533252	428669
126824.09;128923.69;133487.55;126879.17;130021.7	A0A6I8PQG1;A0A803JA93;A0A803JIY2;A0A8J1JNB0;A0A8J1JNB1	A0A6I8PQG1	dsg2	Xenopus tropicalis	Desmoglein 2;Desmoglein 2;Desmoglein 2;Desmoglein-2 isoform X2;Desmoglein-2 isoform X1	2	1	2	2	2	2	2	2	2	2	2	2	1	2	2	2	1	2	2	2	2	24128.8	19344.8	14698.6	18408.1	20959.1	26764.9	25361.5	22357	22468.1	19542	25260.6	33456	15718	20041.6	24546.5	32385.5	31148	22058.6	27487.3	28838.9	42653.7	13163.4	7668.75
32005.38;35720.57;44338.15;35050.82	A0A6I8PQI1;A0A6I8RQ92;A0A8J0SGP8;B7ZTT4	A0A6I8PQI1	;;lemd1;lemd1	Xenopus tropicalis	LEM domain-containing protein;LEM domain-containing protein;LEM domain-containing protein 1 isoform X1;LEM domain-containing protein 1 isoform 1	1	1	1	1	1	1	1	1	1	1	1	1	1	1	1	1	1	1	1	1	1	239092	294830	239394	203502	263426	217902	245231	306520	273203	253531	328667	211768	250597	220539	242420	182942	286178	237981	278105	271054	5319.53	4350.41	643090
133163.06;132622.36;135594.79	A0A6I8PQI3;A0A6I8QH10;A0A8J0QLM5	A0A6I8PQI3	pan2	Xenopus tropicalis	PAN2-PAN3 deadenylation complex catalytic subunit PAN2	15	13	12	13	13	14	14	12	12	11	12	12	14	13	12	14	13	13	14	14	13	183412	209282	165841	140531	164405	195839	184879	136070	202134	200431	184119	219731	179997	176809	175777	199866	201740	252809	204020	190024	464498	510541	594630
110471.12;110783.49	A0A803JF46;F6TUQ9	A0A803JF46	emc1	Xenopus tropicalis	ER membrane protein complex subunit 1	15	14	13	13	13	13	14	14	14	12	13	12	14	12	14	13	12	15	14	13	14	335134	267651	315673	351288	281302	339492	394705	282266	301487	330673	310645	453976	322685	363692	307510	342784	412419	305121	318553	322596	883819	849612	995814
61212.31;62111.41;62898.44;68920.29;50908.99;62170.39;56216.81	A0A6I8PQP7;A0A6I8PY15;A0A6I8SD94;A0A6I8SE09;A0A8J0SLX8;A0A8J0SX43;B0BMM6	A0A6I8PQP7	dkc1;dkc1;dkc1;dkc1;dkc1;dkc1;LOC100145077	Xenopus tropicalis	H/ACA ribonucleoprotein complex subunit DKC1;H/ACA ribonucleoprotein complex subunit DKC1;H/ACA ribonucleoprotein complex subunit DKC1;H/ACA ribonucleoprotein complex subunit DKC1;H/ACA ribonucleoprotein complex subunit DKC1;H/ACA ribonucleoprotein complex subunit DKC1;H/ACA ribonucleoprotein complex subunit DKC1 (Fragment)	15	14	14	15	14	15	14	15	15	15	14	15	14	14	14	15	13	14	14	14	15	450439	524294	427152	415464	464733	435379	382103	501468	369854	377421	431361	440055	480518	421518	434618	378490	358840	391361	381688	408557	758246	924052	922464
66672.58;62849.18;61263.31	A0A6I8PQR1;A0A803JKP2;F6QIB8	A0A6I8PQR1	gatad2a	Xenopus tropicalis	GATA zinc finger domain-containing 2A;GATA zinc finger domain-containing 2A;GATA zinc finger domain containing 2A	15	15	15	15	15	15	14	15	14	15	15	15	14	14	15	15	15	14	14	13	15	718778	747730	630020	686164	651326	634189	551637	698595	701353	595113	648832	515911	586989	531331	569332	520648	563018	510996	534984	520000	1.84645e+06	1.39354e+06	1.6214e+06
19224.77;18748.23;19093.58	A0A6I8PQR2;A0A8J0QXH1;A4QN99	A0A6I8PQR2	ndufs4;ndufs4;LOC100125122	Xenopus tropicalis	NADH dehydrogenase [ubiquinone] iron-sulfur protein 4, mitochondrial;NADH dehydrogenase [ubiquinone] iron-sulfur protein 4, mitochondrial;NADH dehydrogenase [ubiquinone] iron-sulfur protein 4, mitochondrial (Fragment)	10	7	8	7	8	10	9	8	9	9	9	9	8	7	8	9	10	9	8	9	8	4.18757e+06	3.08076e+06	3113491	3.55522e+06	3237509	2709202	2.91596e+06	2566345	2.59204e+06	2.14673e+06	2.28366e+06	2548753	3.01236e+06	2.02082e+06	2378219	2.90015e+06	2616202	3.22567e+06	3.58347e+06	2.65756e+06	12933537	10178812	11754057
68241.7	A0A6I8PQR9	A0A6I8PQR9	las1l	Xenopus tropicalis	LAS1-like, ribosome biogenesis factor	2	2	2	2	2	2	2	2	2	2	2	2	2	2	2	2	2	2	2	2	2	102183	83190.8	111122	97692.1	83202.6	160205	140255	87855.3	141541	117211	108785	163203	113107	125298	105443	154849	165891	168488	120374	135448	5972670	8553.43	3.47758e+06
134908.9;121487.41;140371.13;128468.31;137239.49;135080.14;131041.62;138947.42;128711.03;132749.55;141278.01	A0A6I8PQV8;A0A6I8QDI2;A0A6I8RXK8;A0A6I8SIU9;A0A8J0T5T2;A0A8J0T5U2;A0A8J0T5V4;A0A8J0T5Z0;A0A8J0T6V1;A0A8J1IQI7;F7DE97	A0A6I8PQV8	ppip5k2	Xenopus tropicalis	Inositol hexakisphosphate and diphosphoinositol-pentakisphosphate kinase	1	1	1	1	1	1	1	1	1	1	1	1	1	1	1	1	1	1	1	1	1	34390.7	44078.1	25593.3	16776.3	21685.9	35579	26002.6	35477.4	35904	31949.6	41034.1	36122.4	35996.3	39448	26685.8	37491.2	21984.1	45196.8	28396.2	53711.7	69477.5	48066.4	67757.8
40202.67;33760.08;39727.05	A0A6I8PQW8;A0A8J1JP94;A9JTW8	A0A6I8PQW8	rbfa;rbfa;	Xenopus tropicalis	Ribosome binding factor A;Ribosome-binding factor A, mitochondrial isoform X3;Ribosome binding factor A (Fragment)	10	9	9	8	10	9	9	8	9	8	10	10	10	10	10	9	10	9	10	10	10	150461	150641	133690	134754	123089	128300	129840	123594	98455.9	123202	109007	108110	123083	125901	118798	127951	116021	143685	108622	126059	1.38098e+06	1.23622e+06	1.08673e+06
40256.12;36521.03;40857.2;43250.68;36688.51;37772.58;40544.48;40662.73;37602.22;38529.24;41471.5;40933.9;41558.39;41686.52;41041.82;41639.52;40006.88;36968.72;41198.37;37605.25;41169.95	A0A6I8PQX1;A0A6I8Q5D0;A0A6I8R5W9;A0A6I8S1V2;A0A6I8SP70;A0A803J9B7;A0A803KGZ7;A0A8J0QX67;A0A8J0SFB5;A0A8J0T0U8;A0A8J0T1K7;A0A8J1J2S2;A0A8J1JD48;A0JLY6;B4F6Z1;F6R7L3;F7CLE9;F7CLF6;F7CRP0;Q28CH5;Q6P4M2	A0A6I8PQX1	ssbp3;ssbp3;ssbp2;ssbp4;ssbp3;ssbp3;ssbp2;ssbp4;ssbp2;ssbp2;ssbp2;ssbp2;ssbp3;ssbp3;ssbp3;ssbp3;ssbp2;ssbp2;ssbp4;ssbp3;ssbp3	Xenopus tropicalis	Single stranded DNA binding protein 3;Single stranded DNA binding protein 3;Single-stranded DNA binding protein 2;Single stranded DNA-binding protein 4;Single stranded DNA binding protein 3;Single stranded DNA-binding protein 3;Single-stranded DNA-binding protein 2;Single-stranded DNA-binding protein 4 isoform X2;Single-stranded DNA-binding protein 2 isoform X4;Single-stranded DNA-binding protein…	1	1	0	1	0	0	0	1	1	0	1	0	1	1	1	0	1	1	1	1	0	10998.6	NaN	10247.9	NaN	NaN	NaN	9645.53	7088.44	NaN	9567.77	NaN	15488.8	19653.7	26540.1	NaN	25510.7	16733.6	5789.09	6522.38	NaN	2.17459	NaN	436054
29453.6	A0A6I8PQX2	A0A6I8PQX2	plpbp	Xenopus tropicalis	Pyridoxal phosphate homeostasis protein	7	7	7	7	7	7	7	7	7	7	7	7	7	7	7	7	7	7	7	7	7	402835	403721	248630	324121	378397	321774	395847	425155	379329	375529	413604	436858	358274	404576	382853	355083	341779	403808	354103	334012	1.59491e+06	1253906	893165
54099.44;94174.63;49728.49;56348.97;54125.47;78838.13;76023.05	A0A6I8PQX5;A0A6I8QYV4;A0A6I8SAP8;A0A8J1JHD2;B5DDU9;F6YFH6;Q28DZ6	A0A6I8PQX5	fer;fer;fer;fer;LOC549656;fer;fer	Xenopus tropicalis	Fer (fps/fes related) tyrosine kinase;Tyrosine-protein kinase;Fer (fps/fes related) tyrosine kinase;Tyrosine-protein kinase Fer isoform X2;LOC549656 protein;Tyrosine-protein kinase;Tyrosine-protein kinase	1	1	1	1	1	1	1	1	1	1	0	1	1	1	0	1	1	1	1	1	1	12529.9	13677.6	5676.76	7236.3	5140.49	3745.95	10458.5	2718.96	2903.12	NaN	7886.15	2757.6	3252.86	NaN	5530.37	1718.81	3001.98	3752.64	2796.15	4181.46	2.04255	2.28532	2.72042
87868.36;87957.41	A0A6I8PQX9;B1H3L7	A0A6I8PQX9	zw10	Xenopus tropicalis	Zw10 kinetochore protein;Centromere/kinetochore protein zw10 homolog	19	15	16	17	17	16	14	16	16	15	16	15	16	16	16	16	16	14	17	17	14	227902	250717	225612	225765	221497	264684	250493	207604	239546	265390	259047	299668	245462	267018	253795	282226	252308	246788	250535	243069	1540905	1.99146e+06	1.62623e+06
43914.11;54798.64;48171.01	A0A6I8PQZ2;A0A8J0QC63;B1H0Y7	A0A6I8PQZ2	notum;notum;LOC100145278	Xenopus tropicalis	[Wnt protein] O-palmitoleoyl-L-serine hydrolase	1	1	1	1	1	1	1	1	1	1	1	1	1	1	1	1	1	1	1	1	1	35345.7	26784.1	44857.6	34472.8	33152.2	54425.1	35405.8	42518.1	40108.5	42353.5	44807.5	59222.4	59889.5	63563.8	52572.2	58142.8	55986.5	56136.4	46402.9	40115.7	166597	55396.9	79794.6
55368.47;55763.81;61646.47;55356.42	A0A6I8PR55;A0A6I8S0L1;A0A8J0SL51;Q66IM0	A0A6I8PR55	pepd	Xenopus tropicalis	Xaa-Pro dipeptidase	11	11	10	11	11	11	11	11	11	11	11	11	11	10	11	11	11	11	11	11	11	883370	761663	1.10982e+06	971655	859687	1.30913e+06	1.45458e+06	859934	987504	1.32861e+06	959616	1.83498e+06	1.04296e+06	1.22919e+06	1.11285e+06	1424483	1.45952e+06	1.34273e+06	1.41356e+06	1.32208e+06	2.28822e+06	1.72182e+06	2.67032e+06
77224.39;76076.07;74500.31;74035.7	A0A6I8PR66;A0A6I8PRA2;A0A6I8SZD7;Q0V9K4	A0A6I8PR66	tbc1d17	Xenopus tropicalis	TBC1 domain family member 17	2	1	1	2	2	2	2	2	1	2	1	2	1	2	1	2	2	1	1	1	1	34983.7	28558.5	46236.1	48751.4	50245	43947.8	47626.6	29841	42617.5	49188.2	24825	73530.5	35383.5	57951.2	38450.7	47253.3	62604.1	63280.2	52679.3	54057.6	412157	225573	524102
18830.6	A0A6I8PR91	A0A6I8PR91	mrpl49	Xenopus tropicalis	Large ribosomal subunit protein mL49	8	8	8	7	6	7	7	7	7	7	7	7	7	7	6	7	7	6	6	6	7	693103	771864	567481	715529	710847	564942	643622	796872	655872	637852	769781	655029	642496	619482	670414	620303	568175	670395	562115	639361	1.97289e+06	2.51458e+06	2.01318e+06
24235.23;25142.01	A0A6I8PRB3;Q5XGC3	A0A6I8PRB3	snrpb2	Xenopus tropicalis	Small nuclear ribonucleoprotein polypeptide B;Hypothetical LOC496533	4	3	3	3	3	3	4	4	3	3	3	3	3	4	4	4	4	3	3	3	3	142351	122074	153539	177101	163718	211761	207807	190092	236924	247504	222371	246232	226518	213349	225531	269649	288221	221556	240820	150302	1.00167e+06	636016	1.01282e+06
39320.54;38438.48	A0A6I8PRB6;A0A8J0SF40	A0A6I8PRB6	rcn3	Xenopus tropicalis	Reticulocalbin 3;Calumenin isoform X1	14	14	14	14	14	14	14	14	14	14	14	14	14	14	14	14	14	14	14	14	14	662083	572975	565087	676077	736125	592494	589572	617385	589164	516456	573396	548601	538075	566450	543852	518458	448128	397827	415845	557677	3059129	2.65809e+06	2.90663e+06
285237.09;281598.45;283688.27;279560.59;282718.14	A0A6I8PRC4;A0A6I8RQZ9;A0A6I8SFW5;A0A6I8SL25;A0A8J0SVK7	A0A6I8PRC4	hectd1	Xenopus tropicalis	E3 ubiquitin-protein ligase	33	33	29	33	31	31	32	30	28	30	30	29	27	30	29	30	29	28	29	30	28	214804	215573	229627	226174	198624	208785	211366	212432	194769	207301	197702	249223	186397	233669	214418	229475	244239	222349	210977	213873	445994	467101	457419
93641.75;92797.9	A0A6I8PRC7;A0A6I8SRI5	A0A6I8PRC7	ift88	Xenopus tropicalis	Intraflagellar transport 88	11	10	10	10	9	11	11	9	10	11	11	11	11	9	10	11	10	9	10	10	10	170554	168903	165665	194108	165316	193747	173273	147513	178265	173936	164233	164718	190838	163172	154480	169562	194961	179580	180474	159694	818954	750994	891203
164307.85;159308.25;161497.65;163914.28;164981.39	A0A6I8PRE4;A0A6I8QJU1;A0A6I8RKA2;A4IGL7;F6W3V8	A0A6I8PRE4	pxdn	Xenopus tropicalis	Peroxidasin	4	4	4	3	4	3	3	3	3	4	3	3	4	4	4	4	4	4	4	4	4	29444.8	22623.9	37110.3	26155.6	38855.6	55503.3	50968.3	32386.5	41187.5	43557.8	33663.3	60755.6	38610.8	59154	54157.4	55517.5	73675	58678.2	60812.1	53256.3	35273.9	39293.2	37136.8
34074.13;35979.29	A0A6I8PRE7;A0A803KKQ2	A0A6I8PRE7	decr1	Xenopus tropicalis	2,4-dienoyl-CoA reductase [(3E)-enoyl-CoA-producing];2,4-dienoyl-CoA reductase [(3E)-enoyl-CoA-producing]	16	15	15	14	15	15	14	14	16	15	14	16	13	14	13	15	14	13	14	13	14	3.73106e+06	3562583	3.87959e+06	3.54632e+06	3720719	4.22434e+06	4.13167e+06	3476208	4849022	4533037	4182829	4371626	4485869	4.39711e+06	4.09293e+06	4813680	4.44906e+06	4001526	4276870	3.64953e+06	11075797	11809593	11432127
71561.53;64532.22;64750.5	A0A6I8PRF1;A0A8J0SEV7;A0A8J1J157	A0A6I8PRF1	spart	Xenopus tropicalis	Spartin;Spartin isoform X2;Spartin isoform X1	9	8	8	8	7	8	7	8	8	8	7	8	7	8	9	9	8	8	9	5	9	77314.4	81871.7	67665.3	68327	76810.2	60529	59402	86992.6	77478.5	59194.3	92352.2	46755.7	58310.1	57762.7	69662.3	61933.1	43549.8	59191.4	67175.2	64086.4	394330	367216	291206
16912.09;19533.26;16197.32;17719.07;16876.05	A0A6I8PRG3;A0A803JFW7;B0BM08;F7ADU4;Q6P7Z1	A0A6I8PRG3	myl6;myl6;MGC76324;myl6;myl6	Xenopus tropicalis	Myosin light chain 6;Myosin light chain 6;MGC76324 protein (Fragment);Myosin light chain 6;Myosin alkali light chain 6, smooth muscle form	11	11	11	11	11	11	11	11	11	11	11	11	11	11	11	11	11	11	11	11	11	11569314	13631831	9083993	9782279	11575557	8978420	8714558	12597275	11566366	9563743	11267638	7.82864e+06	11505088	8770210	9814815	8790640	7427661	9673168	8879464	9619242	37089688	38237096	28907766
191136.82;199922.76	A0A6I8PRI7;F6U7I8	A0A6I8PRI7	ltn1	Xenopus tropicalis	E3 ubiquitin-protein ligase listerin	9	9	7	7	8	8	9	8	8	6	9	8	9	8	9	8	8	8	8	8	9	58628.2	38613.1	65189.8	65640.6	60259	92514.9	81419.4	55126.8	65835.5	74027.6	67695.2	101619	77566.7	87009.7	68757.9	102089	106676	93330.7	115426	85033.4	1.1664e+06	676141	952674
99894.78;103255.43;104084.31	A0A6I8PRJ4;A0A6I8SND5;B2GUA2	A0A6I8PRJ4	ap1b1	Xenopus tropicalis	AP complex subunit beta	19	16	15	17	17	17	15	17	17	18	17	18	17	18	17	17	17	17	17	17	17	848225	763055	882293	789139	744220	1.03802e+06	913745	689957	852381	1.04211e+06	881109	1240699	911078	1.12896e+06	944740	1233902	1.09821e+06	1.19714e+06	1.14216e+06	1.09626e+06	2.41608e+06	1.99891e+06	2.62179e+06
124973.16;127660.18	A0A6I8PRK2;A0A6I8RKA9	A0A6I8PRK2	smc5	Xenopus tropicalis	Structural maintenance of chromosomes protein 5	4	4	3	4	4	3	3	3	3	3	4	4	2	3	3	3	2	3	3	4	2	17322.7	19652.4	21165	13885.3	22754.4	18950.7	23316.2	20089.1	15212.2	21668.8	18960.7	37751.6	17457.4	42141.8	30189.2	29871	35097.1	25850.4	31021.6	28616.5	5349.62	477.312	4724.63
79562	A0A6I8PRN9	A0A6I8PRN9	acox3	Xenopus tropicalis	Acyl-coenzyme A oxidase	5	5	5	5	5	5	4	5	5	5	4	5	5	4	5	4	5	4	4	4	4	88717.8	64822.4	94484.1	105152	80489	105625	148123	95165.9	82315.9	103039	56752.5	199546	93235.7	129545	96732.9	104409	108989	131657	102464	100870	222122	43041.2	380888
42044.65;43939.72	A0A6I8PRV0;F6VJ70	A0A6I8PRV0	rrm2	Xenopus tropicalis	Ribonucleotide reductase M2, gene 1;Ribonucleotide reductase M2 polypeptide	6	6	6	6	6	6	6	6	6	6	6	6	6	6	6	6	6	6	6	6	6	123729	102995	139403	124985	127345	194303	189631	129901	166641	195715	150533	208713	206779	236019	196209	246626	278893	267665	250017	218691	390922	327179	589684
165789.72;161010.31	A0A6I8PRV9;A0A8J0QR32	A0A6I8PRV9	eea1	Xenopus tropicalis	Early endosome antigen 1;Early endosome antigen 1 isoform X1	32	32	32	30	31	31	30	29	30	30	31	27	29	29	31	28	24	31	28	30	29	141913	129979	124265	148431	137013	116814	128798	139584	132428	128176	130736	131468	132257	117285	129775	124420	113075	122319	115143	118857	1.07821e+06	846263	901363
51468.81;52954.58;54698.34;54728.36	A0A6I8PRZ3;A0A6I8SWP9;Q28IT1;Q6NVN2	A0A6I8PRZ3	erlec1	Xenopus tropicalis	Endoplasmic reticulum lectin;Endoplasmic reticulum lectin;Endoplasmic reticulum lectin 1;Endoplasmic reticulum lectin	7	7	5	7	7	6	7	6	7	7	6	6	7	6	5	6	3	7	7	7	7	53777.4	56335.1	44116	48578.8	46326.2	35592.7	55792.2	44752.7	40762.5	36650.9	34009.3	69149.1	36633.1	44155.8	47729.2	34151.8	38069.8	47313.9	34818.3	43471.3	940973	1.28736e+06	2.03849e+06
140172.48;139315.41;142162.46;141615.33;141102.63	A0A6I8PRZ7;A0A803J7N8;A0A803JMX5;A0A803K1G2;A0A803K6R0	A0A6I8PRZ7	cobll1	Xenopus tropicalis	Cordon-bleu WH2 repeat protein like 1	10	8	10	9	10	10	8	9	9	9	9	9	9	7	7	10	9	9	8	9	8	63075.4	64592.3	63641.6	72300.7	69689.9	68091.9	63352.8	71750.3	63440.6	68664.2	75341.7	66561.8	68505	67803.4	68515.9	71990.9	69353.8	53351.1	59610.7	57605.1	118772	34204.2	163796
159275.41;148707.21;155642.28;156796.56;156225.07;156378.05;159531.82;140312.3;154977.41	A0A6I8PS03;A0A6I8R6T9;A0A6I8R7X3;A0A6I8RCB4;A0A6I8RX87;A0A6I8SR66;A0A803KJ52;A0A8J0T255;F7D8L2	A0A6I8PS03	uhrf1bp1l;uhrf1bp1l;uhrf1bp1l;bltp3b;bltp3b;uhrf1bp1l;bltp3b;bltp3b;uhrf1bp1l	Xenopus tropicalis	UHRF1 binding protein 1-like;UHRF1 binding protein 1-like;UHRF1 binding protein 1-like;UHRF1 binding protein 1-like;UHRF1-binding protein 1-like;UHRF1 binding protein 1-like;LOC100170465 protein;UHRF1-binding protein 1-like isoform X3;UHRF1-binding protein 1-like	2	1	2	1	1	1	2	1	2	1	2	2	1	0	1	2	1	1	1	2	2	7717.48	3159.18	5238.01	8398.71	8452.7	3941.45	10305.4	7940.3	5967.59	6039.38	4590.79	3514.21	NaN	3796.83	2630	1178.24	3742.2	3450.94	4717.75	7379.99	37407.7	1.09747	2.81261
46053.66;43791.17;43042.34	A0A6I8PS57;A0A6I8QKU8;Q28GI7	A0A6I8PS57	fez2	Xenopus tropicalis	Fasciculation and elongation protein zeta 2 (zygin II);Fasciculation and elongation protein zeta 2 (zygin II);Fasciculation and Elongation protein zeta 2 (Zygin II)	5	3	4	5	3	5	4	5	4	3	3	3	5	4	3	2	4	4	4	3	4	26508	45605.2	35440.9	24066.9	39078.9	42458.2	36996.3	41962.2	33965.4	30988.7	34151.6	32078.6	56204.4	46630.1	63152.4	33082.9	42704.6	56100.4	48065.6	47088.1	86929.6	135705	135643
151509.7;143367.99;156367;156409.08	A0A6I8PS65;A0A6I8SG67;A4IHD2;F7C1Q9	A0A6I8PS65	rad54l2	Xenopus tropicalis	Helicase ARIP4	3	3	3	2	3	3	3	3	2	3	3	3	3	3	3	3	3	3	3	3	3	71136.6	41708.9	72902.2	77920.8	63232.9	99839.6	81792.1	56023	77995.4	89786.9	38066.5	110076	101876	107462	90839.4	134441	101654	86972	79765.7	76021.1	99958.2	35162.7	826534
11158.7	A0A6I8PS75	A0A6I8PS75	slirp	Xenopus tropicalis	SRA stem-loop interacting RNA binding protein	4	4	4	4	3	4	4	4	4	4	3	4	3	3	3	3	3	3	4	3	4	443909	371504	469049	491316	425815	667148	601093	443743	490279	524528	422569	797345	488178	635079	459788	737891	786507	618325	659574	522237	1.51042e+06	956310	1.39688e+06
82138.44;86514.33;84680.44;82074.32	A0A1B8Y9U5;A0A6I8Q7C3;A0A6I8SM68;A0A8J0QXW4	A0A1B8Y9U5	XENTR_v90028122mg;tmem169;tmem169;xrcc5	Xenopus tropicalis	X-ray repair cross-complementing protein 5;Transmembrane protein 169;Transmembrane protein 169;X-ray repair cross-complementing protein 5	14	13	11	13	13	12	13	14	12	12	12	12	12	12	12	12	12	12	12	13	12	749822	779958	761147	840377	811899	889338	916540	723636	729448	781492	699449	1.06031e+06	764168	920139	877043	801301	880187	955241	867538	935327	2237938	2.21135e+06	1.96593e+06
68779.39;68746.56;63070.95;63322.15	A0A6I8PS95;A0A6I8RL73;A0A6I8RNI3;Q6DII9	A0A6I8PS95	trafd1	Xenopus tropicalis	TRAF-type zinc finger domain-containing protein 1	7	7	7	7	7	7	7	7	7	7	7	7	7	7	7	7	7	7	7	7	7	178421	166709	162884	185264	178389	146017	140144	181797	168512	177535	160043	149885	177431	166973	146982	161995	170264	161205	154056	156006	715305	600578	451154
149080	A0A6I8PS96	A0A6I8PS96		Xenopus tropicalis	Protein unc-13 homolog D	2	2	2	2	2	2	2	2	2	2	2	2	2	2	2	2	2	2	2	2	2	60195.3	106005	74167	118446	75173.5	129927	84531.3	100360	84875.6	62353.9	99048.3	80001.8	104776	90787.3	89811.9	98996.8	78070.3	110750	119815	65743.1	1.51242e+06	845501	1.58241e+06
54140.56;52328.32	A0A6I8PSA7;Q6P2W0	A0A6I8PSA7	ndufs2	Xenopus tropicalis	NADH dehydrogenase [ubiquinone] iron-sulfur protein 2, mitochondrial;NADH dehydrogenase [ubiquinone] iron-sulfur protein 2, mitochondrial	25	24	24	23	24	23	25	24	23	23	23	23	23	24	23	23	24	22	23	24	23	2.3074e+06	2.90797e+06	2.75693e+06	2578760	2.34166e+06	3.36336e+06	3.07937e+06	2.47866e+06	3.04737e+06	3.66056e+06	2.98375e+06	4.11988e+06	3.47057e+06	3776106	3.39738e+06	4.09133e+06	3.37722e+06	3.75366e+06	3.80758e+06	3.36994e+06	7.80918e+06	9639791	8787188
48413.7;54824.84;52175.93	A0A6I8PSB1;A0A6I8QWF5;A0A8J1JGJ7	A0A6I8PSB1	rrp9	Xenopus tropicalis	To ribosomal RNA processing 9, U3 small nucleolar RNA binding protein;To ribosomal RNA processing 9, U3 small nucleolar RNA binding protein;U3 small nucleolar RNA-interacting protein 2 isoform X2	5	5	5	5	5	5	5	5	5	5	5	5	5	5	5	5	5	5	5	5	5	80875.9	50689.7	77978.1	78685	76948.5	69440.3	69146.8	90258.3	65441.2	71701.2	71175.6	94691.3	80066.8	87155.6	79076.1	71137.4	58094.4	66867.3	46049.2	82573.6	226014	202641	226031
84358.97;79947.02;85223.11	A0A6I8PSD6;A0A6I8RCR5;Q5I0B1	A0A6I8PSD6	aco2	Xenopus tropicalis	Aconitate hydratase, mitochondrial;Aconitate hydratase, mitochondrial;Aconitate hydratase, mitochondrial	50	47	50	47	47	47	41	46	47	48	43	48	41	45	43	46	40	42	42	43	43	32383690	45559420	30051168	32119716	32219390	28573096	28407268	33864320	33962684	29678286	35674748	25952480	31521940	29581290	31607866	30017398	26816000	30616948	29053150	29617802	133977488	183848512	125089432
13925.97;13095.99	A0A6I8PSD7;B0BM44	A0A6I8PSD7	ubl3	Xenopus tropicalis	Ubiquitin-like protein	1	1	0	1	1	1	1	1	1	1	1	0	1	1	1	1	1	1	1	1	1	6659.3	NaN	19868.1	15678.1	13190.5	22339.5	8313.51	11271.8	10648.8	14525.8	NaN	14923.7	20781.5	22591.3	19546.9	17834.4	13463.3	12236.3	14323.2	9058.62	1.95439	NaN	2.9868
53507.57;58088.22;57049.19;56358.52	A0A6I8PSD8;A0A6I8SFI7;A0A803JH71;A0A803JRC3	A0A6I8PSD8	LOC100488558	Xenopus tropicalis	Family with sequence similarity 98 member A	7	7	7	7	7	7	7	7	6	6	7	7	7	6	6	7	5	6	7	6	7	282530	327737	292220	266738	275097	291545	335741	268889	259742	296798	313473	375424	300149	329015	288328	315486	350470	325600	362070	340685	604623	836007	373612
53710.58;53782.64	A0A6I8PSE8;Q28C70	A0A6I8PSE8	XB1017155	Xenopus tropicalis	Novel protein containing four WD domain, G-beta repeats isoform X1;Novel protein containing four WD domain, G-beta repeats	5	4	4	4	4	5	4	5	5	4	4	5	5	5	5	4	4	5	5	4	5	182527	131120	168229	217986	203462	234881	252211	261958	180631	224048	179616	327601	205663	257261	241526	230787	256183	264650	260939	222501	247478	546627	384615
46977.02;51760.48;53485.69	A0A6I8PSF1;Q4QQR0;Q6NVR4	A0A6I8PSF1	ctsc;ctsc;LOC407938	Xenopus tropicalis	dipeptidyl-peptidase I;Dipeptidyl peptidase 1;Dipeptidyl peptidase 1 (Fragment)	16	14	15	15	14	15	14	14	14	14	14	14	13	13	14	13	14	14	14	13	15	16961660	19536378	16632364	16380977	15552909	17789736	16688117	17973748	20804470	22261808	18663348	19674058	22478412	18919244	17684112	22642306	20141510	20320170	20662620	17593452	64308964	63800984	55614472
76221.46;71122.93;66142.36;70201.68;74570.55;76471.54;73293.26;55055.17;73543.34;78187.42;43790.72	A0A6I8PSF8;A0A6I8Q5E5;A0A6I8QNP4;A0A6I8QTW3;A0A6I8RKM0;A0A6I8S0S0;A0A6I8SGK9;A0A6I8SMM5;A0A6I8SQ95;A0A8J0SYM1;A0A8J1IU73	A0A6I8PSF8	lrrfip1	Xenopus tropicalis	Leucine rich repeat (in FLII) interacting protein 1;Leucine rich repeat (in FLII) interacting protein 1;Leucine rich repeat (in FLII) interacting protein 1;Leucine rich repeat (in FLII) interacting protein 1;Leucine rich repeat (in FLII) interacting protein 1;Leucine rich repeat (in FLII) interacting protein 1;Leucine rich repeat (in FLII) interacting protein 1;Leucine rich repeat (in FLII) inter…	9	8	8	8	7	8	8	7	8	8	7	8	7	8	8	9	7	8	6	8	8	156836	226000	173488	171857	174957	148354	147891	162103	151801	122173	173458	106339	142067	99564.4	108753	115284	99398.6	103351	99195.7	105761	876732	1.12707e+06	773441
54346.97;56923.85;61246.83	A0A6I8PSG6;A0A6I8Q0I4;A0A6I8QAH2	A0A6I8PSG6	rabgef1	Xenopus tropicalis	RAB guanine nucleotide exchange factor (GEF) 1	7	6	6	7	7	6	7	7	7	7	7	7	7	7	7	7	7	7	7	7	7	122996	95429.4	147185	127837	111102	136149	138189	116629	131188	152800	103590	202000	147866	172545	155959	156458	174741	165417	154900	147474	160303	333524	267141
29676.42;22446.21	A0A6I8PSI6;A0A8J0PJG7	A0A6I8PSI6	mrpl35	Xenopus tropicalis	Large ribosomal subunit protein bL35m	3	2	3	2	2	3	3	3	2	2	3	3	3	3	3	3	3	3	3	3	3	158629	157925	201013	179936	164022	245510	254804	143364	195509	186925	177007	281540	224738	333604	216375	268159	272176	302038	280240	291357	40444060	533485	79775.2
64990.22;62114.67;69585.42;67780.4;66087.47	A0A6I8PSJ9;A0A6I8PT62;A0A8J0SI24;A0A8J1JS09;B1WBK3	A0A6I8PSJ9	dusp8;dusp8;pnkp;pnkp;pnkp	Xenopus tropicalis	Dual specificity phosphatase 8;Dual specificity phosphatase 8;Bifunctional polynucleotide phosphatase/kinase isoform X1;Bifunctional polynucleotide phosphatase/kinase isoform X2;Bifunctional polynucleotide phosphatase/kinase	10	9	9	9	9	9	9	9	9	9	9	9	9	9	9	9	9	9	10	9	9	306671	234311	295145	312550	297043	326530	279819	283348	322123	322503	279760	329521	330050	310577	279605	344076	291080	287961	268761	269644	1.39082e+06	846651	1.00669e+06
58282;61087.26;58383.94;50871.74;50331.16;58976.61	A0A6I8PSK1;A0A6I8QW18;A0A6I8SNE2;A0A8J0T417;A0A8J1JPC1;A0A8J1JPC2	A0A6I8PSK1	xylb	Xenopus tropicalis	Xylulose kinase	1	1	1	1	1	1	1	1	1	1	1	1	1	1	1	1	1	1	1	1	1	63845.5	57017	54306.9	59746.2	65175	66913.1	55002.8	61708.9	67966	72335.4	75303.1	64283.5	61217.9	52650.2	61008.4	84302.7	62558.7	64105.3	71954.1	45869.1	366750	257161	447795
36606.87;35401.79;34933.04;33473.2;35611.83;38266.91	A0A6I8PSL3;A0A803JZL4;A0A803K6A9;A0A8J0SBX2;A0A8J0SEZ0;B0BMA2	A0A6I8PSL3	ubac2	Xenopus tropicalis	UBA domain containing 2;UBA domain-containing 2;UBA domain-containing 2;Ubiquitin-associated domain-containing protein 2 isoform X3;Ubiquitin-associated domain-containing protein 2 isoform X2;UBA domain-containing 2	1	1	1	1	1	1	1	1	1	1	1	1	0	1	1	1	1	1	0	0	1	9748.23	22535	25217.5	26316.5	18859.6	13182.7	20961.3	21879.9	14046.3	17633.5	9506.86	NaN	14989.8	11536	9331.74	11686.8	15097.5	NaN	NaN	11472.5	61787.8	655350	260034
105802.71;105227.86;104241.95;110771.25	A0A6I8PSM6;A0A803JRT3;A0A803JUI8;A0A8J0QR73	A0A6I8PSM6	sugp2	Xenopus tropicalis	SURP and G-patch domain containing 2;SURP and G-patch domain containing 2;SURP and G-patch domain containing 2;SURP and G-patch domain-containing protein 2	6	6	6	6	6	6	6	6	6	6	6	6	6	6	6	6	6	6	6	6	6	33658.3	27373	26285.8	35881.2	33136.8	27087.1	27276.6	40610.6	37403.9	34310.4	43170.9	33791.7	38735	32868.4	37246.1	41511.1	39940.9	41960.1	32777.6	39656.6	70578.7	73989.5	55794.3
215195.8;218073.87;220577.89;215896.7	A0A6I8PSP6;A0A6I8PUF6;A0A6I8RNU8;A0A6I8SQ22	A0A6I8PSP6	zfc3h1	Xenopus tropicalis	Zinc finger, C3H1-type containing;Zinc finger, C3H1-type containing;Zinc finger C3H1 domain-containing protein;Zinc finger, C3H1-type containing	4	4	4	4	4	4	4	4	4	3	3	3	4	3	4	3	3	3	3	3	3	50075	39116.7	32389	42615.3	48279.9	49610.5	40836.9	34216.4	48483.4	44344	48648.9	33560.9	49557	40993.4	38087	45636	42926.7	44807.8	41419.8	47310.5	457941	457257	474442
137084.01;137074.99	A0A6I8PSP8;Q6P4L9	A0A6I8PSP8	nfrkb	Xenopus tropicalis	Nuclear factor related to kappa-B-binding protein isoform X1;Nuclear factor related to kappa-B-binding protein	7	7	6	7	7	7	4	5	6	6	5	6	5	5	5	5	7	4	4	6	7	15764.5	20158.5	12244.5	15475.7	15377.8	12153.8	13689	20201.4	14399	10575.7	15477.7	11916.5	13389.9	12982.3	14365.9	11117.8	9563.01	14171.1	11289.2	16011.8	4608.42	15461.3	14413.1
140278.7;138606.86	A0A6I8PSQ3;B2GUD5	A0A6I8PSQ3	copa	Xenopus tropicalis	Coatomer subunit alpha	36	34	34	34	33	34	35	36	34	33	34	35	35	34	34	35	34	35	36	36	36	3089094	2.82073e+06	2908104	2.89006e+06	2.84161e+06	3.52843e+06	3.33495e+06	2.94362e+06	3.25568e+06	3.38978e+06	3.41018e+06	3.88358e+06	3.18937e+06	3437553	3.28183e+06	3.50568e+06	3419763	3.56606e+06	3375044	3.27458e+06	7.26616e+06	6738331	6.95221e+06
41697.23;41777.41	B0BMA3;F7EKT2	B0BMA3	timm50	Xenopus tropicalis	Mitochondrial import inner membrane translocase subunit TIM50	14	11	12	13	12	11	13	14	14	14	13	13	13	13	13	14	14	13	14	14	14	1.15795e+06	1.04921e+06	1.03868e+06	1.09877e+06	1.05665e+06	1.44255e+06	1.24765e+06	1.00425e+06	1.28678e+06	1.35178e+06	1.24205e+06	1316983	1.33148e+06	1.26144e+06	1315641	1274124	1.25351e+06	1.37436e+06	1.37175e+06	1.28068e+06	3.27756e+06	3.22385e+06	3326303
38273.64;44309.33;37170.32;39350.15;43874.83;44181.2;43746.7;39784.64;37839.15	A0A6I8PST9;A0A6I8PSU2;A0A6I8S613;A0A803KHS1;A0A8J0SIE2;A0A8J0SJN0;A0A8J0SJN8;F6VBY0;Q28EL7	A0A6I8PST9	dazap1	Xenopus tropicalis	DAZ-associated protein 1;DAZ-associated protein 1;DAZ associated protein 1;DAZ-associated protein 1;DAZ-associated protein 1 isoform X3;DAZ-associated protein 1 isoform X2;DAZ-associated protein 1 isoform X4;DAZ-associated protein 1;DAZ associated protein 1	4	3	3	3	4	3	4	3	3	4	4	4	2	3	3	3	4	3	2	4	3	116349	95586.4	109351	97176.8	94807.7	109416	78967.5	121561	96359.8	98396.6	92530.6	85621.4	99939.2	99052	109021	76713.2	65450.4	95550	89795.8	92549.6	483241	725799	522381
38636.1;30535.58;32698.03	A0A6I8PSV6;A0A8J0SGJ3;B1H2F9	A0A6I8PSV6	thoc3;KIAA1191;KIAA1191	Xenopus tropicalis	Putative monooxygenase p33MONOX	8	7	8	7	7	7	6	6	7	8	6	8	7	7	7	7	8	6	7	7	8	200750	229788	208790	231702	220970	218950	178588	226163	255553	252644	214514	232158	259127	239177	227268	263401	249673	206984	220188	185866	699924	795620	941811
74872.14;74700;74815.09	A0A6I8PSX3;A0A8J1IM23;A0A8J1IPY0	A0A6I8PSX3	XB5786944	Xenopus tropicalis	Ligand of Numb protein X 2 isoform X1;Ligand of Numb protein X 2 isoform X3;Ligand of Numb protein X 2 isoform X2	2	2	1	2	1	2	1	1	2	2	2	1	2	2	2	1	2	2	2	2	2	42038.1	47278.7	44644.6	52416.4	46506.3	48954.3	51361	61237.4	40059.5	59882.8	57541.4	77934.2	66524.1	82475.7	66800.4	75292.7	63055.2	48556.8	58172.2	50003.9	42140.8	1.08718e+06	43261.9
76512.02;67297.67;74315.49;73835.87;74507.58;75562.97;73675.78;70588.2	A0A6I8PSY4;A0A803JHE4;A0A803JK38;A0A803K378;A0A803KEF6;A0A8J1JR55;A9UMH7;F6W6S7	A0A6I8PSY4	sgo1	Xenopus tropicalis	Shugoshin 1;Shugoshin 1;Shugoshin 1;Shugoshin 1;Shugoshin 1;Shugoshin 1 isoform X1;LOC100135357 protein;Shugoshin 1	4	4	3	4	4	4	4	3	4	4	3	3	4	4	4	4	3	3	4	4	4	17293.3	15958.8	15738.9	15049.8	14390.5	12597.8	17803.3	20487.5	14489.8	18062.6	16463.3	20863.2	20025.6	15654.6	15010.7	11954.2	11660.8	19504.8	15911.8	17138.8	656121	510166	1.00901e+06
29150.76;23116.58	A0A6I8PSZ4;B5DES7	A0A6I8PSZ4	gins1	Xenopus tropicalis	DNA replication complex GINS protein PSF1	7	7	7	7	7	7	7	6	6	7	7	7	7	7	6	6	7	7	7	7	7	130386	137831	148204	128378	118857	123637	112964	118892	144696	141342	114735	159555	126524	155561	129096	135332	149970	126760	128046	133466	2936181	2.19753e+06	3396185
64382.39;70939.21;63715.61	A0A6I8PT38;A0A803K5Q9;Q08CX5	A0A6I8PT38	tbc1d24;tbc1d24.1;tbc1d24	Xenopus tropicalis	TBC1 domain family member 24	17	14	14	16	15	15	15	15	16	14	17	14	14	14	16	15	16	15	14	15	15	486812	495616	571876	511342	516480	690928	666455	452013	532446	634515	570210	895332	598083	733577	632067	771615	779287	792092	763246	699059	1.29711e+06	1.53517e+06	1.36258e+06
117979.43;104677.78;110916.25;104533.66;113954.82;110542.82;104866.02;117138.51;113072.81;100418.82;104462.58;112959.7;112831.52;113200.99;115420.44	A0A6I8PT41;A0A6I8Q578;A0A6I8QI02;A0A6I8QT86;A0A6I8R3C9;A0A6I8RWZ6;A0A6I8SCR2;A0A6I8SNV4;A0A8J0SCA4;A0A8J0SKN3;A0A8J0SLX9;A0A8J1JGI8;A0A8J1JHK0;A0JM74;F7CEN3	A0A6I8PT41	mrtfa	Xenopus tropicalis	Myocardin related transcription factor A;Myocardin related transcription factor A;Myocardin related transcription factor A;Myocardin-related transcription factor A;Myocardin related transcription factor A;Myocardin related transcription factor A;Myocardin related transcription factor A;Myocardin related transcription factor A;Myocardin-related transcription factor A isoform X2;Myocardin-related t…	1	1	1	1	1	1	1	1	1	1	1	1	1	1	1	1	1	1	1	1	1	34482.5	40125.5	22050.4	24168.2	32436.9	20012.5	26807.2	41397.1	27163.2	24151.2	35133.7	14604.4	23547.5	15767	26569.2	22932.7	19923.8	15088.9	15856.7	26054.9	2.08034	2.62982	2.93881
130433.49;139602.85;142895.55	A0A6I8PT54;A0A6I8QBT2;A0A8J0R362	A0A6I8PT54	ubn2	Xenopus tropicalis	Intraflagellar transport protein 56;Intraflagellar transport protein 56;Ubinuclein-2 isoform X1	16	15	16	15	14	15	15	15	16	14	15	15	12	15	15	13	14	14	14	15	14	123589	119877	103853	110495	110052	113178	113571	123292	111999	87453.1	120559	92015.4	97770.7	93196	105185	93276.7	101350	112070	98338	110949	1.44704e+06	1.57708e+06	1.61271e+06
60658.7	A0A6I8PT59	A0A6I8PT59	cdk5rap3	Xenopus tropicalis	CDK5 regulatory subunit associated protein 3	10	8	10	10	7	9	10	10	10	10	10	9	10	8	9	10	9	9	10	9	9	155899	110102	163530	152041	127747	163510	164053	115252	103504	140222	110028	215956	120494	174377	132753	146118	174429	169282	148271	161782	3.53272e+06	2.68833e+06	4.04911e+06
25284.34;25356.4	A0A6I8PT67;B0JYZ3	A0A6I8PT67	linc02867	Xenopus tropicalis	Long intergenic non-protein coding RNA 2867;LOC100145131 protein	2	2	2	2	2	2	2	2	2	2	2	2	2	2	2	2	2	2	2	2	2	122882	96501.4	104452	118080	131851	88572.1	91511.9	108271	88469.2	85768.8	70672.6	55887.9	48283.6	54013.3	54692.2	52457.6	65784.6	56913.4	81834	65647.7	1.36733e+06	1.12847e+06	1.00395e+06
44398.89;50518.76;43200.42;42440.72;44828.23;48798.9;44864.31;49633.74	A0A6I8PT89;A0A6I8PUZ6;A0A6I8RMN0;A0A6I8SF12;A0A8J0PJU5;A0A8J0SNJ1;A0A8J0SXG9;B5DET1	A0A6I8PT89	pla2g7	Xenopus tropicalis	Platelet-activating factor acetylhydrolase;Platelet-activating factor acetylhydrolase;Platelet-activating factor acetylhydrolase;Platelet-activating factor acetylhydrolase;Platelet-activating factor acetylhydrolase;Platelet-activating factor acetylhydrolase;Platelet-activating factor acetylhydrolase;Platelet-activating factor acetylhydrolase (Fragment)	1	1	1	1	1	1	1	1	1	1	1	1	1	1	1	1	1	1	1	1	1	3138.92	2088.2	7567.91	8239.17	2802.2	5853.76	5963.19	3318.23	8180.78	2559.45	4024	9940.44	5349.8	4675.29	2893.2	5631.67	6159.32	6445.99	7078.71	6655.96	7913.95	4303.57	15398.7
80650.36;82510.37	A0A6I8PT92;Q561P5	A0A6I8PT92	mcm5	Xenopus tropicalis	DNA replication licensing factor MCM5;DNA replication licensing factor mcm5	36	35	33	35	35	33	33	35	34	34	34	35	33	35	33	33	33	32	33	32	35	864194	1090476	910325	887388	920157	968259	1.0031e+06	848777	927434	875318	963214	1.07441e+06	952745	1.00557e+06	950074	1.02154e+06	1.03774e+06	1.03615e+06	1.03499e+06	933334	1.93668e+06	2.6306e+06	2.08629e+06
100315	A0A6I8PT98	A0A6I8PT98	gtf3c3	Xenopus tropicalis	General transcription factor 3C polypeptide 3	3	2	2	2	2	2	3	2	1	2	2	1	2	1	2	2	1	2	2	2	2	37221.1	32161.4	31810.6	22894.6	36927.5	37559.6	17632.9	27693	35639.4	36913.2	25198	26979.4	35841	27497.6	28621.5	28096.4	28768.1	18403	26948.1	26098	296126	324240	371924
81907.33;82990.57;82350.94	A0A6I8PTA5;A0A8J0SC23;Q0IJ19	A0A6I8PTA5	nsf	Xenopus tropicalis	Vesicle-fusing ATPase	41	37	35	38	37	39	35	35	37	39	39	36	36	37	39	37	36	39	37	36	40	2339881	1.90181e+06	2327973	2.36546e+06	2.16999e+06	2712963	2.28331e+06	1.85122e+06	2.39361e+06	2695648	2.18144e+06	2.26691e+06	2.62053e+06	2248172	2.16285e+06	2822236	2.73701e+06	2.47908e+06	2632033	2.17392e+06	7644563	6.79611e+06	7.10635e+06
59489.53;57607.36	A0A6I8PTA9;A9JTQ3	A0A6I8PTA9	cnot2	Xenopus tropicalis	CCR4-NOT transcription complex subunit 2	15	14	14	14	13	14	11	12	14	14	14	14	12	13	14	14	14	13	14	14	14	311715	423567	347423	355109	345211	319789	304697	405958	326288	305902	335384	263859	274106	297351	298488	292339	280532	273295	283390	303858	1.12616e+06	1.27822e+06	1.01234e+06
113468.73;115970.68;112756.92;116869.65	A0A6I8PTB2;A0A6I8SD80;A0A803KJP3;Q6P4X7	A0A6I8PTB2	ncapg	Xenopus tropicalis	Non-SMC condensin I complex subunit G;Non-SMC condensin I complex subunit G;Non-SMC condensin I complex subunit G;Chromosome condensation protein G	14	14	13	14	13	14	13	14	13	14	13	13	13	12	12	13	14	13	13	14	13	156578	122391	180212	170547	147052	244779	249580	154712	185679	241745	168153	332754	216529	257075	227842	276881	310540	258643	291476	219401	1.29204e+06	1159275	1.62818e+06
98197.7	A0A6I8PTB8	A0A6I8PTB8	mttp.2	Xenopus tropicalis	Microsomal triglyceride transfer protein	21	18	21	17	20	20	20	18	19	18	20	19	18	18	18	20	18	18	19	19	19	284070	330490	276570	278206	271497	262047	267212	277147	242238	236603	268788	308163	236287	235685	269505	225781	244441	265348	255050	276882	884263	949170	884469
130150	A0A6I8PTC1	A0A6I8PTC1	dync2i1	Xenopus tropicalis	Dynein 2 intermediate chain 1	10	9	9	9	9	9	10	10	9	10	9	10	10	10	10	10	10	9	10	10	10	88694.5	70449.6	91954.5	92271.3	83688.7	92242.5	69305.6	87718.1	92030.1	106110	96206.7	96176.5	103420	92853.9	92252	99831.7	108759	93729.3	89999.7	75461.8	104347	159895	178437
86197.6	A0A6I8PTD0	A0A6I8PTD0	trappc12	Xenopus tropicalis	Trafficking protein particle complex subunit 12	14	13	14	13	14	13	13	14	14	13	14	12	13	13	12	12	13	13	13	14	13	81610.1	61135.2	91442.1	79625.7	71862.1	118562	122064	69896	73676	97548.4	80010	123707	96062	103562	93459.7	112751	120790	119354	121899	107036	161488	138205	149622
42157.28;38474.16;42028.08;46789.7;46687.52;46717.54;41321.52;42135.35;41421.6;42055.14;42243.42	A0A6I8PTF4;A0A803J7L0;A0A803JD97;A0A803JFG1;A0A803JV73;A0A803K5B0;A0A8J1JSG9;A0A8J1JUY5;A0A8J1JWA6;F7ANM9;Q6DJ48	A0A6I8PTF4	stn1	Xenopus tropicalis	CST complex subunit STN1	3	3	1	2	1	2	3	3	1	1	1	1	1	2	2	2	1	2	1	1	3	21890.6	20402.1	28453.7	25128.5	20082.7	24136.4	20297.6	43168.2	42925.1	50521.3	46277.8	40048.5	42400.8	29975.8	35951.6	42018.9	34088	34399.4	24012	23677.6	4.28505	12.8797	47665.9
23670.95;22870.04;22870.04	A0A6I8PTF8;A0A8J1J6Z8;Q6P8A1	A0A6I8PTF8	spc24	Xenopus tropicalis	Kinetochore protein Spc24;Kinetochore protein Spc24;Kinetochore protein spc24	1	1	1	1	1	1	1	1	1	1	1	1	1	1	1	1	1	1	1	1	1	49505.8	27014	47306.6	29427.4	46122.1	33962.6	51751.8	46862.1	64070.3	65952.7	60134.8	51061.6	57173.9	46082.2	57715	42131.1	52837.5	68256.1	79817.4	63461.4	255418	193467	333942
15549.15;14783.27	A0A6I8PTH2;Q28GJ7	A0A6I8PTH2	mrps18c	Xenopus tropicalis	Mitochondrial ribosomal protein S18C;28S ribosomal protein S18c, mitochondrial	1	1	1	1	1	1	1	1	1	1	1	1	1	1	1	1	1	1	1	1	1	43431	82829.9	21693.8	46442	44258.2	35053.2	42720.3	29338.1	12841.9	35442.9	35841.7	28522.8	38262.5	33230.7	33856.8	27409.1	34834.9	28742.2	28428	38651	305625	1.2674e+06	981.726
95688.54;100640.14;91208.19;98734.22;98282.37	A0A6I8PTJ9;A0A6I8PTM6;A0A803J799;A0A803JEC1;A0A803JT11	A0A6I8PTJ9	ccpg1	Xenopus tropicalis	Cell cycle progression 1	2	2	1	2	2	2	1	2	1	1	0	0	1	0	1	1	0	0	1	0	1	45180.2	33311.1	30136.1	34840.6	32444.9	28998.1	27990.4	25474.5	26757.7	NaN	NaN	29177.9	NaN	28634.4	31708	NaN	NaN	25985.8	NaN	22824.1	710.073	13.1641	2.98629
122507.43;122198.94	A0A6I8PTK0;A0A6I8T1P3	A0A6I8PTK0	upf1	Xenopus tropicalis	UPF1 regulator of nonsense transcripts homolog;Regulator of nonsense transcripts 1	34	30	33	30	32	32	30	33	34	33	32	33	32	33	32	32	30	29	32	30	33	423951	412610	442352	440136	411236	486042	465831	446400	440743	466823	415054	536066	425786	470020	448549	478488	506380	456055	459550	448896	1.06715e+06	968005	953455
161714.58;161941.82;165094.43	A0A6I8PTK1;A0A6I8T1N6;Q0IHS7	A0A6I8PTK1	trappc8	Xenopus tropicalis	Trafficking protein particle complex subunit 8	8	6	7	8	5	7	6	7	7	6	6	7	6	6	5	5	6	8	4	6	6	23087.1	22128.5	29978.8	29723.5	28845.3	36082.5	32620.4	27941	37373.5	36218.3	32255	50611.9	32104.5	38212.4	32475.4	39225.4	45437.6	45167.1	36446	34460.7	49816.9	110763	125321
63153.18;57243.55;55797.77;63125.11	A0A6I8PTK5;A0A803KDL4;A0A8J1JMJ5;B2GUI9	A0A6I8PTK5	wrnip1	Xenopus tropicalis	ATPase WRNIP1 isoform X1;Werner helicase interacting protein 1;ATPase WRNIP1 isoform X2;ATPase WRNIP1	3	3	3	3	3	3	3	3	3	3	3	3	3	3	3	3	3	3	3	3	3	48027.3	56901.1	45732.4	53757.1	53716.8	45614.6	43501.7	53892	60287.8	48922	53853.7	46320.5	49548.8	43260.2	47737.4	34488.6	37627.9	40500.6	34416.6	39261.2	430480	436722	356843
58105.78;58090.81	A0A6I8PTK7;Q6P2Z6	A0A6I8PTK7	nmd3	Xenopus tropicalis	60S ribosomal export protein NMD3	1	1	1	1	1	1	1	1	1	1	1	1	1	1	1	1	1	1	1	1	1	348549	263878	363603	349536	368612	265081	288118	296087	245801	236829	271377	208054	217409	240805	297284	233411	188296	242297	193137	245459	1.05142e+06	683952	823028
41107.75;20205.76	A0A6I8PTL6;Q5PPL5	A0A6I8PTL6	c8h6orf136;c6orf136	Xenopus tropicalis	Chromosome 6 open reading frame 136	2	2	2	2	2	2	2	2	2	2	2	2	2	2	2	2	2	2	2	2	2	72909.8	86779.3	66956.8	63101.2	75735.4	57706.1	58407.4	63619.4	79226.6	73649.7	80406.6	51678.2	85187.2	77348.1	67531.7	92807.4	55804.7	72221.1	72993.9	71388.6	245135	274373	55008420
56220.11;51390.69;56219.12	A0A6I8PTM9;A0A803K5K5;Q6DIJ9	A0A6I8PTM9	spa17	Xenopus tropicalis	Sperm autoantigenic protein 17	1	0	1	1	0	1	1	1	1	1	1	1	1	1	1	1	1	1	1	1	1	NaN	10718.7	7148.88	NaN	8835.88	8303.92	14419.2	10847.7	18358.5	15229.4	13410.4	23389.7	19877.6	8353.24	20661.2	25180.5	10266.6	6764.84	13113.9	16347	NaN	63700.8	3.0102
97593.79;100844.61;99550.07;98976.26	A0A6I8PTN0;A0A6I8RAL5;A0A6I8RJA3;A4IIH2	A0A6I8PTN0	tbck	Xenopus tropicalis	TBC1 domain containing kinase;TBC1 domain-containing kinase;TBC1 domain containing kinase;LOC100124764 protein	4	4	3	4	4	4	4	3	4	4	4	4	3	3	3	2	3	2	3	3	3	39048.8	32146.2	44613.9	37522.1	37339.3	67371.6	57725.2	23318.5	35059.1	37367.5	37918.4	57774.8	34946.9	36176.8	52077.9	74612.9	103338	67575.2	69216.3	68028.8	55465.8	110472	65432.1
34097.1	A0A6I8PTN9	A0A6I8PTN9	srm	Xenopus tropicalis	Spermidine synthase	12	12	12	12	12	12	12	12	12	12	12	12	11	12	12	12	12	12	12	12	12	741433	728900	637345	667096	593013	696242	655581	578595	725034	744239	700677	574487	693982	689744	649327	745082	599103	694928	668970	611971	4.62156e+06	4113810	4.33554e+06
95272.24;98554.9;90455.56;94300.65;95671.54;102336.98;90463.58;96304.31;96496.26;97867.15;92026.43;84614.83;100774.14	A0A6I8PTP1;A0A6I8SJQ9;A0A803J445;A0A803JJL1;A0A803JKB2;A0A8J0QPQ7;A0A8J0R2A5;A0A8J0R2P2;A0A8J0SIE9;A0A8J0SJN9;A0A8J0SJP7;A0A8J0T167;F6X1Y3	A0A6I8PTP1	brd8	Xenopus tropicalis	Bromodomain-containing 8;Bromodomain-containing 8;Bromodomain-containing 8;Bromodomain-containing 8;Bromodomain-containing 8;Bromodomain-containing protein 8 isoform X1;Bromodomain-containing protein 8 isoform X8;Bromodomain-containing protein 8 isoform X9;Bromodomain-containing protein 8 isoform X4;Bromodomain-containing protein 8 isoform X3;Bromodomain-containing protein 8 isoform X5;Bromodomai…	6	5	6	6	6	5	5	6	5	5	6	5	5	5	5	5	5	3	5	4	5	32284.2	51100.6	36317.3	36127.6	35593.3	31555.5	31277.1	40591.4	30602.2	28346.2	34560.9	20090.1	34127.8	21145.4	23412.1	28241.1	26619.3	26553	29748.8	29404.6	238288	261166	232532
61982.69;59441.92;64112.37	A0A6I8PTQ1;A0A6I8QWW9;A0A6I8RL77	A0A6I8PTQ1	wls	Xenopus tropicalis	Protein wntless homolog;Wntless Wnt ligand secretion mediator;Wntless Wnt ligand secretion mediator	4	4	4	4	4	4	4	4	4	4	4	4	4	4	4	4	4	4	4	4	4	183033	166410	253977	198120	163154	270816	210388	123261	146568	234415	120886	317818	162522	238335	216883	238562	250825	289005	291567	229770	561834	456488	783421
52562.89;49937.34;45817.03;49823.96;52986.59	A0A6I8PTR9;A0A6I8SY77;A0A803JU41;A0A803K2Z6;A0A8J0SDS6	A0A6I8PTR9	cnot11	Xenopus tropicalis	CCR4-NOT transcription complex subunit 11	3	3	2	3	2	3	3	3	3	3	3	3	3	3	3	3	2	3	3	3	3	46540.3	46260.3	46624.7	39609.2	32663.2	40008.7	44149.6	35229.1	39649.6	31728.4	40010.4	32701.7	30378.2	31830.8	39630.6	41898.7	34237.4	44159.2	38019.3	38267.7	994366	118988856	879435
50895.5	A0A6I8PTT1	A0A6I8PTT1	kcnj5	Xenopus tropicalis	G protein-activated inward rectifier potassium channel 4	6	5	5	5	5	5	4	6	5	5	4	5	5	4	6	6	6	5	5	4	6	267529	204571	291658	280272	245176	274261	245846	260897	193168	210976	170466	321597	214450	279108	247263	227280	325257	308733	250126	237796	118772	532636	1.39341e+06
177395.96;177324.88	A0A6I8PTU4;A0A8J1JLR4	A0A6I8PTU4	wdr33	Xenopus tropicalis	Pre-mRNA 3' end processing protein WDR33;Pre-mRNA 3' end processing protein WDR33 isoform X1	22	20	22	21	22	22	22	21	22	21	19	22	20	21	19	20	20	21	20	21	22	124117	164309	122287	133150	124905	115747	97580.1	163872	127513	121661	131472	109079	110765	112786	113621	100823	103988	115017	102312	134651	369660	438098	449969
46702.32;47839.55;50160.27	A0A6I8PTU9;A0A8J0QRG5;F6WMP2	A0A6I8PTU9	ifrd2	Xenopus tropicalis	Interferon-related developmental regulator 2;Interferon-related developmental regulator 2 isoform X2;Interferon-related developmental regulator 2	4	4	4	3	3	4	4	4	4	4	4	4	3	4	4	3	4	3	3	4	4	37968.6	57274.6	36386.2	43472.4	44388.3	46098.4	50380.3	35986.8	40121	38942	42007.8	63528.4	55052.2	52042.4	51366.5	44360.7	81437.3	64585	54271.4	55333.2	397814	409470	568694
510984.82;511909.92;511781.79	A0A6I8PTV6;A0A803JXX4;A0A8J0QLB8	A0A6I8PTV6	pcnt	Xenopus tropicalis	Pericentrin;Pericentrin;Pericentrin isoform X2	45	37	40	37	39	39	34	34	40	32	36	37	35	36	37	41	36	42	39	40	41	134760	111337	129451	134275	114436	125317	125661	129482	101600	107005	109426	139119	109549	126843	123747	100117	112036	115922	112310	119229	745988	957212	1.01927e+06
24993.7	A0A6I8PTW7	A0A6I8PTW7	eif4e1b	Xenopus tropicalis	Eukaryotic translation initiation factor 4E family member 1B	6	6	6	5	5	6	6	6	6	6	6	6	5	5	6	6	6	5	6	6	6	2.16175e+06	1.868e+06	2.37865e+06	2.16478e+06	1.83499e+06	2.46367e+06	2.22921e+06	2.07939e+06	1.8939e+06	2.30062e+06	1877131	3.37651e+06	2.33216e+06	3.03793e+06	2.51691e+06	2.61231e+06	2.54955e+06	2.80421e+06	2.80708e+06	2921290	9443472	6034810	9173018
75944.37;72944.04;73336.45	A0A6I8PTX7;A0A803J6T4;A0A803JBX4	A0A6I8PTX7	capn12	Xenopus tropicalis	Calpain 12	5	5	5	5	4	5	5	5	4	5	5	4	4	4	4	4	4	5	4	4	5	68850.2	55038.5	54604.8	67816.2	53766.9	58875.5	76792.3	53898.3	55982.6	68282.9	45800.4	75916.3	77162.3	99490.4	70215.2	78659.4	81091.8	60732.9	55230.1	68391.1	383405	229774	278574
110689.55;112371.41;111737.63;108056.39;113998.26	A0A6I8PTY4;A0A6I8Q607;A0A6I8QVZ7;B3DLX3;F7CM19	A0A6I8PTY4	r3hdm2	Xenopus tropicalis	R3H domain containing 2;R3H domain containing 2;R3H domain-containing 2;LOC100170562 protein;R3H domain containing 2	7	6	6	6	5	5	7	7	7	6	6	7	7	6	7	7	7	7	6	7	7	46360.1	46066.6	55537.3	60047.7	56451.4	59751.9	55403.7	49130.5	59208.1	65009.8	59725.6	62468.4	72231.4	61629.7	60098.6	65875	61610.3	56664.2	52816.8	57092.2	115666	983525	398285
49687.74;56754.08;49662.74;50854.04;50125.26;55221.4;49713.78;52594.88	A0A6I8PU15;A0A6I8QC18;A0A6I8QE73;A0A6I8R5P2;A0A6I8STG8;A0A8J1J9I9;B1H3L0;F7BXE7	A0A6I8PU15	septin11	Xenopus tropicalis	Septin;Septin-11;Septin;Septin;Septin;Septin;Septin;Septin	16	14	16	13	15	15	14	14	15	12	13	14	13	14	12	13	12	11	14	14	14	1.55535e+06	1.94389e+06	1.77019e+06	1.54759e+06	1.6835e+06	1.69047e+06	1791439	1.61494e+06	1918922	1.59018e+06	1.76414e+06	1.56918e+06	1.61486e+06	1.61826e+06	1.65405e+06	1.84528e+06	1931855	1.70507e+06	1.67181e+06	1.7532e+06	2757084	2.61606e+06	2263206
79175.29;72939.12;72681.83;78918	A0A6I8PU18;A0A8J0SRN7;A0A8J1IVX9;A0A8J1IYA1	A0A6I8PU18	aggf1	Xenopus tropicalis	Angiogenic factor with G patch and FHA domains 1 isoform X1;Angiogenic factor with G patch and FHA domains 1 isoform X3;Angiogenic factor with G patch and FHA domains 1 isoform X4;Angiogenic factor with G patch and FHA domains 1 isoform X2	5	4	4	5	4	5	5	4	4	4	3	4	4	4	5	4	4	4	4	4	4	26272.1	26288.4	32269.5	35782.4	40504.4	30480.1	36889.3	47054.5	43812.3	34687.7	39144.2	42074.6	46691.6	50466.4	49013.2	44064.4	46154.4	51611.9	43186.8	44188.8	30935.2	1720.02	13177.3
153594.34;162618.19;131947.77;130479.27;162747.3;161013.28;160867.35;162335.85;130880.51;135553.05;162206.73;136093.63;161553.86;134213.68;161278.81	A0A6I8QJU7;A0A6I8RCP4;A0A6I8RNK2;A0A6I8RWE1;A0A8J1JGT6;A0A8J1JGU1;A0A8J1JGU2;A0A8J1JGU3;A0A8J1JGU6;A0A8J1JGV5;A0A8J1JJ94;A0A8J1JJ99;A0A8J1JKC2;A0A8J1JKD2;F7EIF5	A0A6I8QJU7	magi1	Xenopus tropicalis	Membrane-associated guanylate kinase, WW and PDZ domain-containing 1;Membrane-associated guanylate kinase, WW and PDZ domain-containing 1;Membrane-associated guanylate kinase, WW and PDZ domain-containing 1;Membrane-associated guanylate kinase, WW and PDZ domain-containing 1;Membrane-associated guanylate kinase, WW and PDZ domain-containing protein 1 isoform X1;Membrane-associated guanylate kinas…	13	11	12	12	12	12	12	11	11	11	13	12	12	11	12	12	12	11	12	12	12	57099.5	47043.7	47254.3	45766.2	53936.7	42426.9	49122.3	66565.8	50066.9	48530.5	51965.6	44791.9	52405.9	52927.4	56896.4	44042.6	52237.2	51576.7	48037.8	54719	155841	128636	79607
47307.74;46835.16;17077.9;49384.09;31404.96;14238.51	A0A6I8PU34;A0A803JT78;A0A803JW37;A0A8J0QFG5;A4IHX7;B0JZW6	A0A6I8PU34	;;;arl13b;LOC100124913;	Xenopus tropicalis	ADP-ribosylation factor-like protein 13B;ADP-ribosylation factor-like protein 13B;ADP ribosylation factor like GTPase 13B;ADP-ribosylation factor-like protein 13B;LOC100124913 protein (Fragment);ADP ribosylation factor like GTPase 13B	1	1	1	1	1	1	1	1	1	1	1	1	1	1	1	1	1	1	1	1	1	87975.5	59708.2	92112	79381.2	83463.4	58633.7	78608.5	81608.1	60480.6	71888.7	61176.6	67570.4	56412.3	53088.1	64980.6	81495	58519.1	51221.5	71273.4	55014.3	312681	58430.4	295381
47048.44;61562.68;42743.34;46589.16;41940.39	A0A6I8PU38;A0A6I8PZK9;A0A6I8Q8N5;A0A803KLR5;Q28F64	A0A6I8PU38	pex3	Xenopus tropicalis	Peroxisomal assembly protein PEX3	5	4	5	5	5	4	4	4	3	5	4	4	4	4	4	4	4	4	4	4	4	52465	45574.1	48420.9	52657.8	42055.2	46246.8	44267.8	46093.1	37599.8	41309.2	31805.8	53024.8	45113.4	45292.7	48709.8	48845.3	62380.2	43399.6	43794.3	44152.5	203744608	235959	65025.6
41785.1	A0A6I8PU46	A0A6I8PU46	gtf3a	Xenopus tropicalis	Transcription factor IIIA	4	3	4	4	3	4	2	4	4	2	3	2	4	3	4	4	2	3	4	3	4	98478	91421.5	216270	114664	141106	73804.7	593395	385590	81125.2	42271.4	71665.6	1.44272e+06	48732.1	574892	540480	104828	100579	375298	69960.1	318382	294851	84718.2	968501
58891.29;65487.77;62521.31;58203.59	A0A6I8PU47;A0A6I8QYY9;A0A6I8SYW4;B1H2K4	A0A6I8PU47	psap	Xenopus tropicalis	Prosaposin	8	7	7	8	6	8	7	8	8	8	8	8	8	8	7	8	8	8	8	7	8	8457582	7620257	8447651	9659737	9246428	10101327	8644122	8892653	9375734	10876043	9931297	9818918	10803324	11360315	10727309	10730647	8940828	9349315	10424206	8770922	26210100	30648288	24893054
94867.71;85939.67;91229.44;94858.7	A0A6I8PU54;A0A6I8QRL9;A0A6I8RYB2;A0A8J0QFX0	A0A6I8PU54	sfmbt1	Xenopus tropicalis	Scm like with four mbt domains 1;Scm like with four mbt domains 1;Scm like with four mbt domains 1;Scm-like with four MBT domains protein 1	1	1	1	1	1	1	1	1	1	1	1	1	1	1	1	1	1	1	1	1	1	17007.8	18403	20228.3	15666.8	13088.6	16578.1	21290.4	22953.4	20883.5	22305	25340.7	31609.8	22747.3	23038	23525.9	26478.5	18941.9	24858.5	17628.4	22462.2	2.04915	2.35097	30377.9
86578.7;97324.51;96931.02;77351.22;91646.12;91158.54;90765.05	A0A6I8PU57;A0A6I8QXT0;A0A6I8RUM1;A0A8J0SAY3;A0A8J0SKH0;A8WGG6;F6RRS2	A0A6I8PU57	atxn7	Xenopus tropicalis	Ataxin 7;Ataxin 7;Ataxin 7;Ataxin-7 isoform X4;Ataxin-7 isoform X2;Ataxin-7;Ataxin 7	1	1	1	1	1	1	1	1	1	1	1	1	1	1	1	1	0	1	1	1	1	21585.1	27079.2	19660.3	21161.1	14836.2	22493.6	16104.4	24305.4	15334.3	18443.1	30337.7	13093.3	13840.3	11085.1	17763.6	NaN	23550.3	13397.8	16957.9	20044.6	78039.5	43024.3	161856
91560.47;88424.77;93016.02;97324.76	A0A6I8PU64;A0A803JT69;A0A803K5L7;A0A8J0SUL2	A0A6I8PU64	bud13	Xenopus tropicalis	BUD13 homolog	4	3	3	4	4	3	4	4	4	4	4	4	4	4	4	4	4	4	4	4	4	56998.8	33549.4	55017.4	48544.5	56414.8	52865	48432.9	48460.6	48777.5	48769.7	37675.7	51623.3	46786.1	54129.4	50632.4	49123.1	59722.8	53172.5	53806.3	53707.6	74197	46305.7	438040
21117.73;22470.24	A0A6I8PU68;A9JTY1	A0A6I8PU68	dnaaf6;LOC100127880	Xenopus tropicalis	Dynein axonemal assembly factor 6;LOC100127880 protein (Fragment)	1	1	1	1	1	1	1	1	0	0	0	0	0	0	0	0	0	0	0	0	0	32193	5551.48	11434.5	9398.27	9358.63	14199	7275.65	NaN	NaN	NaN	NaN	NaN	NaN	NaN	NaN	NaN	NaN	NaN	NaN	NaN	84599.7	35694.9	24119.1
51711.48;55553.1;57771.67;53130.17	A0A6I8PU74;A0A8J0S9F9;F7CZL3;Q28C48	A0A6I8PU74	ctsa	Xenopus tropicalis	Carboxypeptidase	7	7	7	7	7	7	7	7	7	7	7	7	7	7	7	7	7	7	7	7	7	1141867	976082	1.18056e+06	1.13965e+06	1.05317e+06	1.21516e+06	1.38487e+06	1268243	1.1028e+06	1.34949e+06	996252	2.14242e+06	1.16159e+06	1.54793e+06	1405603	1.24384e+06	1.5323e+06	1570506	1350927	1362555	4436048	3.55535e+06	5061913
72534.91;66785.56;67145.69;65049.51;63171.67;63484.87;71171.43;65280.83;67016.87;70940.12;63716.19;59561.62	A0A6I8PU77;A0A6I8RES2;A0A6I8T2T8;A0A803J3U0;A0A803KA31;A0A8J0SMH7;A0A8J0SP00;A0A8J0SP05;A0A8J0SQ52;A0A8J0SQ99;A0A8J0SQA4;A0A8J1JMI1	A0A6I8PU77	LOC100145148	Xenopus tropicalis	Uncharacterized LOC100145148;Uncharacterized LOC100145148;Uncharacterized LOC100145148;Uncharacterized LOC100145148;Uncharacterized LOC100145148;Uncharacterized protein LOC100145148 isoform X9;Uncharacterized protein LOC100145148 isoform X1;Uncharacterized protein LOC100145148 isoform X7;Uncharacterized protein LOC100145148 isoform X5;Uncharacterized protein LOC100145148 isoform X2;Uncharacterize…	1	1	1	1	1	1	1	1	1	1	1	1	1	1	1	1	1	1	1	1	1	6159.13	6039	8079.88	7863.84	5028.58	14960.9	5777.78	8277.09	9708.99	11560.6	4434.65	18361.9	5716.15	10857.9	9722.9	14541	10170.3	10584.7	5374.08	9139.62	1.87016	4.06123	2.96396
88277.53;89654.97;91371.03;88450.44	A0A6I8PU87;A0A803JAC5;A0A803JNK6;A0A803JYA7	A0A6I8PU87	XB5953084	Xenopus tropicalis	Kinesin-like protein	18	18	18	17	18	18	18	17	18	18	18	18	16	18	18	17	18	17	18	16	17	405708	420918	412962	410381	441438	527375	446861	416580	444534	492606	411240	468010	459541	538947	441320	474557	523161	498238	485914	439030	11320649	12775669	11404400
43178.9	A0A6I8PU88	A0A6I8PU88	sac3d1	Xenopus tropicalis	SAC3 domain containing 1	4	3	3	4	3	4	3	4	2	4	4	3	4	3	4	4	3	4	3	4	4	62057.6	43019.8	47479.5	46802.6	39659.5	60597.1	72768	40065.4	49786.2	67947.4	62015.8	60923.3	62033.8	90331.5	66102.6	101837	83012.3	87965	78227.2	70541.9	38737.4	10406	45113.2
71251.82;74659.65	A0A6I8PU90;B1H3C4	A0A6I8PU90	srp72	Xenopus tropicalis	Signal recognition particle subunit SRP72	12	12	12	12	12	12	12	12	12	12	12	12	12	12	11	12	11	11	11	12	11	362484	386861	340842	341418	337263	361214	349537	357204	336619	317491	365623	312337	330858	322405	319548	309744	314014	311365	301765	356813	2.09727e+06	2.02937e+06	1.88795e+06
82083.16;81562.76;78846.35;79079.73;85296.12;82098.17	A0A6I8PUA6;A0A6I8RJB9;A0A8J0QXY3;A0A8J1JVN6;F7ECI2;L7N3W6	A0A6I8PUA6	c1r	Xenopus tropicalis	complement subcomponent C1r	1	1	1	1	1	1	1	1	0	0	0	0	1	0	1	1	1	1	1	0	0	8014.63	4753.98	14079.5	10321	9524.34	10195.1	14628.3	NaN	NaN	NaN	NaN	16201.5	NaN	10640.4	7899.19	9672.98	19803.3	7619.39	NaN	NaN	1.72819	2.45451	3.63406
41538.42;38831.23;40699.36	A0A6I8PUA9;A0A803J4P2;A0A803KF21	A0A6I8PUA9	draxin	Xenopus tropicalis	Dorsal inhibitory axon guidance protein	1	1	1	1	1	1	0	1	1	1	1	0	1	0	1	0	0	0	1	1	0	20259.2	14661.1	18588.1	15699.6	16287.3	NaN	10006.3	15612.7	8318.17	11147.6	NaN	17978.8	NaN	12429.4	NaN	NaN	NaN	13425.7	7866.72	NaN	122355	38119.2	40623.3
155456.22;155715.34;157018.81;154114.44	A0A6I8PUC3;A0A6I8Q165;A0A6I8RP95;A0A8J0SAB8	A0A6I8PUC3	rad50	Xenopus tropicalis	RAD50 homolog, double strand break repair protein;RAD50 homolog, double strand break repair protein;RAD50 homolog, double strand break repair protein;DNA repair protein RAD50	22	20	19	17	18	20	18	20	19	21	18	19	16	19	19	20	19	18	18	18	21	301167	244680	285072	300111	302660	296595	285347	278967	284297	291842	294251	294459	284953	254441	256029	291326	284175	296727	293468	253944	3.44009e+06	2852591	3.78265e+06
73566.46;72895.7	A0A6I8PUC4;F6SR03	A0A6I8PUC4	ttll12	Xenopus tropicalis	Tubulin tyrosine ligase-like 12	18	18	18	17	17	16	17	17	17	17	18	17	18	16	17	17	18	17	18	18	18	1.02636e+06	1.03705e+06	1152659	956286	967363	1.2842e+06	1.24258e+06	794665	1.0333e+06	1.19869e+06	885604	1.37692e+06	1.11964e+06	1.15571e+06	1.09319e+06	1.33893e+06	1.35021e+06	1160915	1.18727e+06	1.16695e+06	3.96071e+06	3954475	4.67267e+06
52341.63;40273.71;38436.58;38339.62;40178.43;41060.37;40192.41	A0A6I8PUC6;A0A803JBL9;A0A803JXF4;A0A803K3M3;A0A8J0SLA6;F6TFL6;Q28HW3	A0A6I8PUC6	yju2	Xenopus tropicalis	Splicing factor YJU2	6	6	6	6	6	6	5	4	6	6	5	6	6	6	6	6	6	5	6	6	6	112226	104850	108184	114325	118864	112947	110455	112744	84596.7	68995.2	102051	71785	89907.9	89657.6	87193.6	79701.1	91966.4	96245.5	76303.2	117412	496509	250150	344844
44789.66;49505.97	A0A6I8PUC7;Q0P4K7	A0A6I8PUC7	;MGC147172	Xenopus tropicalis	Cornifelin;Uncharacterized protein LOC780305	4	3	4	3	3	4	2	3	2	3	3	3	2	2	2	3	2	2	3	3	2	53792.2	104449	81675.8	86181.6	97874.7	69899.5	59278.9	95763.9	79952.6	58620	99989.4	71874.5	58102.3	46222.7	54683.4	62792.9	56468.9	58052.6	53769.7	80593.3	783480	760037	823465
46272.7	A0A6I8PUC9	A0A6I8PUC9	csnk2a1	Xenopus tropicalis	non-specific serine/threonine protein kinase	17	15	15	14	15	14	15	15	14	15	13	16	15	13	16	15	15	14	14	14	15	1.31807e+06	1.32395e+06	1.10169e+06	1.21935e+06	1.2965e+06	1319390	1.22747e+06	1.30857e+06	1.27578e+06	1.27221e+06	1.27473e+06	1.16071e+06	1246454	1.22176e+06	1.19637e+06	1.27594e+06	1.19136e+06	1.28527e+06	1.23086e+06	1.22723e+06	8721397	10036080	7161769
55744.71;44768.07;47216.52	A0A6I8PUD6;A4QNA6;B1H3K9	A0A6I8PUD6	mindy1;LOC100125125;LOC100125125	Xenopus tropicalis	Ubiquitin carboxyl-terminal hydrolase;Ubiquitin carboxyl-terminal hydrolase (Fragment);Ubiquitin carboxyl-terminal hydrolase (Fragment)	2	2	2	2	1	2	2	2	2	2	2	2	2	2	2	2	2	2	2	2	2	38352.7	22265.2	37777.6	52325	43191.9	59847.2	47211.7	37465.8	65832.9	69271.6	54747.4	82928.8	90907.4	67585	45377.7	76678.8	94964.8	59347.4	64779.4	50173.4	2868.2	1483.15	2787.3
76475.67;76898.68;67478.01;76940.36;79025.13	A0A6I8PUE2;A0A6I8STD8;A0A803KI30;A0A8J0SVV1;F7BSX2	A0A6I8PUE2	rtf1	Xenopus tropicalis	RTF1 homolog, Paf1/RNA polymerase II complex component;RTF1 homolog, Paf1/RNA polymerase II complex component;MGC89486 protein;RNA polymerase-associated protein RTF1 homolog isoform X1;RTF1 homolog, Paf1/RNA polymerase II complex component	13	13	13	13	13	13	12	13	13	13	13	13	13	13	13	13	12	13	13	12	13	217426	172985	194870	202094	225366	174899	182847	185960	165727	178146	192064	171683	186297	177821	160192	177069	176565	177103	169010	174672	446718	332753	372226
119345.62;116531.5;119274.54;118031.25;117960.17;116602.57;112242.65	A0A6I8PUF7;A0A803JWW6;A0A8J0QTM7;A0A8J0QZ58;A0A8J0R3C4;A0A8J0R3Y1;B1H3H0	A0A6I8PUF7	xpc;xpc;xpc;xpc;xpc;xpc;LOC100145629	Xenopus tropicalis	DNA repair protein complementing XP-C cells isoform X1;Xeroderma pigmentosum, complementation group C;DNA repair protein complementing XP-C cells isoform X2;DNA repair protein complementing XP-C cells isoform X3;DNA repair protein complementing XP-C cells isoform X4;DNA repair protein complementing XP-C cells isoform X5;LOC100145629 protein (Fragment)	1	1	1	1	1	1	1	1	1	1	1	1	1	1	1	1	1	1	1	1	1	49891.8	41828	46685.2	44772.4	40550.7	46009.4	26648	38321.7	46307.7	50368.4	50077	46393.8	58715.8	54662	52336.2	52949.5	44582.7	53041.9	38101.1	56511	2.23784	2.57932	2.62246
53233.83;54142.79	A0A6I8SZ89;Q28D28	A0A6I8SZ89	tom1	Xenopus tropicalis	Target of myb1 membrane trafficking protein;Target of Myb protein 1	13	11	13	12	11	13	13	12	13	13	13	12	12	12	11	12	11	12	11	11	12	332854	236991	309182	305905	293997	278281	326919	320029	280102	251305	261903	325693	273508	282685	304227	255143	267895	271992	284009	264362	748522	648346	748904
112365.56;106324.59;111060;111145.11;111216.19;106395.67;37195.97;48846.09	A0A6I8PUG4;A0A6I8Q3M1;A0A6I8QA49;A0A8J0QQE9;A0A8J0QZ84;A0A8J0T3A8;A7MC35;Q6P7N5	A0A6I8PUG4	hltf	Xenopus tropicalis	Helicase-like transcription factor;Helicase-like transcription factor;Helicase-like transcription factor;Helicase-like transcription factor isoform X2;Helicase-like transcription factor isoform X1;Helicase-like transcription factor isoform X3;Hltf protein (Fragment);Hltf protein (Fragment)	2	2	2	2	2	2	2	2	2	1	1	2	2	1	1	2	0	1	2	1	2	8369.59	11195.2	353.959	8628.46	6462.3	8738.08	6403.51	8147.8	5307.96	4793.64	10137.3	312.337	15092.3	3259.21	8714.17	NaN	3718.4	3712.39	5308.29	8024.45	712115	828566	443826
31050.1	A0A6I8PUI9	A0A6I8PUI9	hax1	Xenopus tropicalis	HCLS1 associated protein X-1	7	6	6	6	6	6	6	7	6	6	6	5	5	5	7	6	6	7	7	6	6	136376	110529	126864	153471	139662	117203	106241	122274	133005	123485	132364	128539	112202	102386	106159	101027	120573	103603	131999	113335	192950	748342	291019
79753.74;75735.49;58998.78	A0A6I8PUJ6;F6RCX3;Q6P1V2	A0A6I8PUJ6	lrrc1	Xenopus tropicalis	Leucine rich repeat containing 1;Leucine rich repeat containing 1;Leucine-rich repeat-containing protein 1	1	1	1	1	1	1	1	1	1	1	1	1	1	1	1	1	1	1	1	1	1	6472.76	13464.8	11785.8	11792.3	9945.38	36161	35475.3	41407.9	47028.4	22752.6	30411.6	24156.6	28398.7	25160.5	47969	44417.5	32025	33847.9	25162.4	27518.6	59305.4	98862.4	81784.7
94151.13;92455.86;88041.93;92368.78	A0A6I8PUK1;A0A6I8PZ91;A0A6I8S543;A0A8J0R2W6	A0A6I8PUK1	cwc22	Xenopus tropicalis	Pre-mRNA-splicing factor CWC22 homolog	11	10	9	10	10	9	11	11	7	9	11	10	11	11	10	10	10	10	11	10	11	90941.7	68007.9	86501	84363.5	90862.5	134570	96688.5	81267.9	121159	134448	105436	132573	111183	119113	102044	175168	170022	142567	149011	114072	228700	196582	105357
71163.6	A0A6I8PUK5	A0A6I8PUK5	nol9	Xenopus tropicalis	Nucleolar protein 9	4	4	4	4	4	4	4	4	4	3	4	3	3	3	3	3	4	3	4	3	3	126709	106120	109987	99558.5	110075	114486	113963	74791.4	96971.7	126314	89546.2	121983	112933	110865	95039.1	117962	152123	143651	144063	145449	472825	486032	337225
86103.25;81944.65;85166.3;80997.5;84738.66;87883.36;87242.67;87755.23;87114.54;83969.84;84097.97;84638.59	A0A6I8PUK7;A0A6I8Q130;A0A6I8SG85;A0A6I8SV65;A0A803KIY0;A0A8J0SIR9;A0A8J0SSH0;A0A8J0STG9;A0A8J0STU6;B4F6T1;B7ZUS7;Q28CS1	A0A6I8PUK7	hgs	Xenopus tropicalis	Hepatocyte growth factor-regulated tyrosine kinase substrate	11	10	10	10	11	10	11	10	10	10	10	10	9	10	10	10	11	10	10	10	9	316986	374703	326447	413052	342522	349990	274957	360087	340247	315858	312487	309385	339193	303847	309745	314337	323790	294866	324614	299116	918766	1.13718e+06	1.01533e+06
16977.55;14186.24	A0A6I8PUL8;Q0V9E7	A0A6I8PUL8	;mrpl42	Xenopus tropicalis	Large ribosomal subunit protein mL42	3	3	3	2	3	3	1	2	3	2	3	2	3	3	3	3	3	3	3	2	3	165128	303228	102008	238109	290988	217270	242887	223770	197393	117523	271519	212748	200711	218822	219300	179537	112549	158216	174243	112799	260609	233003	692963
29751.82;29678.69;28029.65;29646.63	A0A6I8PUM6;A0A803K9U2;A0A803KC03;A0A8J1IRD6	A0A6I8PUM6	LOC101730495;LOC101730495;LOC100487769;LOC100487769	Xenopus tropicalis	C-reactive protein;C-reactive protein;Pentraxin family member;C-reactive protein	1	1	1	1	1	1	1	1	1	1	1	1	1	1	1	1	1	1	1	1	1	84210.5	70603.6	69682.3	98573.7	56063	92724.8	55211.7	57448.7	88558.7	93981	69325.7	79351	88982.2	68083.4	64912.6	109077	66037.4	52721.4	80573.5	54475.8	59474.4	62243.3	45903.1
46181.35;46829.18;45730.39;53156.15;46148.29;53226.2;46217.4	A0A6I8PUM9;A0A6I8Q7D9;A0A803JNY5;A0A8J0SPW3;A9JTK1;C4B801;Q28H28	A0A6I8PUM9	c4bpa;c4bpa;c4bpa;c4bpa;c4bpa;ARC1;c4bpa	Xenopus tropicalis	Complement component 4 binding protein, alpha;Complement component 4 binding protein, alpha;Complement component 4-binding protein, alpha;Complement component 4 binding protein, alpha isoform X1;Complement component 4 binding protein, alpha;ARC1;Complement component 4 binding protein, alpha precursor	2	1	2	1	2	2	2	2	2	2	1	0	2	2	1	2	2	2	1	2	2	32243	12138.4	33611.4	32326.4	28372.7	27701.6	29115.6	28526.4	18475.2	18203.1	NaN	17700.2	15758.8	23167.8	24575.4	16527.4	23557	26907.4	23504.7	27740.1	255350	470.057	98544.1
490353.91;492023.54;492324.08;492725.37;493922.63;483759.75;493851.55;493865.58	A0A6I8PUN2;A0A6I8QMJ9;A0A6I8RDB3;A0A6I8RZ42;A0A6I8SMY0;A0A803JUC6;A0A8J0SPB5;A0A8J1JV87	A0A6I8PUN2	akap9	Xenopus tropicalis	A-kinase anchoring protein 9;A-kinase anchor protein 9 isoform X5;A-kinase anchoring protein 9;A-kinase anchor protein 9 isoform X4;A-kinase anchor protein 9 isoform X1;A-kinase-anchoring protein 9;A-kinase anchor protein 9 isoform X3;A-kinase anchor protein 9 isoform X2	23	19	15	20	19	21	23	21	23	20	20	22	21	23	19	19	18	19	18	19	22	22930.1	20719.8	21978.8	25549.2	24851.9	25340.2	20248.7	22698.4	22004.6	23746	25388.6	24512.2	25888.8	27903.4	28274.2	25058.5	28014.2	27664.5	23571.5	27265.7	18712.2	26965.5	24387.8
92142.84;94072.16;94012.11	A0A6I8PUP9;A0A6I8RFN2;E2ICL5	A0A6I8PUP9	adam9	Xenopus tropicalis	ADAM metallopeptidase domain 9;ADAM metallopeptidase domain 9;Disintegrin and metalloproteinase domain-containing protein 9 precursor	1	1	1	1	1	1	0	1	1	0	1	1	0	0	1	1	1	0	1	0	1	11789.9	16334.9	7913.93	12089.9	6932.45	NaN	8960.61	10538.1	NaN	5867.02	11774.2	NaN	NaN	8055.72	5693.15	5042.08	NaN	7511.28	NaN	6336.92	166134	29688	24363.5
40326.71;37292.38;34301.91;32741.11;33794.28;41244.87;35220.07	A0A6I8PUQ0;A0A803JHA5;A0A803JW55;A0A803JX42;A0A803KFX7;A0A8J0T2M4;A0A8J0T4R8	A0A6I8PUQ0	sfxn4	Xenopus tropicalis	Sideroflexin 4;Sideroflexin 4;Sideroflexin 4;Sideroflexin 4;Sideroflexin 4;Sideroflexin-4 isoform X1;Sideroflexin-4 isoform X4	2	1	2	2	2	2	2	2	1	1	2	2	2	1	2	1	2	1	2	2	2	59074	52269.6	46049.3	54242.1	49905.4	48984.8	56706.7	43523.2	55250.2	66890.2	45530.3	69876.5	60359.8	42611.6	57423	44898.8	47953.2	50015.3	36391.3	53485.7	1.14818e+06	384463	321134
83949.16;80447.98;83745.86;81956.76	A0A6I8PUQ5;A0A803JXA6;B5DEB9;F6PZM0	A0A6I8PUQ5	patl2	Xenopus tropicalis	Protein PAT1 homolog 2	4	2	2	1	2	2	3	3	3	2	1	1	3	1	2	2	2	2	1	2	3	20533.5	28014	7937.88	11583	17706.7	11199.6	11631.8	22702.4	6028.62	8039.26	13167.9	17487.6	13123.2	12851	14114.7	9166.24	5822.51	13299.1	10015.2	11833	274066	139368	163628
90071.08;82106.9;87426.34;89911.67;81326.38	A0A6I8PUR3;A0A6I8RBG1;A0A6I8S2Z4;A0A6I8S6D1;A0A8J0T125	A0A6I8PUR3	LOC100495031	Xenopus tropicalis	Two pore calcium channel protein 1;Two pore calcium channel protein 1;Two pore calcium channel protein 1;Two pore calcium channel protein 1;Two pore calcium channel protein 1 isoform X2	6	5	5	4	5	4	5	4	4	4	5	4	4	4	4	4	5	4	5	4	3	88052.8	71249.9	92299.2	74056.5	84881.8	77762.7	77563.2	52637	86953.2	92719.9	77189.1	81312.5	74451.5	73667.3	55834.1	93028	90287.8	72933.2	83070.1	86403	306014	265824	262363
13912.5	A0A6I8PUR7	A0A6I8PUR7	mrpl54	Xenopus tropicalis	Large ribosomal subunit protein mL54	3	2	2	3	3	2	3	3	3	3	2	2	3	3	3	2	3	3	2	2	3	43128.3	54250	45475.1	43381.3	41372.1	56764.9	52064.4	48725	51594.3	55715.4	54244.4	72227	52672.1	54584.7	65819.1	57319.8	57008.6	74757.4	60388.5	60959.5	568339	396692	7911.38
97720.47;91525.67;99159.16	A0A6I8PUS5;A0A6I8SXZ9;A0A8J1JNB7	A0A6I8PUS5	rbbp8	Xenopus tropicalis	DNA endonuclease RBBP8	3	3	3	3	3	3	3	3	3	3	3	3	3	3	3	3	3	3	3	3	3	79563.3	65590	76640.5	68574.4	70817.5	49593.3	71357.9	72046.4	81331.2	67770	69899	75765.5	53892.9	69239.7	70463.1	59155.4	59521.9	63410.1	52466	72239.3	235474	108890	315223
75206.51;80545.79;76532.13;88573.13	A0A803KAT6;A0A803KCJ1;A0A803KFD3;A0A8J1JIS9	A0A803KAT6	tmem214	Xenopus tropicalis	Transmembrane protein 214;Transmembrane protein 214;Transmembrane protein 214;Transmembrane protein 214 isoform X1	13	13	13	13	13	13	13	13	12	13	13	13	13	12	13	13	13	13	12	12	13	522765	583850	477244	494503	428591	499941	386106	326937	449430	425266	444459	358313	465951	386196	403983	520436	493932	467933	419313	418974	2.74868e+06	3.01123e+06	2.27203e+06
262591.87;263542.9;253806.38;264571.01;265630.54;265437;262676.92;259170.21;263210.67	A0A6I8PUT3;A0A6I8QJH5;A0A6I8QN01;A0A6I8QYH7;A0A6I8RNT0;A0A6I8SG34;A0A8J0QVJ4;A0A8J1J4E3;F6URY7	A0A6I8PUT3	acaca	Xenopus tropicalis	acetyl-CoA carboxylase	3	3	2	1	1	3	2	3	3	2	0	2	3	3	3	3	3	3	3	2	2	9258.01	18431.1	10458.4	10104.9	10198.5	10421	10419.5	4815.07	6624.03	NaN	7866.02	5367.65	3842.18	4027.41	2901.88	7607.09	8339.67	8020.57	10029.6	9215.07	157491	99483.9	59995.8
50269.92;48421.99;49840.39;46791.77;49840.39	A0A6I8PUU1;A0A6I8SBG4;A0A8J1JMQ1;F7AQD2;Q6NX27	A0A6I8PUU1	mindy3	Xenopus tropicalis	Ubiquitin carboxyl-terminal hydrolase MINDY;Ubiquitin carboxyl-terminal hydrolase MINDY;Ubiquitin carboxyl-terminal hydrolase MINDY;Ubiquitin carboxyl-terminal hydrolase MINDY;Ubiquitin carboxyl-terminal hydrolase MINDY-3	6	5	5	5	5	4	5	5	5	6	4	4	5	5	5	5	5	5	5	5	5	365679	288266	333168	323358	342755	450950	395685	305844	391459	401940	329068	379972	392927	357317	336771	407759	485454	469768	400973	392391	1.10019e+06	978198	1.24781e+06
16855.77;17492.49;17251.16	A0A6I8PUU6;A0A803KE52;A4IHS8	A0A6I8PUU6	;;mydgf	Xenopus tropicalis	Myeloid-derived growth factor;Myeloid-derived growth factor;C19orf10 protein	3	3	3	3	3	3	3	3	3	3	3	3	3	3	3	3	3	3	3	3	3	3.82109e+06	5.67283e+06	3500172	3.93738e+06	4096296	2.97305e+06	3.46438e+06	4522852	4.35995e+06	3.50576e+06	4400811	2.50673e+06	3.37909e+06	2.80825e+06	3056226	3.36873e+06	2673582	2.72907e+06	2.5839e+06	2.87684e+06	7.20298e+06	23923922	13002992
59660.59;58913.04;64710.59;64698.54	A0A6I8PUU7;A0A6I8RU76;F6TZH9;Q6NVS4	A0A6I8PUU7	dtx2	Xenopus tropicalis	E3 ubiquitin-protein ligase	1	1	1	1	1	1	1	1	1	1	1	1	1	1	1	1	1	1	1	0	1	70701.2	64613.8	73793.3	25023.7	31098.5	35937.8	30738.9	48608.9	29524.5	16620.3	29863.7	17758.2	34012.2	20384.4	32966	14408.5	20961.7	38547.4	NaN	30701.4	2.49574	6.29235	20465.7
188655.87;189840.1;183761.45;186696.73;189060.34	A0A6I8PUU9;A0A6I8QNC7;A0A6I8S2Y2;A0A6I8SZS2;A0A8J0QES6	A0A6I8PUU9	eif2ak4	Xenopus tropicalis	non-specific serine/threonine protein kinase	12	10	11	8	9	9	9	9	10	9	9	9	9	9	8	9	8	8	12	10	10	49110.9	38427.1	52126.8	49927.4	51396.1	62566.3	59878.1	40971.1	43171.8	50484.6	46247.5	66918	51006.7	61921.7	54100.3	55921.5	53590.9	66614.7	65908	60287.2	716726	1.00404e+06	719494
15196.95;15068.78;15312.04	A0A6I8PUV2;A0A8J0STV5;A4IHK4	A0A6I8PUV2	rps24	Xenopus tropicalis	40S ribosomal protein S24	7	6	7	6	7	7	6	7	7	7	7	6	6	6	6	6	6	7	6	6	6	1.6539e+06	1.62538e+06	1.72795e+06	1.66511e+06	1.73765e+06	1.79216e+06	1.62796e+06	1.82204e+06	1.8259e+06	1.46174e+06	1.63129e+06	1.83739e+06	1.6396e+06	1.65103e+06	1.74362e+06	1.66731e+06	1.7635e+06	2.12502e+06	1.85712e+06	1.81151e+06	5.42668e+06	5872754	4.68808e+06
55971.91;52178.67;50881.15	A0A6I8PUV6;A0A803K436;Q640U0	A0A6I8PUV6	acbd5	Xenopus tropicalis	Acyl-CoA-binding domain-containing protein 5	5	5	4	4	5	5	5	4	4	4	5	4	4	5	5	5	5	5	5	5	5	78240.4	71595.2	95503.8	96626.9	95378.9	85224	65634.3	91112.3	99985.9	102310	92267.4	94149.6	90475.5	91883	103394	102320	105926	113841	101346	95134.9	179686	149046	241990
42990.33;38549.04	A0A6I8PUX1;B2GUS9	A0A6I8PUX1	fbxl8	Xenopus tropicalis	F-box and leucine-rich repeat protein 8;F-box/LRR-repeat protein 8	2	1	2	2	2	2	2	2	2	2	2	1	2	2	2	2	2	2	2	2	2	23115.5	10088.9	21989	13398.5	15678.4	32069.7	22283.7	12613.3	16267.7	23638.8	14098.3	55052.4	25801.2	35310	28128.2	39562	51996.9	43855.6	32762.8	33288.3	3.83509	16372.8	20372.5
50284.14;49512.09;51007.85;56717.38;54888.43;55490.94;49937.67;51414.36;55240.69;50990.8;56467.12;49764.37	A0A6I8PUY1;A0A6I8Q4M7;A0A6I8QYE9;A0A6I8QYX8;A0A6I8R599;A0A803JNX8;A0A803JP28;A0A8J1J6D9;A0A8J1J6E1;A0A8J1J8T7;A0A8J1J9U8;B1H120	A0A6I8PUY1	septin8	Xenopus tropicalis	Septin;Septin;Septin;Septin-8;Septin;Septin;Septin;Septin;Septin;Septin;Septin-8 isoform X2;Septin-8	2	1	1	1	1	1	0	0	2	1	1	2	2	1	2	1	0	1	1	1	2	1869.03	5687.87	3167.68	4271.62	7277.1	NaN	NaN	3805.42	4175.36	7319.77	13713.6	2476.44	4.71104	3051.82	2838.22	NaN	5314.98	5517.92	8515.51	6067.75	5.41123	7.262	10.0256
120427.04;125932.08;117226.83;134694.97;122400.42;139515.49;131622.9;122731.88;120354.93;117154.73	A0A6I8PUY8;A0A6I8PXY6;A0A6I8Q153;A0A6I8QMR7;A0A6I8S2K3;A0A6I8SA83;A0A6I8SVV7;A0A7D9NKL4;B2GU51;Q28C28	A0A6I8PUY8	rapgef1;rapgef1;rapgef1;rapgef1;rapgef1;rapgef1;rapgef1;rapgef1;LOC733953;rapgef1	Xenopus tropicalis	Rap guanine nucleotide exchange factor 1;Rap guanine nucleotide exchange factor 1;Rap guanine nucleotide exchange factor 1;Rap guanine nucleotide exchange factor 1;Rap guanine nucleotide exchange factor 1;Rap guanine nucleotide exchange factor 1;Rap guanine nucleotide exchange factor 1;Rap guanine nucleotide exchange factor 1;LOC733953 protein;Rap guanine nucleotide exchange factor (GEF) 1	1	1	1	1	1	1	1	1	1	1	1	1	1	1	1	1	1	1	1	1	1	14991.1	25430.3	14651.4	12521.2	20162.3	8437.49	14738.5	25276.6	18380.8	5525.61	21751.3	8213.27	9691.45	10081.5	10866.3	6863.9	4208.48	9216.93	8588.35	11541.6	2.23483	2.83145	2.68045
52463.7;48627.42;51926.19	A0A6I8PUZ2;A0A7D9N0C6;Q5FV97	A0A6I8PUZ2	gtf2h4	Xenopus tropicalis	General transcription factor IIH subunit 4	2	1	1	1	2	2	1	2	2	2	1	2	2	2	2	2	2	2	2	2	2	37622.6	75315.2	41164	37277.6	38623.1	21613.8	37242.2	43059.3	34588	30028.2	47872.8	55667.3	44662	41123.6	33107.1	38037.9	34207.8	38167.6	39127.9	38950.6	2965591296	156527	149777
77673.27;85561.46;83898.52	A0A6I8PUZ4;F7CR26;Q28DS1	A0A6I8PUZ4	ascc2	Xenopus tropicalis	Activating signal cointegrator 1 complex subunit 2	6	6	6	6	6	6	6	6	6	6	6	6	6	6	6	6	6	6	6	6	6	132516	131632	130799	141623	127494	161097	160923	139317	120047	119627	117785	160439	128339	156601	149572	132602	126496	148306	150356	136424	3570735	3.8284e+06	3.27628e+06
87270.68;65317.73	A0A6I8PV08;A0A8J0QNS7	A0A6I8PV08	klhdc4	Xenopus tropicalis	Kelch domain containing 4;Kelch domain-containing protein 4 isoform X1	17	17	17	17	17	17	17	17	17	17	17	17	16	17	16	17	17	17	16	16	17	740044	741284	654167	799159	749568	775062	628933	766330	716186	707450	736940	611260	705197	545417	556485	809990	710305	616282	704526	744720	2.83415e+06	3.2813e+06	2.60676e+06
53097.4;54489.04;51538.57;53107.44	A0A6I8PV30;A0A803J329;A0A803JWM6;B1H307	A0A6I8PV30	XB5885308 [provisional:ncoa5];XB5885308 [provisional:ncoa5];XB5885308 [provisional:ncoa5];XB5885308	Xenopus tropicalis	Provisional ortholog of nuclear receptor coactivator 5;Provisional ortholog of nuclear receptor coactivator 5;Provisional ortholog of nuclear receptor coactivator 5;LOC100145527 protein	9	9	8	8	8	8	8	7	8	8	8	9	8	8	9	8	9	9	8	8	8	104802	90155.9	101308	96902.7	109491	99406.4	82395.4	103654	100548	102694	95233.2	108369	121708	108507	109669	120409	132334	85862.1	106365	107011	431582	355778	426048
19291.41;25693.52;21177.56;39841;41435.87;25111.26;24098.65;19587.71;19077.19	A0A6I8PV35;A0A6I8RRG2;A0A803JR96;A0A803JUZ8;A0A803K9H9;A0A803KBC2;A0A8J0SQ40;A9ULM5;F6ZK77	A0A6I8PV35	tpd52	Xenopus tropicalis	Tumor protein D52;Tumor protein D52;Tumor protein D52;Tumor protein D52;Tumor protein D52;Tumor protein D52;Tumor protein D52 isoform X2;LOC100135218 protein;Tumor protein D52	4	4	4	4	4	4	4	4	4	4	4	4	4	4	4	4	4	4	4	4	4	543116	513119	375252	400384	486847	441585	499096	400942	365266	268590	418363	415802	299906	358410	408483	332931	298152	413724	298983	414225	1.52757e+06	1.14425e+06	1.12977e+06
34632.29;28467.29;33259.93;31453.63	A0A6I8PV49;A0A6I8S5I5;F6VLS2;Q5M8U4	A0A6I8PV49	esd	Xenopus tropicalis	S-formylglutathione hydrolase	7	7	6	7	6	7	7	7	7	7	7	7	7	7	6	7	6	7	6	7	7	226693	361306	455177	360167	328634	408615	320534	313748	324590	392491	291633	505586	373641	418518	422202	453162	488116	441084	421225	476679	1.90425e+06	1.47239e+06	2.00742e+06
124311.84;67127.15	A0A6I8PV51;B0JZU7	A0A6I8PV51	ttll4	Xenopus tropicalis	Tubulin polyglutamylase TTLL4;Ttll4 protein (Fragment)	1	1	1	1	1	1	1	1	1	1	1	1	1	1	1	1	1	1	1	1	1	21789	13640.5	18873.6	13307.9	7564.23	15749.2	19104.7	10962.4	18656.3	17109.7	6723.73	21697.9	20807.9	26691.9	13578	29772.2	30551.3	23110	23687.7	17741.9	77148.4	189891	13730
50125.85;46270.33;48271.73	A0A6I8PV59;A0A6I8SNF5;Q6P368	A0A6I8PV59	znf207	Xenopus tropicalis	BUB3-interacting and GLEBS motif-containing protein ZNF207 isoform X3;Zinc finger protein 207;BUB3-interacting and GLEBS motif-containing protein ZNF207	5	5	5	4	4	4	4	4	4	4	4	4	2	4	2	2	4	3	2	3	3	92759.3	95057.6	70406.6	92681.1	105627	90723.8	73516.7	92928.3	103714	88055.4	115088	64183.8	77079.6	63069.8	59986.4	75711.2	79776	85405.8	77452.1	83632.4	581885	388218	458179
96193.96;94898.56;91204.6;94226.13;89819.79;84830.43;94770.43;90005.96	A0A6I8PV74;A0A6I8QHI7;A0A6I8QI22;A0A6I8RWC4;A0A8J0QTQ1;A0A8J0R5S8;A0A8J1JZR9;F6T1D7	A0A6I8PV74	ppp1r12c	Xenopus tropicalis	Protein phosphatase 1 regulatory subunit	5	5	4	4	4	4	4	3	4	5	5	4	4	4	4	5	4	4	4	4	4	33235.2	28306.1	25814.9	33457.7	29469	28927.2	30604.3	34204.1	36552.6	34162	34088.8	32453.1	37535.7	31126.3	36667.1	26830.3	33972.2	33784.4	31254.9	31909.2	605530	624095	733271
89393.68;91554.68	A0A6I8PV76;F6ZUK1	A0A6I8PV76	kdm1a	Xenopus tropicalis	Lysine-specific histone demethylase	10	8	9	9	10	10	10	8	9	9	9	9	9	8	8	9	9	10	8	8	7	79471.5	63220.5	109744	99204	97111.4	115096	92594.1	86418.8	111475	99739.7	89545	113891	106850	116837	103366	125745	123296	139502	118366	120546	1.10294e+06	142749	1.33027e+06
31457.6	A0A6I8PV82	A0A6I8PV82	gtpbp8	Xenopus tropicalis	GTP-binding protein 8	6	6	6	6	6	5	6	6	4	6	6	6	6	5	5	6	6	6	6	5	6	444263	434814	424704	406849	407714	427017	421728	369941	410116	469114	395999	519803	445995	473345	400470	475397	473893	427381	419161	431107	689385	478766	672112
40021.42;40183.71;40339.89;39615.04	A0A6I8PV85;A0A8J0SKX8;A0A8J0ST29;A0A8J0T522	A0A6I8PV85	atxn3	Xenopus tropicalis	ubiquitinyl hydrolase 1	1	1	1	1	1	1	1	1	1	1	1	1	1	1	1	1	1	1	1	1	1	11730.4	8009.98	12629.7	13090	8455.8	7336.8	12800.5	28866.6	24087	20477.4	21922.7	20520.1	22043.3	19015.2	17806.5	16723.1	17916.8	17270.1	14997.7	11593.7	55826	2.35253	107111
41408.56;41277.36;37770.39	A0A6I8PVD5;B0BMI5;K9J7K0	A0A6I8PVD5	mapk12l;LOC100145045;XB956263 [provisional:mapk12]	Xenopus tropicalis	Mitogen-activated protein kinase 12;LOC100145045 protein (Fragment);Provisional ortholog of mitogen-activated protein kinase 12	1	1	1	1	1	1	1	1	1	1	1	1	1	1	1	1	1	1	1	1	1	1.23997e+06	1.6712e+06	1.90292e+06	2.28994e+06	2.07506e+06	1.44179e+06	1.82942e+06	2.0251e+06	1.71852e+06	1.66672e+06	1.7062e+06	1.75656e+06	1.84273e+06	1.94056e+06	1.87028e+06	1.43118e+06	1.08562e+06	1.41337e+06	1.20133e+06	1.2821e+06	6.08789e+06	4.59415e+06	6.18698e+06
55017.52;55844.5;54385.98;54373.95	A0A6I8PVG3;A0A6I8R2J2;F7B3E6;Q6NVI8	A0A6I8PVG3	anxa7	Xenopus tropicalis	Annexin	14	14	11	13	13	13	13	13	13	14	14	13	14	13	14	13	13	13	13	14	13	3.21085e+06	2.90737e+06	4134521	3756773	3.65426e+06	4.69213e+06	4219791	3.40866e+06	4159738	4.33607e+06	3.69428e+06	5.58373e+06	4.65124e+06	4606873	4425118	4.57093e+06	4.69435e+06	4.91971e+06	4.69656e+06	3.94222e+06	13577609	12059344	16777888
69000.24;68653.84;69357.67;69298.52;68472.62;68901.11	A0A6I8PVG9;A0A6I8Q3Q5;A0A6I8S7X0;A0A803J2X9;F7BGU0;Q6DEY4	A0A6I8PVG9	eif4b	Xenopus tropicalis	Eukaryotic translation initiation factor 4B	21	21	20	21	21	21	20	20	21	20	21	20	20	21	20	20	21	21	19	21	20	3230378	3.20804e+06	2.86226e+06	3.22791e+06	3.15876e+06	2767080	2823704	3.41493e+06	3.3273e+06	3.1111e+06	3.19939e+06	2.89073e+06	3.46223e+06	2.96169e+06	2.90535e+06	3.07263e+06	2.89942e+06	2.66706e+06	3.09198e+06	2.60965e+06	12985127	9750125	8153226
103337.57;100760.65;94792.94;101171.03;103056.13;104939.31;102583.77;98815.49;105140.49;104406.62;103538.75;102784.95;103257.31;101797.84;102804.88;97488.83;100781.58;101372.21;99090.57;100698.67;100808.69	A0A6I8PVI5;A0A6I8Q792;A0A6I8R5P1;A0A6I8R7U9;A0A6I8RMG1;A0A6I8SE62;A0A8J0SE78;A0A8J0SE83;A0A8J1J051;A0A8J1J062;A0A8J1J077;A0A8J1J078;A0A8J1J081;A0A8J1J088;A0A8J1J093;A0A8J1J0A2;A0A8J1J0A5;A0A8J1J2K9;A0A8J1J3K0;F6Y6U8;F6Y6W0	A0A6I8PVI5	cast	Xenopus tropicalis	Calpastatin	1	1	1	1	1	1	1	1	1	1	1	1	1	1	1	1	1	1	1	1	1	9785.29	23739.6	18288.2	15064.8	8160.56	14673.9	10600.2	23460.5	11169.3	12779.1	23213.9	12607.5	24073.5	11684.9	9513.46	21939.3	14617.4	18773.9	8786.23	19470.8	176163	103973	131636
70266.2;69445.34;69445.34;70091.98	A0A6I8PVI8;A0A6I8QC50;A4IIR5;Q2QDC4	A0A6I8PVI8	entpd4;entpd4;entpd4;	Xenopus tropicalis	Ectonucleoside triphosphate diphosphohydrolase 4;Ectonucleoside triphosphate diphosphohydrolase 4;Ectonucleoside triphosphate diphosphohydrolase 4;LALP70 (Fragment)	1	1	1	1	1	1	1	1	1	1	1	1	1	1	1	1	1	1	1	1	1	134087	126950	137284	153425	94682	102790	82131.5	83531.8	100995	49100.7	80989.5	77228.1	107863	47189.1	70041.4	89400.2	105254	66961.9	132969	52449.7	561638	4.50927	2.99627
16703.21;16544.86	A0A6I8PVJ9;Q28IG8	A0A6I8PVJ9	trappc2	Xenopus tropicalis	Trafficking protein particle complex subunit 2	1	1	1	1	1	1	1	1	1	1	1	1	1	1	1	1	1	1	1	1	1	82486	82786	66013.7	68201.9	77277.8	102269	109624	106475	104357	94321.5	113993	138034	97151.9	102449	50927	86359	147361	114314	111830	123051	4383.2	223320	302765
49624.52;49207.23;48976.91	A0A6I8PVK3;A0A803JNP2;Q28CV3	A0A6I8PVK3	stk11	Xenopus tropicalis	non-specific serine/threonine protein kinase	4	4	4	4	4	4	4	4	4	4	4	4	4	4	4	4	3	4	4	4	4	78101	65035.2	84966.3	101336	75397.3	120405	95848.8	76025.4	89296.4	92170.2	76580.9	154869	102135	109500	99839.5	115457	149469	111980	115839	101164	229601	617751	800745
69814.25;68063.29	A0A6I8PVK6;A0A803JYA8	A0A6I8PVK6	XB5768883 [provisional];XB5768883	Xenopus tropicalis	Uncharacterized XB5768883;Neurofilament heavy polypeptide	19	18	19	16	18	17	17	17	18	18	18	19	17	17	18	17	17	18	18	18	18	2894750	2856904	2.87282e+06	3.00321e+06	3.22286e+06	2.2435e+06	2.22135e+06	3232058	2.51957e+06	2.24668e+06	2.76103e+06	2.15947e+06	2.29241e+06	2334450	2.494e+06	1.93471e+06	2223314	2.31242e+06	2.06597e+06	2.32831e+06	11718894	13090830	11562305
120443.96;118533.99	A0A6I8PVK7;A0A6I8SCD9	A0A6I8PVK7	ankib1	Xenopus tropicalis	RBR-type E3 ubiquitin transferase	1	1	1	1	1	1	1	1	1	1	1	1	1	1	1	1	1	1	1	1	1	6441.76	4622.57	7745.21	10436.1	14679.6	9252.22	6762.12	11530.3	8045.78	4142.46	10762.2	5769.56	4334.66	1088.56	4209.24	7979.46	10564.2	6734.79	14317.2	8763.88	111428	49097.5	16393.4
58743.85;56815.7;58409.61;57851.98	A0A6I8PVM3;A0A6I8QA81;A0A6I8R642;F6YU78	A0A6I8PVM3	ppp3cc	Xenopus tropicalis	Serine/threonine-protein phosphatase	18	18	17	17	16	17	17	18	17	17	18	17	16	16	16	16	16	17	16	15	16	496930	603321	565760	605587	572732	504363	542675	523534	531506	486760	513940	493938	559368	510064	462410	548632	491792	460285	455099	453736	1.2885e+06	1.62722e+06	1.23819e+06
317567.57;315215.8;314850.42;310306.48;310446.66;298247.59	A0A6I8PVM6;A0A6I8Q593;A0A6I8STV5;A0A8J1JA23;A0A8J1JA25;A0A8J1JCI6	A0A6I8PVM6	utp20	Xenopus tropicalis	Small subunit processome component 20 homolog isoform X1;UTP20 small subunit processome component;UTP20 small subunit processome component;Small subunit processome component 20 homolog isoform X3;Small subunit processome component 20 homolog isoform X2;Small subunit processome component 20 homolog isoform X4	2	2	1	2	1	2	1	2	1	1	1	2	2	1	2	2	2	2	1	1	2	6509.4	7527.9	5372.15	12948.6	5670.42	6709.01	8002.35	16355.1	8600.52	6061.04	7688.86	7952.02	7769.64	8464.87	9299.38	7051.7	4223.27	11756.9	7055.33	10102.8	710.196	406.851	865.803
30425.02;30507.98	A0A6I8PVN3;B2GU69	A0A6I8PVN3	ilrun	Xenopus tropicalis	Lipid regulator with UBA-like and NBR1-like domains;C6orf106 protein	1	1	1	1	1	1	1	1	1	1	1	1	1	1	1	1	1	1	1	1	1	84612.8	41261.8	69604.1	83521.1	58098.9	67631.4	69720	56805.6	74191.9	89801.5	56038.7	101469	70366.1	84746	60637.8	84615.3	97834.2	66938.7	72937.3	69258.6	264636	153123	73606.2
100947.41;95810.92;104560.55;104489.48;102779.83;105241.42	A0A6I8PVN4;A0A6I8RCW9;A0A8J1IS44;B5DED1;F7D5T4;F7D5U2	A0A6I8PVN4	atxn2l	Xenopus tropicalis	Ataxin 2-like;Ataxin 2-like;Ataxin-2-like protein isoform X1;Ataxin-2-like protein;Ataxin 2-like;Ataxin 2-like	13	13	12	13	13	13	12	13	13	13	13	12	13	13	13	12	13	12	13	13	13	281366	250680	249408	266140	303728	295274	239148	269053	282402	276561	279060	281570	265860	262378	301891	289070	279498	253306	277297	264831	392213	472770	507600
229336	A0A6I8PVN8	A0A6I8PVN8	nup205	Xenopus tropicalis	Nucleoporin 205kDa	40	37	34	38	34	34	38	40	36	37	38	34	40	35	39	38	39	39	39	39	36	528957	528159	653288	532304	504347	765083	659446	482779	525928	710300	548158	793196	638729	686917	628498	722974	817059	770505	753948	679075	1.54188e+06	1.50742e+06	1.85341e+06
66511.19;66283.88;66089.91	A0A6I8PVN9;A0A8J1J517;F7BNP1	A0A6I8PVN9	bora	Xenopus tropicalis	Protein aurora borealis	2	2	2	2	2	2	2	2	2	2	2	2	1	1	2	2	2	2	1	0	1	33277.7	19206.5	17653.9	24796	17023.8	10040.5	14468.7	1626.25	1180.3	12582.9	984.243	8020.77	7102.76	8994	10607	867.541	8943.84	5875.45	NaN	5560.28	80.4483	2.24791	2.86522
54161.11;54877.96;60073.25;51728.37;58536.26;52009.81;54620.67	A0A6I8PVP7;A0A6I8S0M3;A0A7D9NL20;A0A803JLD7;A0A803JTC2;A0A803K171;Q28FY0	A0A6I8PVP7	dnaaf11;dnaaf11;lrrc6;dnaaf11;dnaaf11;dnaaf11;dnaaf11	Xenopus tropicalis	Dynein axonemal assembly factor 11	1	1	1	0	1	0	1	0	1	0	0	1	0	0	1	0	1	0	0	0	1	3996.38	3305.83	NaN	3415.4	NaN	5431.52	NaN	5060.78	NaN	NaN	27785.9	NaN	NaN	3179.88	NaN	4065.78	NaN	NaN	NaN	3357.47	11320.2	7359.45	NaN
79730.86;80198.42;78334.28;76834.61;71836.08	A0A6I8PVP8;A0A803JY88;A0A8J0R7F1;F7DM95;Q28G63	A0A6I8PVP8	sp3	Xenopus tropicalis	Sp3 transcription factor;Sp3 transcription factor;Transcription factor Sp3 isoform X2;Sp3 transcription factor;Sp3 transcription factor (Fragment)	3	2	3	3	3	3	3	3	3	3	3	3	2	3	3	3	3	2	3	2	3	13277.8	15794.2	8918.59	15072.9	13581.6	10949.2	8386.38	15296	15617.3	15381.3	20228.8	7048.76	13181.6	12090.4	12883.7	14677.4	9443.99	9728.99	11558.2	13920.7	1.60154e+06	619575	721459
301234.92;297181.49	A0A6I8PVR0;A0A6I8SE56	A0A6I8PVR0	megf8	Xenopus tropicalis	Multiple EGF-like-domains 8	1	1	1	1	1	1	1	1	1	0	1	1	1	0	1	1	0	1	1	0	1	4069.48	2388.27	2933.07	5014.76	3457.77	3693.17	4284.12	2545.72	NaN	1115.19	3084	2720.53	NaN	1673.43	2102.49	NaN	4124.9	5758.17	NaN	1633.12	85468.9	153837	82627.5
66493.96;66994.58;65070.5;66612.92	A0A6I8PVS0;A0A6I8Q203;A0A6I8SK03;Q6P878	A0A6I8PVS0	eif3l	Xenopus tropicalis	Eukaryotic translation initiation factor 3 subunit L	25	23	23	23	22	22	25	25	24	23	25	23	25	25	25	24	25	25	25	24	23	1.97437e+06	1.73152e+06	2226544	1896589	1.79055e+06	2.43525e+06	2.49615e+06	1.63987e+06	2.22559e+06	2.66249e+06	1.9975e+06	3.77252e+06	2.3254e+06	2.8116e+06	2478504	3.06265e+06	3.23488e+06	3.34599e+06	3.52017e+06	2964768	6.95014e+06	6388124	7361029
92149.95;95237.56;90363.85;95109.43	A0A6I8PVS1;A0A803JEV8;A0A803JZJ1;A0A8J0QYX7	A0A6I8PVS1	mphosph8	Xenopus tropicalis	M-phase phosphoprotein 8;M-phase phosphoprotein 8;M-phase phosphoprotein 8;M-phase phosphoprotein 8 isoform X2	3	3	3	3	3	3	3	3	3	2	3	2	3	3	3	3	3	3	3	3	3	81010.6	48113	79185.1	97849.3	67598.9	89013.4	88132	78251.1	66497.4	76817.5	174773	70765.3	96819.8	61723.4	103791	78142.1	85820	82484.4	86767.4	82295.1	948460	867494	1.01794e+06
78342.27;76536.06;84454.47;80951.31;80949.29;81904.47	A0A6I8PVS2;A0A6I8QIE8;A0A6I8QPB0;A0A6I8RWT8;A4QNN1;F6QL04	A0A6I8PVS2	orc3	Xenopus tropicalis	Origin recognition complex subunit 3	9	9	8	8	8	9	8	9	7	7	9	8	9	7	8	8	9	8	8	9	8	99499.8	82999.6	89418.8	81210.3	77391	128172	77033.3	72042.5	73718.2	95979.4	87133.8	139078	111353	115295	102092	143350	153415	125400	116676	131407	227664	303969	262958
19767.37;21238.11	A0A6I8PVT2;A9ULQ5	A0A6I8PVT2	ankrd39;LOC100135233	Xenopus tropicalis	Ankyrin repeat domain 39;LOC100135233 protein (Fragment)	2	2	2	2	2	2	2	2	2	2	2	2	2	2	2	2	2	2	2	2	2	49664	47672.9	77487.9	61759.4	55070.2	58299.2	52657	67782.4	60890	62135.9	51994.8	80020.6	66425.1	64718.5	59111.6	59852.5	58113.6	56233.9	53158.7	47268.9	112789728	406675	16165769
63742.26;65826.86;63892.5	A0A6I8PVU2;A0A6I8RHK3;A4III8	A0A6I8PVU2	ift56;ttc26;ift56	Xenopus tropicalis	Intraflagellar transport protein 56	6	6	5	6	5	5	6	6	6	5	6	6	6	5	6	6	6	6	6	6	6	135221	90713.2	150539	162155	143809	204688	160281	125359	156844	182504	143077	185568	177857	147548	173085	257063	185078	176015	173944	167527	300690	357.751	172619
157689.8;152287.68;157889.01;155802.49;155603.28	A0A6I8PVU3;A0A803J4J0;A0A8J1JIK8;A0A8J1JJN1;F7DSH7	A0A6I8PVU3	ccdc18	Xenopus tropicalis	Coiled-coil domain-containing 18;Coiled-coil domain-containing 18;Coiled-coil domain-containing protein 18 isoform X1;Coiled-coil domain-containing protein 18 isoform X3;Coiled-coil domain-containing 18	1	1	1	1	1	1	1	1	1	1	1	1	1	1	1	1	1	1	1	1	1	15681.8	18102.3	17269.3	17069.7	17234.5	13029.5	26545.3	27358.1	22081.1	23908.9	27057.9	28400.3	21865.3	26343.7	20903.6	26930.5	21179.8	17528.6	18912.3	22916.6	113879	153578	122899
13584.82;16103.25;14643.89;13863.11;13253.51	A0A6I8PVV1;A0A6I8PY18;A0A6I8QCQ1;A0A803JYW1;Q6GLH6	A0A6I8PVV1	snrpd1	Xenopus tropicalis	Small nuclear ribonucleoprotein Sm D1	4	4	4	4	4	4	4	4	4	4	4	4	4	4	4	4	4	4	4	4	4	85035.3	146458	72895.1	87878.1	81475.5	74172.4	88770.5	85643.4	94654.3	81604.7	101343	92235.6	96606.5	113328	115148	99583	86587	106924	127020	105371	902330	1.2256e+06	791067
167251.14;144582.48;162478.64;151127.07;155766.18;146698.96;154681.94;151520.34;170412.74	A0A6I8PVW9;A0A6I8Q252;A0A6I8RHR3;A0A6I8RYE7;A0A6I8SFP7;A0A6I8SMD4;A0A8J0R3J4;A0A8J0R469;F7CBZ8	A0A6I8PVW9	fam135a	Xenopus tropicalis	Family with sequence similarity 135 member A;Family with sequence similarity 135 member A;Family with sequence similarity 135 member A;Family with sequence similarity 135 member A;Family with sequence similarity 135 member A;Family with sequence similarity 135 member A;Protein FAM135A isoform X4;Protein FAM135A isoform X5;Family with sequence similarity 135 member A	3	3	1	3	3	3	3	3	3	2	3	3	3	3	2	2	3	2	3	2	3	33238.9	35470.8	33519.3	32826.2	35941.3	41598.2	37858.7	25684.9	27592.3	37769.5	33379	48870.2	41711.2	30616.6	31032.3	43641.3	51535.4	45578.6	45372.7	37514.4	25.8401	41892.5	135329
64285.69;57611.58	A0A6I8PVX0;A0A8J0T5D8	A0A6I8PVX0	LOC100490271	Xenopus tropicalis	Tip elongation aberrant protein 1;Tip elongation aberrant protein 1 isoform X2	2	2	2	2	2	2	2	2	2	2	2	2	1	0	0	0	0	1	0	0	2	14066.4	18104.2	13760.3	19863.3	8413.35	8967.91	14208.5	7294.44	10159.2	7919.71	8249.41	29301.7	NaN	NaN	NaN	NaN	13343.4	NaN	NaN	5702.22	77.8608	116.928	1.43512
20218.8	Q6DF17	Q6DF17	pgrmc1	Xenopus tropicalis	Membrane-associated progesterone receptor component 1	13	13	12	12	12	13	13	12	13	13	13	13	11	13	13	13	13	12	13	12	13	1.27364e+06	964930	1.258e+06	1.31846e+06	1.10625e+06	1.15523e+06	1.02472e+06	1.07972e+06	1.21301e+06	1.12466e+06	929820	1.29284e+06	1.16239e+06	1290482	1216728	1.18513e+06	1.25125e+06	1.06748e+06	1.11356e+06	1.05009e+06	4.38962e+06	3.16029e+06	4558835
68600.34;67191.61;69250.83;69419.03;67161.58	A0A6I8PVX9;A0A6I8Q162;A0A8J0STC5;F7EDC2;Q5M7M1	A0A6I8PVX9	pex5	Xenopus tropicalis	Peroxisomal targeting signal 1 receptor	17	16	16	16	16	16	14	16	16	14	17	15	16	16	15	16	15	13	15	14	16	240912	225129	234930	218261	239935	165960	248101	291944	187468	206867	165819	256597	198345	240400	216379	205600	211802	223799	188337	219000	594642	713825	580252
71509.6	A0A6I8PVY2	A0A6I8PVY2	LOC100488013	Xenopus tropicalis	Guanylate-binding protein 2	1	1	1	1	1	1	1	1	1	1	1	1	1	1	1	1	1	1	1	1	1	640488	544478	770332	616573	524457	531326	810406	485625	541049	721592	603936	974180	636584	887477	687093	722153	813082	799394	810739	934129	4075642	2433819	3958888
54052.29;55957.6;56755.12;56410.79	A0A6I8PVZ6;A0A6I8S153;F7CPD0;Q6DIM0	A0A6I8PVZ6	dnajc7	Xenopus tropicalis	DnaJ heat shock protein family (Hsp40) member C7;DnaJ heat shock protein family (Hsp40) member C7;DnaJ heat shock protein family (Hsp40) member C7;DnaJ (Hsp40) homolog, subfamily C, member 7	13	12	12	11	12	12	12	12	13	13	13	12	13	13	13	13	13	13	13	13	13	160200	149070	157492	168051	162813	200827	196805	154947	165066	197681	172993	229484	198745	215021	178146	220406	243422	210776	195272	191713	637438	496520	606260
96365.87;83220.71;113917.02;119776.76;90316.94;102683.1;111229.93;94136.27;84445.56;154090.33;9533.07;59944.95;17964.91;14728.31;68491.78	A0A6I8PW00;A0A7D9NLR5;A0A803J2T3;A0A803J2V9;A0A803JCM6;A0A803K2G4;A0A803K3Y6;A0A803KEH4;A0A803KGA8;A0A8J0SFF2;A9UMT8;B4F6X7;Q28FM7;Q6AZL4;Q6GL58	A0A6I8PW00	;;;;;;;;;ubb;LOC100135402;ubc;rps27a;uba52;ubc	Xenopus tropicalis	Ubiquitin-like domain-containing protein;Ubiquitin-like domain-containing protein;Ubiquitin-like domain-containing protein;Ubiquitin-like domain-containing protein;Ubiquitin-like domain-containing protein;Ubiquitin-like domain-containing protein;Ubiquitin-like domain-containing protein;Ubiquitin-like domain-containing protein;Ubiquitin-like domain-containing protein;Polyubiquitin-B isoform X1;LOC…	6	6	6	6	5	6	6	6	6	6	5	6	4	5	6	6	5	5	6	5	6	6852623	5919449	6628851	7.00426e+06	7413048	8242964	7.31637e+06	7137595	5.59514e+06	7333876	7.25399e+06	8686509	7.33138e+06	7036350	7143433	6852811	8065416	7.90446e+06	8449708	8498735	45879604	41335180	34263248
67168.12;72756.77;71319.28;65200	A0A6I8PW06;A0A8J0QTY3;B1H308;Q07G31	A0A6I8PW06	lsg1;lsg1;LOC100145528;TGas105m04.1-001	Xenopus tropicalis	Large subunit GTPase 1 homolog;Large subunit GTPase 1 homolog;Large subunit GTPase 1 homolog (Fragment);Large subunit GTPase 1 homolog (Fragment)	6	6	6	6	6	6	6	6	5	5	6	5	6	4	5	4	4	6	5	4	5	46691	49633	54882.6	43267.8	52029.9	65522.6	49839.2	65966.5	50948.5	59449.2	55630.3	71602.1	59366.1	78848.9	67730.6	75691.7	61831.8	71191.6	66383.4	67160.8	134811	164849	228130
35497.74;30121.62	A0A6I8PW08;Q28FW1	A0A6I8PW08	impa1	Xenopus tropicalis	Inositol-1-monophosphatase	7	7	7	7	7	7	7	7	7	7	6	7	7	7	7	7	7	6	7	7	6	153507	154578	156148	141076	157624	223791	205508	158216	134919	164748	174086	179626	135385	166431	153540	153050	165312	228696	212377	214929	1.48858e+06	1618090	1.03239e+06
45251.32;55932.55;53474.81;45012.05;48814.41;44915.81	A0A6I8PW23;A0A6I8QG41;A0A6I8SQE7;A0A8J0PHG6;A0A8J0SUQ9;A0A8J1ING6	A0A6I8PW23	dxo	Xenopus tropicalis	Decapping nuclease	1	1	1	1	1	1	1	1	1	1	1	1	1	1	1	1	1	1	1	1	1	45936.6	31861	37165.2	37259.1	32185.4	48903	38724.7	39734.1	55793.7	26003.3	50387.3	38802.7	46636.9	50120.7	54052.1	52230.3	43899.4	35184.5	44081.1	49684.2	131008	70542.6	38035.6
146696.72;140377.74;147353;142309.2;150096.31;150998.24;144051.03;149254.39;149312.47	A0A6I8PW24;A0A6I8PYL6;A0A6I8QZE3;A0A6I8R7D2;A0A6I8S5L0;A0A6I8SG89;A0A6I8SH22;A0A6I8STF3;A0A8J1JZ76	A0A6I8PW24	slk	Xenopus tropicalis	non-specific serine/threonine protein kinase	5	3	3	3	3	5	4	5	4	5	3	4	3	4	4	4	4	4	5	4	5	33003.4	28851.6	60811.3	40164.6	35109.7	57573.9	40894	32456.2	35866.1	46992	46731.1	61735.7	53449.8	55540.6	45958.8	54846.7	57303.2	53099.2	67668.3	35993.9	2375654	107522	1.88902e+06
119172.73;119127.73	A0A6I8PW38;Q0P4R5	A0A6I8PW38	dis3l	Xenopus tropicalis	DIS3-like exonuclease 1	5	4	4	4	4	4	5	5	4	4	5	4	4	4	4	3	5	4	4	5	5	18712	23287.9	29593.1	25734	25632.5	32271.7	23303.4	28160.6	34181.8	30158	29475	37327.2	45692.3	44666.8	46711.1	44057.8	45574.3	46750.9	37077.8	48730.6	1533.66	159496	1955.86
77814.6	A0A6I8PW42	A0A6I8PW42	trmt1l	Xenopus tropicalis	TRMT1-like protein	20	18	20	18	18	19	19	19	19	18	19	19	16	19	19	19	19	18	17	19	19	195784	197462	206608	225372	203243	233174	211172	160887	227778	262862	241336	198386	237768	211959	200314	258495	240358	227637	248388	198926	802966	916953	960298
62065.3;63882.29;61966.19;62493.83	A0A6I8PW43;A0A6I8R2H9;B4F6S8;F7B2S5	A0A6I8PW43	cpeb1	Xenopus tropicalis	Cytoplasmic polyadenylation element binding protein 1;Cytoplasmic polyadenylation element-binding protein 1;Cpeb1 protein;Cytoplasmic polyadenylation element-binding protein 1	10	7	8	8	6	10	9	10	8	8	9	10	9	8	10	9	9	10	7	9	10	156444	183774	159715	173402	189773	140229	153819	201915	163247	154658	175661	216658	177056	162155	160449	161507	165768	162714	160937	165010	475746	531667	473863
23448.58;25094.3	A0A6I8PW45;Q66KA9	A0A6I8PW45	rab27a	Xenopus tropicalis	Ras-related protein Rab-27A	1	1	1	1	1	1	1	1	1	1	1	1	1	1	1	1	1	1	1	1	1	26562.3	24168.1	33648	26625	31945.2	25667.5	22969.1	30816.2	37179.4	39179.4	28965.5	24404.3	20066.9	28061.4	16177	33051.3	27622.5	19816.9	23611.8	14211.1	69736.1	56051	58755.3
49888.02;46769.7	A0A6I8Q1T5;Q66KE1	A0A6I8Q1T5	vat1;VAT1	Xenopus tropicalis	Synaptic vesicle membrane protein VAT-1 homolog;VAT1 protein (Fragment)	12	12	11	12	12	12	11	12	11	11	12	12	11	11	11	11	12	11	11	11	11	7.26461e+06	7929416	7.04364e+06	7118865	7802994	8392594	8029887	7.35574e+06	7817472	7.80668e+06	7427624	8357689	7513022	7.1808e+06	7810600	8420722	8.18256e+06	7.98642e+06	8223522	6.93296e+06	29176642	29415836	25155096
134994.01;139956.38;130048.78;128812.31;131884.66;132001.71;128929.37;85239.12	A0A6I8PW76;A0A6I8QMS8;A0A6I8R2M0;A0A8J0QFY2;A0A8J0SXN1;A0A8J0SYX8;A0A8J1ISN7;A0JM52	A0A6I8PW76	pkp4	Xenopus tropicalis	Plakophilin 4;Plakophilin 4;Plakophilin 4;Plakophilin-4 isoform 1;Plakophilin-4 isoform X1;Plakophilin-4 isoform X4;Plakophilin-4 isoform X2;Plakophilin 4	2	2	2	2	2	2	2	1	2	2	1	2	1	2	2	2	1	1	2	2	1	14908.1	19167.4	16336.9	16927.6	14476.5	11661.7	18440.3	20690	13622	9868.96	5111.78	4943.74	10137.8	9776.38	9227.95	10790.9	11629.9	12790.6	10324.8	14269.4	4136.42	4739.23	3977.01
33685.61;40123.95;34367.36;43477.65;36681.19	A0A6I8PW77;A0A6I8SA62;A0A803J8P3;A0A803JLW4;A0A8J1JJK6	A0A6I8PW77	;;;;tex264	Xenopus tropicalis	Testis expressed 264, ER-phagy receptor;Testis expressed 264, ER-phagy receptor;Testis expressed 264, ER-phagy receptor;Testis expressed 264, ER-phagy receptor;Testis-expressed protein 264	1	1	1	1	1	1	1	1	1	1	1	1	1	1	1	1	1	1	1	1	1	93908.5	57125.8	104937	100573	72329.8	127318	78158.8	78349.5	86634.4	105026	83585.7	135316	104013	138429	130278	131708	130729	146687	129680	107130	2.15685	55672.9	131850
40961.2;38546.12;38657.18	A0A6I8PW85;F6X8W3;Q28D58	A0A6I8PW85	abhd4	Xenopus tropicalis	Abhydrolase domain containing 4	1	0	1	0	0	1	0	0	1	0	0	1	0	1	1	1	0	0	0	0	1	NaN	14601.8	NaN	NaN	18612.6	NaN	NaN	19599.6	NaN	NaN	8308.94	NaN	17845.3	9186.63	19004.5	NaN	NaN	NaN	NaN	36765.7	NaN	2.26985	NaN
54274.63;52669.78;44932.77;48502.96;50498.31;51822.91	A0A6I8PW91;A0A8J0T1G7;A0A8J1J440;F7EAA9;Q28CN7;Q5M8G8	A0A6I8PW91	trit1	Xenopus tropicalis	tRNA dimethylallyltransferase;tRNA dimethylallyltransferase;tRNA dimethylallyltransferase isoform X2;tRNA isopentenyltransferase 1;tRNA isopentenyltransferase 1 (Fragment);tRNA dimethylallyltransferase	2	2	2	2	2	2	2	2	2	2	2	2	2	2	2	2	2	2	2	2	2	11976.6	16711.4	12843.2	10473.3	11927.8	18150.5	8924.38	13344.3	11963.3	11371.1	13005.4	12188.3	16725.5	12527.1	9132.93	13588	10430.2	7099.73	12126.3	9258.74	1.89193e+06	2287495	14393.6
35289.4	A0A6I8PW94	A0A6I8PW94	eef1d	Xenopus tropicalis	Elongation factor 1-delta	23	22	21	22	22	23	23	23	22	23	23	21	22	23	23	22	23	23	23	23	23	20695450	20856588	20332964	21563600	23438584	20461784	20072242	23118510	20096480	18986874	21862484	18177852	20144244	19420768	21631774	19489478	20539984	20832368	21612274	21104218	65683220	62795228	63065412
50863.05;52816.04;51826.93;57826.83	A0A6I8PWA3;A0A803JGE5;B3DL80;F6S579	A0A6I8PWA3	rmdn3	Xenopus tropicalis	Regulator of microtubule dynamics protein 3	5	5	4	5	5	5	5	5	4	3	5	4	3	5	3	2	4	4	5	3	5	126542	133491	124646	122513	109553	117367	123785	114659	109198	95405.2	87535.9	112922	124871	107970	125071	126332	109206	117673	110495	134583	1.69395e+06	695562	1.18714e+06
23663.6	A0A6I8PWA8	A0A6I8PWA8	arl10b	Xenopus tropicalis	ADP-ribosylation factor-like 10B	7	7	7	7	7	6	7	7	7	7	7	7	7	7	7	7	7	7	7	7	7	1.05414e+06	939461	1.11162e+06	1.0323e+06	952747	1.38279e+06	1.33485e+06	953440	1.18448e+06	1.55572e+06	1094434	2208165	1.37328e+06	1.57777e+06	1.38809e+06	1.80013e+06	1.5124e+06	1.56986e+06	1.59688e+06	1.46392e+06	3.33235e+06	3.33453e+06	4.7112e+06
112714.19;118922.13;109689.95;118908.1	A0A6I8PWC7;A0A6I8Q030;A0A6I8RJ97;B4F726	A0A6I8PWC7	rbl1	Xenopus tropicalis	Retinoblastoma-like 1;Retinoblastoma-like 1;Retinoblastoma-like 1;Retinoblastoma-like protein 1	1	0	1	0	1	0	0	0	1	0	0	1	1	1	0	1	0	0	0	0	1	NaN	25014.7	NaN	6786.84	NaN	NaN	NaN	11573.7	NaN	NaN	12800.8	3148.16	10433.8	NaN	2468.81	NaN	NaN	NaN	NaN	9028.01	NaN	2.64858	NaN
42796.3	A0A6I8PWD4	A0A6I8PWD4	hacd3	Xenopus tropicalis	Very-long-chain (3R)-3-hydroxyacyl-CoA dehydratase	1	1	0	1	1	1	1	1	1	1	1	1	1	1	1	1	1	1	0	0	0	29180.6	NaN	40171.4	36187.4	25170.3	33443.5	25568.9	13642.2	24622.5	31138.2	13710.6	21441.6	11915.2	3548.88	14740.2	1699.9	7024.79	NaN	NaN	NaN	117501	NaN	307118
48622.36;36870.34;45499.93;51641.92;49429.24;45019.36;49909.81	A0A6I8PWE7;A0A6I8QYW2;A0A6I8S8N9;A0A6I8SYU4;A0A8J0SES2;A0A8J0SEZ5;E1CHM2	A0A6I8PWE7	yap1	Xenopus tropicalis	Yes associated protein 1;Yes associated protein 1;Transcriptional coactivator YAP1 isoform X2;Yes associated protein 1;Transcriptional coactivator YAP1 isoform X1;Transcriptional coactivator YAP1 isoform X3;Transcriptional coactivator YAP1	1	1	1	1	1	1	1	1	1	1	1	1	1	1	1	1	1	1	1	1	1	5343.66	3745.11	2935.51	5904.6	9517.24	13249.5	12892.2	10733.2	17716.1	15370.1	12964.1	20985.2	20053.7	24791.4	20501.3	11486.5	23837.7	28682.3	23091.8	24551.5	183050	70406.2	148583
53295.8	A0A6I8PWF4	A0A6I8PWF4	zc3hc1	Xenopus tropicalis	NIPA-like protein	8	7	7	8	7	7	6	8	7	8	6	6	6	6	8	6	6	7	6	6	8	80802.7	66271.9	90752.1	86483.9	99166.3	90105.1	84886.1	104121	92354.7	92578.8	91922.5	106497	93442.6	91126.1	101638	71776.9	93743.8	90458.2	110505	88732.8	314716	249528	257119
21759.31;21401.81	A0A6I8PWF7;A4IHY4	A0A6I8PWF7	rac3	Xenopus tropicalis	Rac family small GTPase 3	1	1	1	1	1	1	1	1	1	1	1	1	1	1	1	1	1	1	1	1	1	97847.9	71004	96771.5	70932.9	82314	101996	95755.2	104648	65895.7	75908.7	89794.2	127436	73877.4	89909.9	17095.4	89949.9	6316.33	100717	84683.1	93997	21392024	8274528	13101820
77237.84;82948.34;80716.92;85085.7;84042.81;85127.93;82896.51	A0A6I8PWH3;A0A6I8QM95;A0A6I8RUG3;A0A6I8SXX2;A0A6I8T0R1;A0A8J1J4D7;F6YKQ4	A0A6I8PWH3	rps6ka1	Xenopus tropicalis	non-specific serine/threonine protein kinase;Ribosomal protein S6 kinase;non-specific serine/threonine protein kinase;Ribosomal protein S6 kinase;Ribosomal protein S6 kinase;Ribosomal protein S6 kinase;Ribosomal protein S6 kinase	25	23	21	22	23	21	22	25	23	22	22	20	23	21	24	24	20	22	24	22	23	739903	746125	730527	733067	719349	809502	849546	730052	662427	847617	716469	1.03352e+06	769662	878547	821522	873572	854768	792993	770324	831709	2.0479e+06	1.99958e+06	2.35545e+06
31268.9;28818.98;30529.09;32011.75;30970.56	A0A6I8PWH8;A0A803JCD0;A0A803K3C0;A0A8J1JGL4;A4IHW6	A0A6I8PWH8	gnpda2	Xenopus tropicalis	Glucosamine-6-phosphate isomerase;Glucosamine-6-phosphate isomerase;Glucosamine-6-phosphate isomerase;Glucosamine-6-phosphate isomerase;Glucosamine-6-phosphate isomerase 2	4	3	3	4	4	4	3	4	3	3	3	3	4	3	3	3	4	3	3	3	3	25527.8	28994.6	53596.7	29440.9	39065.5	46531.4	46599.7	42056.8	52657.4	53224.6	38195.6	80333.9	55143	55719	48263.3	70380.5	85461.4	69937.3	53773.9	54213.4	247.721	178852	243414
77600.18;99156.15;75392.75	A0A6I8PWI6;A0A6I8QWY7;F6UHP7	A0A6I8PWI6	hbs1l	Xenopus tropicalis	HBS1-like protein	17	16	16	15	16	16	14	15	17	16	16	16	15	15	15	14	15	15	15	15	16	306052	336260	226972	255150	237274	276726	256825	244860	255463	239294	301351	228021	250817	238013	228322	254932	233824	248515	245152	242313	1242716	1.41224e+06	1.06283e+06
28677.6	A0A6I8PWJ2	A0A6I8PWJ2	lhpp	Xenopus tropicalis	Phospholysine phosphohistidine inorganic pyrophosphate phosphatase	8	8	8	8	8	8	8	8	7	8	8	8	7	7	8	7	6	8	8	8	8	188521	133954	229173	235113	189489	239637	202859	190333	216273	236121	165453	260297	246652	228311	206023	301970	252580	207074	234796	216659	358161	351088	447073
27166.04;27651.55;25821.45;21305.13	A0A6I8PWJ8;A0A803J8F2;A0A803JFJ3;A1L1D6	A0A6I8PWJ8	gtsf1;gtsf1;gtsf1;LOC100036720	Xenopus tropicalis	Gametocyte specific factor 1;Gametocyte specific factor 1;Gametocyte specific factor 1;LOC100036720 protein (Fragment)	2	1	2	2	2	2	1	2	2	1	2	1	2	2	1	2	2	2	2	1	2	105992	119234	101520	105278	97989.2	74628.8	106912	116502	39455.8	50711.9	64144	102429	49016	73792.8	65781.8	33095.7	20733.9	36911.6	38344.9	54520.8	3.75379e+06	502678	535.222
98393.84;102868.9	A0A6I8PWK3;F7ELD9	A0A6I8PWK3	aass	Xenopus tropicalis	Aminoadipate-semialdehyde synthase;Alpha-aminoadipic semialdehyde synthase, mitochondrial isoform X1	39	36	35	37	36	36	38	38	35	36	36	34	36	37	35	35	37	38	38	37	36	5593599	5834111	5.28854e+06	4944708	4.91902e+06	6.31152e+06	5.41854e+06	4293278	5.75748e+06	6666098	5725088	4927469	6.31701e+06	5808238	5036120	6.73194e+06	6093914	5.50564e+06	5.93847e+06	5279598	20817476	22933930	19188350
153889.59;159927.44;160558.14;159840.37;160645.22	A0A6I8PWK5;A0A8J0S6B8;A0A8J0SAP3;A0A8J0SCH3;A0A8J1JQP3	A0A6I8PWK5	wrn	Xenopus tropicalis	DNA 3'-5' helicase	23	22	21	22	21	23	23	22	22	22	21	21	21	23	22	22	22	22	21	20	21	161766	130584	165578	157066	153102	180474	162560	141154	151006	147128	142021	188458	150764	156054	167092	144778	162468	161614	154711	159817	276706	225420	263929
183190.93;168203.29;187151.37;186245.3	A0A6I8PWL1;A0A6I8SDP2;A0A6I8SWZ6;A9JRK4	A0A6I8PWL1	bicra	Xenopus tropicalis	BRD4 interacting chromatin remodelling complex associated protein;BRD4 interacting chromatin remodelling complex associated protein;BRD4-interacting chromatin remodelling complex-associated protein;BRD4-interacting chromatin-remodeling complex-associated protein isoform X2	3	3	3	2	3	3	3	3	3	3	3	3	3	2	3	3	3	3	3	3	3	11053.1	13339.8	7585.76	10963.5	15246.3	10045.2	12607	15050.8	15614.9	12221.9	16002.9	9232.03	10112.1	9459.98	11473.1	10788.5	12078.7	14395	10872.3	13016.8	119240	160917	114798
50077.6	A0A6I8PWL7	A0A6I8PWL7	nectin2	Xenopus tropicalis	Nectin cell adhesion molecule 2	3	2	3	3	3	3	3	3	3	3	3	3	3	3	3	3	3	3	3	3	3	118654	93574.9	72824.1	84928.5	97250.5	87532.8	83453.6	89242.1	92906.5	79740.4	107112	78160.6	87457.1	112974	70509.8	99105.1	104814	91629.2	95055.5	86061.8	458539	144664	107813
54341.92;52718.26;50349.46;51391.82;53113.8;55692.56;52477.81;50498.59	A0A6I8PWM5;A0A6I8SR44;A0A803J764;A0A803JP42;A0A803JR97;A0A8J1JP85;A0A8J1JRP9;A0A8J1JSZ4	A0A6I8PWM5	;;;;;fars2;fars2;fars2	Xenopus tropicalis	phenylalanine--tRNA ligase	3	3	2	3	3	3	3	3	3	3	3	3	2	3	3	3	3	3	2	3	2	56476.3	93177.9	69543.6	54269.7	60402.3	115095	88189	59449.9	80793.8	114685	70699.4	124326	105368	69430.2	63707.1	124459	131046	94583.8	95658.6	101954	2.09308e+06	1.66598e+06	223418
84290.28;86725.16	A0A6I8PWP3;Q66II2	A0A6I8PWP3	ercc2	Xenopus tropicalis	DNA 5'-3' helicase	9	8	8	8	8	9	9	9	6	8	8	9	8	9	9	7	9	8	8	7	9	56272	47903.5	63156	70380.4	56185	72649.4	78368.4	37598.7	53065.8	63779.7	42367.5	92492.4	68155	91168.5	70146.8	82584.1	72453.7	94373.1	73298.2	67340.6	41841.1	32535.6	50502.7
62139.62;54768.11;57752.62;65124.13	A0A6I8PWP4;A0A8J0S7P0;A0A8J0SCN1;F6X8Y6	A0A6I8PWP4	aldh3a2	Xenopus tropicalis	Aldehyde dehydrogenase;Aldehyde dehydrogenase;Aldehyde dehydrogenase;Aldehyde dehydrogenase family 3 member A2	12	12	11	11	11	11	11	12	11	12	11	12	12	11	12	11	11	11	12	11	11	470795	462560	544326	506269	439689	480522	508560	436143	464366	466199	416053	594616	524181	570401	497079	494337	577966	525412	517965	457379	1124954	1.1203e+06	1.37579e+06
104275	A0A6I8PWQ1	A0A6I8PWQ1	tsc22d1	Xenopus tropicalis	TSC22 domain family protein 1	5	5	4	5	5	5	5	5	5	5	5	5	5	4	5	5	5	5	5	5	5	87388.2	102174	78556	95116.3	81148.3	74305.2	73215	91615.9	84910.7	91411.3	92719.2	80829.8	92178.9	78636.2	85748.2	87754.3	84788.9	74792.7	90249.3	67529.1	359713	515077	349849
23976.85;32982.02	A0A6I8PWQ2;A0A803K4D4	A0A6I8PWQ2	tdrp	Xenopus tropicalis	Testis development-related protein	7	6	6	6	5	6	6	6	5	6	6	5	6	5	5	5	6	6	7	6	7	108044	93574.8	96920.5	95944.2	95989.2	119016	92706.4	97028.1	106841	99053.8	88099	99797.7	122948	115463	97860.1	113321	115372	112781	94610.1	102503	171470	385.95	1665.82
87498.6	A0A6I8PWQ6	A0A6I8PWQ6	qars1	Xenopus tropicalis	glutamine--tRNA ligase	40	39	38	38	36	37	40	40	36	37	38	39	37	37	38	38	38	36	39	38	40	5514292	5960685	5115969	5586034	5.30678e+06	6.29312e+06	5.62091e+06	5.23307e+06	5.77826e+06	5984399	6218835	5.6558e+06	6197153	5936328	5891518	6305968	5512686	6107629	5886356	5.88409e+06	21918456	22370148	21229922
85120.58;81612.52;78789.4;83134.26;89883.07;89631.69;89544.62;85033.51;81748.91;84695.05;84782.13;86598.48;81467.51;77740.26;81497.54	A0A6I8PWS5;A0A6I8Q9K4;A0A6I8R3Y9;A0A6I8RFN0;A0A8J1JE16;A0A8J1JE21;A0A8J1JE26;A0A8J1JE32;A0A8J1JE41;A0A8J1JE54;A0A8J1JGK7;A0A8J1JHK7;A9UM60;F7BAB0;Q28EI9	A0A6I8PWS5	git2	Xenopus tropicalis	G protein-coupled receptor kinase interacting ArfGAP 2;G protein-coupled receptor kinase interacting ArfGAP 2;G protein-coupled receptor kinase interacting ArfGAP 2;G protein-coupled receptor kinase interacting ArfGAP 2;ARF GTPase-activating protein GIT2 isoform X1;ARF GTPase-activating protein GIT2 isoform X2;ARF GTPase-activating protein GIT2 isoform X3;ARF GTPase-activating protein GIT2 isofor…	2	2	2	2	2	2	2	2	2	2	2	2	2	2	2	2	2	2	2	2	2	28388.5	26174.3	29598.6	29848.1	38292.3	32633.7	37721.2	26681.6	37378.9	31643.4	27336	26078.9	20003.6	19390.3	21116.3	28408.9	46880.1	29937.6	34053.9	29381	47856.7	65040.1	72792.4
69871.06;9759.22	A0A6I8PWT2;B7ZSM2	A0A6I8PWT2	secisbp2;cks2	Xenopus tropicalis	Cyclin-dependent kinases regulatory subunit	4	4	4	4	4	4	4	4	4	4	4	4	4	4	4	4	4	4	4	4	4	117289	121863	129334	148242	124109	125837	125336	120686	106042	108436	91575.5	121863	131028	124893	105722	105398	133680	115246	136160	140603	342093	416278	447353
120812.38;118816.18;124337.99;118053.84;124938.62;120789.16;108349.02;108822.44;127643.89;114505.01;121413.01;118654.47;118583.39;115105.64;121389.78;121246.77	A0A6I8PWT5;A0A6I8QL88;A0A6I8R8E7;A0A6I8RAS6;A0A6I8RWT5;A0A6I8S7E0;A0A6I8SKA7;A0A6I8SRZ3;A0A6I8T0S9;A0A8J0SJR5;A0A8J1JA82;A0A8J1JA88;A0A8J1JA89;A0A8J1JCQ3;A0A8J1JDR5;F6WN15	A0A6I8PWT5	grip1	Xenopus tropicalis	Glutamate receptor interacting protein 1;Glutamate receptor interacting protein 1;Glutamate receptor interacting protein 1;Glutamate receptor interacting protein 1;Glutamate receptor interacting protein 1;Glutamate receptor interacting protein 1;Glutamate receptor interacting protein 1;Glutamate receptor interacting protein 1;Glutamate receptor-interacting protein 1;Glutamate receptor-interacting…	3	3	2	2	3	3	3	3	2	2	3	2	3	3	3	2	2	1	2	2	3	30423	17656.8	29200.3	31293.5	27943.4	44398.2	30191.7	20988.2	22035.4	25945.6	30537.5	35214.3	24468.2	21839.5	15775.6	20566.5	40118.7	28888.9	40030.4	29424.6	528773	530005	564302
46805.47;46193.44;47259.94	A0A6I8PWU3;A0A6I8QFQ7;A0A8J0QK96	A0A6I8PWU3	mrps27	Xenopus tropicalis	Mitochondrial ribosomal protein S27;Mitochondrial ribosomal protein S27;28S ribosomal protein S27, mitochondrial isoform X1	15	15	14	15	15	15	15	15	13	13	14	15	14	14	13	14	13	14	15	14	15	707083	952331	770952	730350	744494	814346	798110	705353	791962	830752	877280	800734	804918	817642	731611	869382	829556	783254	776745	768583	2.6401e+06	2.63684e+06	2.90913e+06
36602.6	A0A6I8PWU9	A0A6I8PWU9	mterf4	Xenopus tropicalis	Mitochondrial transcription termination factor 4	5	4	5	5	5	5	4	5	4	4	4	4	4	4	4	4	4	4	4	3	4	146871	143701	131570	143468	162769	115803	134664	131251	133865	156733	136381	115724	111393	148345	133815	107980	131017	122407	102983	131249	270186	293376	241338
29007.8	A0A6I8PWW0	A0A6I8PWW0	ankrd54	Xenopus tropicalis	Ankyrin repeat domain 54	1	1	1	1	1	1	1	1	1	1	1	1	1	1	1	1	1	0	1	1	1	4853.16	5024.04	4157.11	6312.53	5104.74	5668.04	2607	6219.39	3688.86	6379.83	8265.69	6671.2	5061.54	6618.32	14062.4	8808.31	NaN	10010.6	9605.16	8892.62	41158.9	63995.5	2.6916
160908.22;160386.54	A0A6I8PWW8;A0A8J0SK09	A0A6I8PWW8	ktn1	Xenopus tropicalis	Kinectin 1;Kinectin isoform X2	54	52	54	53	53	54	53	54	52	51	52	53	51	50	49	51	51	46	51	47	50	1.44751e+06	1.48233e+06	1373880	1.51585e+06	1.44628e+06	1.20686e+06	1.35703e+06	1.43628e+06	1.35602e+06	1.226e+06	1.37762e+06	1.32748e+06	1.31713e+06	1.32315e+06	1.2893e+06	1.24556e+06	1.23827e+06	1246607	1.14549e+06	1.23509e+06	3454822	3.70618e+06	3.31213e+06
29144.49;30636.35	A0A6I8PWX2;A0A803JKJ0	A0A6I8PWX2	mrpl47	Xenopus tropicalis	Large ribosomal subunit protein uL29m	7	7	7	7	7	7	7	7	7	6	7	7	7	7	7	6	6	7	6	6	7	376645	490704	426741	432869	429898	477013	436025	404426	386738	401096	399459	512031	380753	453304	479158	494225	505978	634099	546370	483294	3.00152e+06	4.50339e+06	3810116
42976.68;43799.92;46868.02;50711.94	A0A6I8PWX6;A4IGL6;F7B1T2;Q28IA9	A0A6I8PWX6	snx7;LOC549959;snx7;snx7	Xenopus tropicalis	Sorting nexin 7;LOC549959 protein;Sorting nexin 7;Sorting nexin-7	4	3	3	4	4	4	3	1	2	4	4	2	4	4	4	3	4	4	4	3	3	42904.2	18938.3	52221.7	52533.9	36272.6	63551	44680.7	42729.3	46342.2	62541.8	39811.8	78034.6	63252.9	75747.3	48662.4	56396.8	65498.8	59366.1	38454.5	41604.1	103877	7356.04	155408
57890.46;58465.09;55961.29;57259.8;57797.24;57166.59;59095.75	A0A6I8PWY2;A0A8J0S5Y2;A0A8J0S5Y8;A0A8J0SAC0;A0A8J0SCP5;A0A8J0SD04;F6QKV2	A0A6I8PWY2	akap8	Xenopus tropicalis	A-kinase anchoring protein 8 isoform X4;A-kinase anchoring protein 8 isoform X2;A-kinase anchoring protein 8 isoform X8;A-kinase anchoring protein 8 isoform X6;A-kinase anchoring protein 8 isoform X5;A-kinase anchoring protein 8 isoform X7;A-kinase anchoring protein 8	5	3	4	4	4	4	4	4	4	3	4	4	4	3	4	3	3	4	3	4	4	13657.3	31360.2	22981.8	21454.7	25296.5	20964.4	19714.1	15592.1	20679.8	12555.8	19428	18824.7	16257.9	8794.42	13381.1	17421	14322.1	12931.5	18017.5	20184.3	174462	273189	175462
162853.49;160100.72;165778.75;163337.01;166453.77;162909.51;162019.62;167404.81;162780.39;166138.29;167028.18;164888.86;166155.38;166026.27;163269.05;167275.7;164535.57;166582.88;164479.55	A0A6I8PX02;A0A6I8QCJ5;A0A6I8RFH3;A0A6I8RRT5;A0A6I8SQ72;A0A8J0QU88;A0A8J0R3Q5;A0A8J0R658;A0A8J0R6L2;A0A8J0SLR2;A0A8J0STW5;A0A8J0SWC6;A0A8J1IPG2;A0A8J1IPG6;A0A8J1IPG8;A0A8J1IRW6;A0A8J1IRX1;A0A8J1ISL2;A0A8J1ISL7	A0A6I8PX02	gapvd1	Xenopus tropicalis	GTPase-activating protein and VPS9 domains 1;GTPase-activating protein and VPS9 domains 1;GTPase-activating protein and VPS9 domains 1;GTPase-activating protein and VPS9 domains 1;GTPase-activating protein and VPS9 domains 1;GTPase-activating protein and VPS9 domain-containing protein 1 isoform X12;GTPase-activating protein and VPS9 domain-containing protein 1 isoform X14;GTPase-activating protei…	8	8	8	7	8	7	6	7	7	7	7	7	8	7	8	8	8	7	6	7	8	103765	106697	130865	100874	110626	130717	115435	97585.8	103485	101293	84490.8	119673	102935	112642	103769	105480	106861	115610	91313.2	109083	62903.1	72191	81034.5
69343.57;64222.76;63485.9;73296.35;64200.73;66323.17;64683.33;64009.5	A0A6I8PX07;A0A6I8Q9A3;A0A6I8RHD6;A0A6I8SBG9;A0A6I8SDB9;A0A7D9N0E2;A0A8J1JDA9;Q6GUF4	A0A6I8PX07	fnbp1l	Xenopus tropicalis	Formin-binding protein 1-like	6	4	4	5	5	6	5	6	5	5	5	5	5	5	5	5	6	5	5	4	5	47757.1	32282.5	34763.1	36981.7	42598.3	45963.3	31287.7	48659.2	46252.7	44185.6	47479.5	36501.7	44683.8	46228	54497.9	46186.7	41793.2	48726.3	51711.3	49710.7	594723	373846	535568
35173.7;34815.31	A0A6I8PX12;Q6P830	A0A6I8PX12	prps1	Xenopus tropicalis	Ribose-phosphate pyrophosphokinase 1	11	9	9	9	9	9	9	10	9	10	10	10	10	10	10	11	10	10	10	10	11	863332	1.10566e+06	754347	797699	876018	1.02361e+06	1.05922e+06	872276	977921	1.00218e+06	1.08474e+06	992125	940274	1.02656e+06	928658	1.28854e+06	1.02745e+06	1155567	1.30856e+06	1.04526e+06	4.92258e+06	4.24072e+06	3.32812e+06
146577.24;144311.38;140907.52;142588.46;141582.38	A0A6I8PX27;A0A6I8QBF2;A0A6I8SBG1;A0A8J0QIG2;F7EII4	A0A6I8PX27	scaf8	Xenopus tropicalis	SR-related CTD associated factor 8;SR-related CTD-associated factor 8;SR-related CTD associated factor 8;SR-related and CTD-associated factor 8 isoform X2;SR-related CTD associated factor 8	4	3	3	2	3	3	3	4	4	4	3	3	4	4	4	4	4	4	4	3	4	48553.8	52999.1	61447.2	57155.9	67116.7	60559.6	58945.1	68982.5	65294.9	64944.4	63229.4	72419.4	71355.4	69629	77684.9	65965.7	67587.2	68577.8	66118.9	74908.7	222736	23853686	105254
109324.43;109312.4;102611.19	A0A6I8PX33;A0A6I8R977;Q6DIP5	A0A6I8PX33	eml4	Xenopus tropicalis	Echinoderm microtubule-associated protein-like 4	23	22	23	21	22	22	21	22	20	21	22	22	21	20	21	23	22	22	21	21	22	1.44853e+06	1.53055e+06	1.59796e+06	1.62448e+06	1.539e+06	1.58397e+06	1.53573e+06	1.47619e+06	1.42397e+06	1.64619e+06	1.64356e+06	1.63286e+06	1.51794e+06	1.53013e+06	1.49317e+06	1.72236e+06	1.64354e+06	1.53924e+06	1614660	1.61059e+06	4.69739e+06	4.02962e+06	3.94511e+06
67497.15;64645.65;66867.37;65213.48	A0A6I8PX52;A0A6I8RUZ3;A0A8J0QDB3;B1H314	A0A6I8PX52	syvn1;syvn1;syvn1;	Xenopus tropicalis	RING-type E3 ubiquitin transferase	1	0	0	0	0	0	1	1	0	1	1	0	1	1	1	1	1	0	1	0	1	NaN	NaN	NaN	NaN	NaN	47720.9	50145	NaN	13648.7	19671.2	NaN	94759.8	23647.7	56421.2	39155	33654.8	NaN	60209.4	NaN	17642.9	NaN	NaN	NaN
69299.68;66626.71;68845.11;69171.55;62935.86;66172.14;62481.29;68034.34;62807.73;65608.83	A0A6I8PX56;A0A6I8R1A0;A0A8J0SI83;A0A8J0SQ80;A0A8J0SQ83;A0A8J0SRU3;A0A8J0SSX5;A0A8J0T468;B4F6U1;F6W368	A0A6I8PX56	epn1	Xenopus tropicalis	Epsin 1;Epsin 1;Epsin-1 isoform X3;Epsin-1 isoform X2;Epsin-1 isoform X8;Epsin-1 isoform X6;Epsin-1 isoform X10;Epsin-1 isoform X4;Epsin-1;Epsin 1	4	4	3	3	3	3	3	3	3	4	4	3	3	3	3	2	3	2	3	3	3	138301	217259	113379	131926	169976	139804	130696	170418	136768	135450	165202	151317	163819	137109	170232	153470	134466	130564	156855	150565	644179	504494	611433
105832	A0A6I8PX58	A0A6I8PX58	smcr8	Xenopus tropicalis	Guanine nucleotide exchange protein SMCR8	2	2	2	1	2	1	2	1	2	1	1	1	1	1	1	1	1	2	1	1	2	23326.9	18572.6	12977.1	14296.8	16002.3	15348.9	9705.73	25089.2	15529.2	14896	19486.2	16921	10057.7	19408.7	16523.3	15417	14640.2	14274.7	16203.3	16590	417562	362975	88745.4
95145.06;92303.55;84145.76;85776.87	A0A6I8PX68;A0A8J0SY12;A1L0Z8;Q28CN9	A0A6I8PX68	fap;dpp4;dpp4;dpp4	Xenopus tropicalis	Dipeptidyl peptidase 4;Dipeptidyl peptidase 4;Dipeptidyl peptidase 4 (Fragment);Dipeptidyl peptidase 4	21	18	18	20	19	19	19	18	18	19	20	20	19	19	20	19	20	21	20	20	18	1.98409e+06	2090004	2.28524e+06	2.28422e+06	1.83705e+06	2.01186e+06	1.96991e+06	1.09386e+06	2.36272e+06	3.01891e+06	2.48262e+06	2.59797e+06	2.68361e+06	3.29908e+06	2.53344e+06	4.01839e+06	4.27489e+06	3147994	2.45479e+06	2.32885e+06	9531031	9594284	9676116
40912.02;40092.04;42028.19	A0A6I8PX70;A0A803KIK1;Q28D19	A0A6I8PX70	klf2	Xenopus tropicalis	Kruppel-like factor 2;Kruppel-like factor 2;Krueppel-like factor 2	1	0	0	0	0	0	0	0	0	0	0	0	0	0	1	1	1	1	1	1	1	NaN	NaN	NaN	NaN	NaN	NaN	NaN	NaN	NaN	NaN	NaN	NaN	NaN	11578.8	8217.76	11198.4	19828.8	15917.3	23752.4	12577.3	NaN	NaN	NaN
89253.95;85997.11;86085.26;85944.34;84909.03	A0A6I8PX84;A0A6I8SL17;A0A8J0QCR3;A0A8J1JS20;B1H3E6	A0A6I8PX84	pank4;pank4;pank4;pank4;LOC100145609	Xenopus tropicalis	4'-phosphopantetheine phosphatase	4	3	4	4	4	4	4	4	4	4	4	4	4	4	4	4	4	4	4	4	4	34726.2	25962.4	37257.1	28770.6	25523.7	47644.2	36262.6	30431.9	45058.6	58009.2	40167.3	42876.1	52094.4	56639.8	44381.8	59034.4	53662	56788.5	46697.4	39244.1	46771.9	93754.3	599.922
120597.17;125374.72;119126.48	A0A6I8PXA1;A0A6I8QKC8;F7ENA7	A0A6I8PXA1	zranb3	Xenopus tropicalis	Zinc finger RAN-binding domain containing 3;DNA annealing helicase and endonuclease ZRANB3 isoform X1;DNA annealing helicase and endonuclease ZRANB3 isoform X2	5	5	3	5	4	5	5	4	5	5	5	5	4	4	4	5	4	5	4	5	5	45301.8	43909.9	45113.4	43903.1	43385.4	46422.9	42049.4	31342.9	45291.4	40863	45510.5	38649.6	52918.9	42444	40955.5	46716.7	47190	50694.9	47120.7	45229.3	1.09806e+06	1.1571e+06	675880
87467.42;92440.26;73446.52;74760.05;92332.19;93574.58	A0A6I8PXA2;A0A6I8RFA1;A0A6I8SDY5;A4IIB8;F7CVT5;Q0V9Q6	A0A6I8PXA2	mcm8;mcm8;mcm8;MGC146393;mcm8;mcm8	Xenopus tropicalis	DNA helicase MCM8	1	0	0	0	0	0	0	0	1	1	1	1	0	0	0	1	0	0	1	1	0	NaN	NaN	NaN	NaN	NaN	NaN	NaN	2550.19	3389	5232.05	4808.29	NaN	NaN	NaN	6864.89	NaN	NaN	4808.01	5482.74	NaN	NaN	NaN	NaN
38046.16;43819.76;39212.23;37729.78;37070.02;36744.7;41183.83;38227.15	A0A6I8PXA8;A0A803K0X7;A0A8J0S7V3;A0A8J0SCX4;A0A8J0SEU6;A0A8J1J5E9;F7BIK9;Q5BJ52	A0A6I8PXA8	tarbp2	Xenopus tropicalis	RISC-loading complex subunit TARBP2;RISC-loading complex subunit TARBP2;RISC-loading complex subunit TARBP2;RISC-loading complex subunit TARBP2;RISC-loading complex subunit TARBP2;RISC-loading complex subunit TARBP2;RISC-loading complex subunit TARBP2;RISC-loading complex subunit tarbp2	8	6	7	5	6	6	6	5	7	5	6	7	4	5	5	5	5	3	4	5	7	113949	92876.8	75758	67224.6	79621	88032.5	82184.5	81969.7	66564.8	75949.2	80565.7	87226.5	62214.4	72930.5	94920.9	87681.7	57122	69745.2	73958.1	63896.3	194660	102333	376810
23229.38;23456.69;22772.84	A0A6I8PXB0;A8WGV6;Q0VFC8	A0A6I8PXB0	iftap;LOC100127713;iftap	Xenopus tropicalis	Intraflagellar transport associated protein;LOC100127713 protein (Fragment);LOC779527 protein (Fragment)	2	2	2	2	2	2	2	2	2	2	2	2	2	2	2	2	2	2	2	2	2	17600.2	25792	24939.8	25741.9	22994.4	20804.5	19361.2	27787.5	19914.5	18744.3	20420.4	22699.7	22416.6	16561.5	16918.7	15058.4	18998.3	11905.1	17532	14954.8	258638	388871	262732
107775.2;102121.57	A0A6I8PXB4;A0A6I8S4L0	A0A6I8PXB4	ipo13	Xenopus tropicalis	Importin-13	9	6	8	8	7	7	7	7	6	8	9	7	7	8	8	8	8	8	7	7	8	54245.1	47884.8	52560.7	53932.2	44244.5	80472.6	64945.9	41583.8	52206.6	58959.2	48523.1	63025.9	52554.4	53861.6	49181.5	65651.6	61860.2	59580.2	64684.1	52383.9	1.77228e+06	79109.8	696283
203229.09;194616.22;218813.68;195614.31;205243.24;203888.8;197628.46	A0A6I8PXD5;A0A6I8QWP0;A0A6I8R9G4;A0A6I8S088;A0A8J1JDE4;A0A8J1JEF9;A0A8J1JEG4	A0A6I8PXD5	tjp1	Xenopus tropicalis	Tight junction protein 1;Tight junction protein 1;Tight junction protein 1;Tight junction protein 1;Tight junction protein ZO-1 isoform X1;Tight junction protein ZO-1 isoform X2;Tight junction protein ZO-1 isoform X7	41	38	39	37	37	40	37	38	40	37	37	40	34	35	39	39	34	36	39	37	38	420067	407852	420854	468803	452124	402115	411261	495738	442947	418229	421649	415013	428595	407051	439395	375653	418183	374768	402993	420174	1.23462e+06	1321971	1.30604e+06
148679.75;148377.51	A0A6I8PXE0;A0A8J0QH54	A0A6I8PXE0	blm	Xenopus tropicalis	DNA 3'-5' helicase	8	7	7	7	7	7	7	7	7	7	6	8	7	8	7	7	7	7	7	7	7	26838.8	26605.8	24512.8	29957.4	30120.2	24754.8	25096.8	32424.1	26389.4	22364.5	27067.1	26613.6	29327	30503.2	29519.9	25615.7	24538.3	23667.4	25938.1	28882	174132	2.78498e+06	200930
90627.69;90881.89;86824.25	A0A6I8PXE1;A0A6I8SAU7;A0A7D9N0F1	A0A6I8PXE1	cep97	Xenopus tropicalis	Centrosomal protein 97kDa	4	3	3	2	2	2	3	3	3	2	4	4	3	2	3	3	1	2	4	3	4	24656.9	11714.6	19659	21544.5	14796.2	14709.2	11456.4	14069.9	15858.9	11168.9	12791.3	7527.96	7351.86	9269.73	8806.77	10901.1	8845.65	6749.57	7104.19	12196.7	1420.25	22686.2	181155
48193.74;53347.65;52596.78;23565.6;52868.1	A0A6I8PXE6;A0A7D9NKI1;A0A803KLI6;A0A8J0R8D3;B1H1C2	A0A6I8PXE6	coro6;coro6;coro6;LOC100496364;coro6	Xenopus tropicalis	Coronin;Coronin;Coronin;Coronin-6;Coronin	1	1	0	1	1	1	1	1	1	1	1	1	1	1	1	1	1	1	1	1	1	10439.2	NaN	15096.5	11876.8	19146.1	10862.9	10337.2	7778.87	7758.72	7907.76	7315.02	12337.6	8921.95	9893.89	3857.76	7318.32	12999.2	9152.68	10653.7	11470	2.2423	NaN	63445.3
187301.15;165237.54;168620.14;180442.85;180645.12;185177.8;180514.96	A0A6I8PXF6;A0A6I8PXK4;A0A6I8RC45;A0A6I8T1Q0;A0A8J1IZ09;A0A8J1IZ21;F6VPK1	A0A6I8PXF6	LOC100489443	Xenopus tropicalis	Protein unc-13 homolog B;Protein unc-13 homolog B;Protein unc-13 homolog B;Protein unc-13 homolog B;Protein unc-13 homolog B isoform X4;Protein unc-13 homolog B isoform X5;Protein unc-13 homolog B	4	3	2	4	3	3	4	3	3	3	4	2	4	4	4	4	4	4	3	4	3	50944.9	28461.9	48370.3	55732.2	45219	42368.9	46033.8	43587.2	28055.3	42517.2	31959.5	51080.4	45930	49298.6	51652.6	39956.1	40146.7	37507.8	40621.2	46093.8	692801	323.583	4005.18
54480.69;53076.85;52945.66;53766.62	A0A6I8PXF9;A0A803J7J3;F7E7Y1;G1K3F6	A0A6I8PXF9	wasf2;wasf2;wasf2;actc1	Xenopus tropicalis	Wiskott-Aldrich syndrome protein family member	8	8	7	8	8	8	8	7	8	8	8	8	8	7	7	7	7	8	8	8	8	221651	177582	202363	234229	218706	175235	160194	204675	176096	172774	165849	170730	209932	183227	206349	203990	202204	213072	193165	216058	1.13923e+06	594744	709304
149356	A0A6I8PXH0	A0A6I8PXH0	timeless	Xenopus tropicalis	Protein timeless homolog	27	22	21	24	25	26	25	24	22	23	26	23	23	26	23	25	24	24	25	24	23	271090	215751	286494	269436	241898	317942	276975	228408	273956	282300	219439	325726	293127	303669	241924	335625	380887	303060	321086	287844	761131	498038	714138
82509.39;87255.97;87229.88	A0A6I8PXH6;B4F700;F6QT18	A0A6I8PXH6	dhx15	Xenopus tropicalis	RNA helicase	25	23	25	24	22	22	25	24	23	23	23	22	21	23	24	23	22	22	25	24	21	1.08808e+06	912834	1.07655e+06	990550	998005	1.18637e+06	1.09235e+06	939852	1.08239e+06	1171422	1.01194e+06	1.40053e+06	1.14594e+06	1.16776e+06	1207891	1.27074e+06	1.26907e+06	1.26135e+06	1.26772e+06	1.17199e+06	3.70172e+06	3437249	3.87651e+06
55675.97;53648.84;58866.89;59572.08	A0A6I8PXI1;A0A6I8RSU5;B2GUI4;F6YE22	A0A6I8PXI1	aatf;aatf;aatf;med27	Xenopus tropicalis	Apoptosis antagonizing transcription factor;Apoptosis antagonizing transcription factor;Apoptosis antagonizing transcription factor;Mediator of RNA polymerase II transcription subunit 27	3	2	2	2	3	3	3	3	3	2	3	3	3	2	3	3	2	2	3	3	3	15360.5	13369.8	18629.5	16762.2	16351.7	5038.22	12113.3	21075.8	10976.7	12243.1	12052.8	15088.5	11776.7	11255.7	10964.8	5371.2	9199.66	10152	8765.48	9811.16	1.4058e+06	1.10999e+06	1.32402e+06
52064.21;56060;55190.77;53100.65	A0A6I8PXI2;A0A6I8RLN6;A0A6I8S5L7;Q6DK89	A0A6I8PXI2	dmap1	Xenopus tropicalis	DNA methyltransferase 1 associated protein 1;DNA methyltransferase 1 associated protein 1;DNA methyltransferase 1 associated protein 1;DNA methyltransferase 1-associated protein 1	9	7	8	7	8	8	6	8	8	8	8	7	7	7	7	4	6	6	5	6	6	69669	64204.2	72362.1	90436.9	89602.6	75612.7	65997.7	74458	68124.7	64235.7	49453.8	59920.3	63229.6	64526	63884.7	59283.5	66154.7	62025	68966.7	71361.5	46431	13595.4	44950.2
291898.65;295804.06;300692.91;291907.58;295716.98;295576.75	A0A6I8PXJ1;A0A6I8SV43;A0A803JHF1;A0A803JXY5;A0A8J1JIJ3;A0A8J1JJL3	A0A6I8PXJ1	cep350	Xenopus tropicalis	Centrosomal protein 350kDa;Centrosomal protein 350kDa;Centrosomal protein 350kDa;Centrosomal protein 350kDa;Centrosome-associated protein 350 isoform X2;Centrosome-associated protein 350 isoform X3	1	1	1	1	0	1	0	1	1	1	1	1	1	0	0	1	1	0	1	0	1	8502.46	10328.9	7129.32	NaN	10762.4	NaN	3792.67	7767.07	6388.28	6889.44	7242.64	8475.25	NaN	NaN	1540.12	4627.35	NaN	3886.02	NaN	5901.94	255316	143044	236316
87556.39;75168.49	A0A6I8PXJ6;Q28BL6	A0A6I8PXJ6	aacs	Xenopus tropicalis	Acetoacetyl-CoA synthetase	5	3	5	4	4	4	4	5	5	5	5	3	5	5	5	5	4	5	5	5	5	234285	187133	273176	252036	230940	309715	289293	200806	242285	259135	203225	354859	284020	314767	353153	274539	376882	264978	270765	318596	37464.8	69816.1	386994
489790	A0A6I8PXK3	A0A6I8PXK3	dync2h1	Xenopus tropicalis	Cytoplasmic dynein 2 heavy chain 1	69	57	55	59	59	56	66	64	59	60	59	57	59	56	59	59	63	63	65	66	61	215603	186865	226898	212908	199802	257905	237267	196272	210962	245880	198757	286170	242390	252924	231949	278723	282940	263124	252617	242531	410233	351974	420438
201000.9;206821.82;206764.76;196791.03	A0A6I8PXK6;A0A6I8SD56;A0A8J1IU83;F7D0V6	A0A6I8PXK6	chd1	Xenopus tropicalis	DNA helicase	10	9	5	8	9	8	8	9	9	10	10	9	7	8	8	9	9	9	9	10	9	43883.3	32922.9	42028.3	44580.6	39274.5	54803.7	37047.3	31176.5	47743.8	30395.1	35569.3	42246.8	41067.1	50643.5	44609.9	45037.3	52668.8	50530	46340.4	42840.1	558423	794173	685800
134574.7;140487.92;137006.74;126017.1;135408.97;139623.54;135332.88;135346.9	A0A6I8PXM7;A0A803JXI6;A0A803K4F2;A0A803K8A3;A0A803KE32;A0A8J1JHW3;A1L1C9;Q70DV0	A0A6I8PXM7	xpo5	Xenopus tropicalis	Exportin 5;Exportin 5;Exportin 5;Exportin 5;Exportin 5;Exportin 5 isoform X1;Exportin 5;Exportin 5	5	4	4	4	4	4	5	5	4	4	5	4	5	4	5	5	4	4	4	4	5	3.15649e+06	2.6598e+06	3635364	3.1204e+06	2.7741e+06	3.33377e+06	3228767	2.55398e+06	2.64681e+06	3078034	2451317	4475508	2.70718e+06	3.13539e+06	3.04459e+06	2.93175e+06	3.28159e+06	3.30817e+06	3.34479e+06	3.0047e+06	267037	173626	320260
56144.66;58578.41;58548.42	A0A6I8PXM8;F7CHS3;Q28DC6	A0A6I8PXM8	nufip1	Xenopus tropicalis	Nuclear FMR1 interacting protein 1;Nuclear FMR1 interacting protein 1;Nuclear fragile X mental retardation protein interacting protein 1	3	3	3	2	3	3	2	3	3	3	2	2	2	2	2	2	2	2	2	2	2	11034.3	14793.1	12458.2	12904.1	12146.3	7127.11	10787.8	16969.2	12647.1	14775.3	18978.6	14622.4	12268.1	20888	11451	4600.15	11840.8	12545.7	14526.8	17861.8	101347	811578	338544
80082.36;82989.47;81564.91;74630.22;81538.92	A0A6I8PXN7;A0A6I8PZL7;A0A803JLR6;A0A803JVA5;A0JPD3	A0A6I8PXN7	LOC100036665	Xenopus tropicalis	Uncharacterized LOC100036665;Uncharacterized LOC100036665;Uncharacterized LOC100036665;Uncharacterized LOC100036665;LOC100036665 protein	3	2	2	2	2	1	2	2	1	1	3	2	3	0	3	1	2	2	3	2	1	11526.9	13722.9	11637.1	16982	11976.8	13548.3	9247.38	14619.6	12359.6	12672.8	11137.2	12529.9	NaN	13202.4	13160.1	9305.65	7887.72	5587.31	10424.4	16667.7	30154.8	1.48285e+06	60113.4
48876.14;52298.9;42474.91	A0A6I8PXN9;A0A803K3D5;A4IGK5	A0A6I8PXN9	paip1	Xenopus tropicalis	Poly(A) binding protein interacting protein 1;Poly(A) binding protein interacting protein 1;LOC100038266 protein	3	3	2	3	3	3	3	3	3	3	3	2	3	3	3	2	2	3	3	3	3	55997.9	60166.7	55300.2	51720.7	43993.6	50212.1	52255.4	71743.6	46008	42559.6	53710.7	60312.9	53347.2	50560.7	50376.4	82685.8	51307.9	40852.9	41122.4	54756.6	181933	864346	1.06992e+06
69214.92;69567.35	A0A6I8PXP5;Q0IHN6	A0A6I8PXP5	trmt1;LOC779562	Xenopus tropicalis	tRNA (guanine(26)-N(2))-dimethyltransferase;tRNA (guanine(26)-N(2))-dimethyltransferase (Fragment)	9	9	9	9	9	9	8	9	9	9	8	9	8	9	8	9	8	8	8	8	9	191293	148631	176896	193949	176942	158371	160670	160047	175489	187172	173220	213187	173937	175167	175542	192267	226495	174597	200420	172198	200757	232403	262930
33144.4;34226.57;32410.47;32143.18;31897.86	A0A6I8PXR3;A0A6I8R5M7;A0A8J0QXQ2;A0A8J0R1Y8;A0A8J1JCH6	A0A6I8PXR3	;;XB5920187;XB5920187;XB5920187	Xenopus tropicalis	Histone RNA hairpin-binding protein RNA-binding domain-containing protein;Histone RNA hairpin-binding protein RNA-binding domain-containing protein;Oocyte-specific histone RNA stem-loop-binding protein 2 isoform X1;Oocyte-specific histone RNA stem-loop-binding protein 2 isoform X2;Oocyte-specific histone RNA stem-loop-binding protein 2 isoform X3	5	4	3	5	4	4	4	4	4	4	5	4	4	3	4	4	4	4	5	3	5	266964	298257	269923	197035	243212	199728	305376	330985	165798	202597	230252	330893	212848	205516	252131	188344	167132	243293	212675	221539	1.95614e+06	1.95729e+06	2.19605e+06
65654.59;68746.1	A0A6I8PXT3;Q6GL78	A0A6I8PXT3	lta4h	Xenopus tropicalis	Leukotriene A4 hydrolase;Leukotriene A(4) hydrolase	26	24	25	24	23	24	26	25	25	23	26	25	24	24	26	24	24	24	26	25	25	7024058	6362045	6.87894e+06	6474292	5613478	7.52951e+06	7.13643e+06	5630597	6536225	7.57293e+06	6.36319e+06	7.78846e+06	6.76519e+06	6895499	6.47527e+06	8.2483e+06	7950799	7605038	8613790	7.97923e+06	31692534	25883862	31709542
42665.25;40927.22;34527.2;41200.53;42637.23	A0A6I8PXU1;A0A6I8Q9X4;A0A6I8RCB1;A0A6I8S6W5;B1H3E4	A0A6I8PXU1	kctd9	Xenopus tropicalis	Potassium channel tetramerization domain containing 9;Potassium channel tetramerization domain containing 9;Potassium channel tetramerization domain containing 9;Potassium channel tetramerization domain containing 9;BTB/POZ domain-containing protein KCTD9	1	1	1	1	1	1	1	1	1	1	1	1	0	1	1	1	1	1	1	1	1	13242.3	27530.9	12508.5	12301.7	13189.7	4824.36	11978.1	18565.9	14685.1	7118.45	15545.5	NaN	11106.4	3251.48	6683.29	5220.3	3839.64	4268.82	3461.46	8524.39	56995.5	104358	41601.4
150156.31;144683.92;150940.48;139342.97;150148.1;153116.64;153134.66;153068.6	A0A6I8PXU5;A0A6I8QHZ5;A0A6I8SD57;A0A6I8SW41;A0A6I8SY37;A0A8J1JMF1;A9UM50;C0IN00	A0A6I8PXU5	drosha;drosha;drosha;drosha;drosha;drosha;drosha;Drosha	Xenopus tropicalis	ribonuclease III;ribonuclease III;ribonuclease III;Drosha ribonuclease type III;ribonuclease III;ribonuclease III;ribonuclease III;ribonuclease III	2	1	1	0	0	0	0	0	1	0	1	0	0	0	1	0	2	2	0	1	2	1426.22	1781.84	NaN	NaN	NaN	NaN	NaN	5.29418	NaN	5.9953	NaN	NaN	NaN	1205.21	NaN	1337.79	63.0201	NaN	436.647	1999.36	0.930841	1.39064	NaN
72529.15;72777.39;72496.17;75855.92;72449	A0A6I8PXU6;A0A6I8QEJ4;A0A6I8RVN9;A0A803K8T4;F6UZ27	A0A6I8PXU6	hspa5	Xenopus tropicalis	78 kDa glucose-regulated protein	39	39	39	38	38	39	37	37	38	38	37	38	35	38	36	38	36	36	36	37	36	18863410	20025980	16747885	18676550	19273248	16626172	17071910	20033354	20251252	17724722	20579080	15327308	19167862	16166798	18067090	16737564	15655011	16165689	17553144	16443423	68696848	65095580	54135076
259870.63;361970.11;351426.46;340895.26;363742.91;334979.83;224506.77;361579.54;364680.02;364285.55;362662.88;362456.64;362512.75;361538.32;360218.29;362551.69;356797.43;356613.94;357140.53;353829.77;355041.62;355027.59;352264.61;354502.97;344130.91;319000.91;364208.47;358996.55;355038.56;353303.18;338187.43;364751.1;363333.47;362534.71;357608.06;354559.07;328474.89	A0A6I8PXV3;A0A6I8Q012;A0A6I8Q6G5;A0A6I8QHK6;A0A6I8RYX6;A0A6I8T051;A0A6I8T0X3;A0A803JWK8;A0A8J1IN22;A0A8J1IN23;A0A8J1IN26;A0A8J1IN27;A0A8J1IN29;A0A8J1IN31;A0A8J1IN32;A0A8J1IN34;A0A8J1IN36;A0A8J1IN37;A0A8J1IN38;A0A8J1IN40;A0A8J1IN41;A0A8J1IN42;A0A8J1IN45;A0A8J1IN46;A0A8J1IN47;A0A8J1IN52;A0A8J1IQE7;A0A8J1IQF8;A0A8J1IQG4;A0A8J1IQH1;A0A8J1IQH7;A0A8J1IR34;A0A8J1IR41;A0A8J1IR47;A0A8J1IR53;A0A8J1IR64;A0A…	A0A6I8PXV3	LOC100486501	Xenopus tropicalis	Uncharacterized LOC100486501;Uncharacterized LOC100486501;Uncharacterized LOC100486501;Uncharacterized LOC100486501;Uncharacterized LOC100486501;Uncharacterized LOC100486501;Uncharacterized LOC100486501;Uncharacterized LOC100486501;Uncharacterized protein LOC100486501 isoform X2;Uncharacterized protein LOC100486501 isoform X3;Uncharacterized protein LOC100486501 isoform X7;Uncharacterized protein…	1	1	0	0	1	1	1	1	0	1	1	1	1	0	0	1	0	0	1	0	1	13610.1	NaN	NaN	3353.49	5916.99	8812.55	6484.63	NaN	5746.7	12531.3	17807.2	6070.15	NaN	NaN	8798.32	NaN	NaN	11906.5	NaN	5584.34	13054	NaN	NaN
149608.79;155523.38;160368.9;149937.03;154477.39;154782.56;150983.48	A0A6I8PXW2;A0A6I8Q636;A0A6I8RM91;A0A6I8RZF2;A0A6I8S4K7;B3DLW8;F7AAH9	A0A6I8PXW2	kdm6a	Xenopus tropicalis	[histone H3]-trimethyl-L-lysine(27) demethylase	1	1	1	1	1	1	1	1	1	0	1	0	1	0	0	1	1	1	1	1	1	14624	12182.5	11359.4	11489.3	12311.1	10578.7	10894.4	5895.88	NaN	4243.43	NaN	3704.18	NaN	NaN	3370.23	6591.91	4337.72	9499.86	7282.48	5323.56	1.95444	191183	2.84132
27361.46;31073.73	A0A6I8PXW4;B2GUJ8	A0A6I8PXW4	rexo2;LOC100158598	Xenopus tropicalis	Oligoribonuclease, mitochondrial;LOC100158598 protein (Fragment)	7	7	5	7	6	6	7	6	6	6	7	6	6	6	6	6	6	6	6	7	6	419557	403854	424855	472491	477928	596358	460243	394209	578829	552975	403182	554402	701776	607945	487245	745613	680394	555812	576759	523213	1.54124e+06	1.70776e+06	1.74891e+06
10156.4;11964.53;55522.85;10856.16;10713.07	A0A6I8PXW8;A0A6I8R3G0;A0A803K726;Q28H04;Q6DK72	A0A6I8PXW8	sumo3;sumo2;sumo3;sumo2;sumo3	Xenopus tropicalis	Small ubiquitin-related modifier;Small ubiquitin-related modifier;Small ubiquitin-related modifier 3;Small ubiquitin-related modifier 2;Small ubiquitin-related modifier 3	1	1	1	1	1	1	1	1	1	1	1	1	1	1	1	1	1	1	1	1	1	6.42987e+06	2.96458e+06	4.48703e+06	5.70692e+06	5.23059e+06	5.04903e+06	2.32325e+06	5.63874e+06	4.87917e+06	3.22701e+06	4.58247e+06	5.41153e+06	4207984	5.2522e+06	3.04127e+06	6.37004e+06	3545633	3.02924e+06	4590301	2.7893e+06	34781152	22892328	26559906
151448.49;151376.4;151395.44	A0A6I8PXX7;F7C9X9;F7CA46	A0A6I8PXX7	wdr19	Xenopus tropicalis	WD repeat domain 19	5	5	3	3	4	4	4	5	4	3	4	4	4	4	4	5	5	5	5	5	4	15134.9	16479.9	18818.3	20422	17171.8	20659.5	21892.6	22185.7	20408.2	16540.4	21204.9	16016.8	20614.4	18697.6	18702.2	27192.8	18891.9	22458.3	20884.4	21915.4	568247	633449	580604
56943.87;63906.77;57550.18	A0A6I8PXY4;A0A803JJU3;Q66II8	A0A6I8PXY4	snrnp70	Xenopus tropicalis	U1 small nuclear ribonucleoprotein 70 kDa	8	8	8	8	8	8	7	7	8	7	6	5	5	7	6	6	5	8	8	7	7	367329	281651	295113	360525	359914	303893	305985	298175	315573	347043	315343	248207	288557	340243	298611	345284	354251	274265	341146	292850	2.50133e+06	2.19969e+06	1.96757e+06
106877.24;109126.86;73675.13;119535.43;114297.83;41623.81	A0A6I8PXY5;A0A6I8Q6N4;A0A6I8QK44;A0A6I8RAK8;A0A6I8SET5;Q28E63	A0A6I8PXY5	mcph1;mcph1;mcph1;mcph1;mcph1;agpat5	Xenopus tropicalis	Microcephalin 1;Microcephalin 1;Microcephalin 1;Microcephalin 1;Microcephalin 1;1-acyl-sn-glycerol-3-phosphate acyltransferase epsilon	3	3	3	2	3	3	3	2	3	2	3	2	3	2	3	3	3	3	3	3	3	97540.6	114396	219019	157479	130233	202760	232394	152868	131805	188037	137240	255559	242152	259480	230083	217893	242447	234041	227099	215010	356874	402392	560406
24323.95;25282.27	A0A6I8PXZ2;A0A8J0QW72	A0A6I8PXZ2	;mrps18b	Xenopus tropicalis	Small ribosomal subunit protein mS40	5	4	5	5	4	5	5	5	5	5	5	4	5	5	5	5	5	4	5	5	5	96798.5	90274.9	79234.1	112094	100946	86455.5	88329	107138	133223	95269.6	95051.1	108600	97970.4	96617.3	104269	111642	116480	104786	79887.2	81369.4	717711	668440	905775
51419.55;47544.19;52408.73;50187.97;47093.55;44439.86;48929.03;47939.85	A0A6I8PY01;A0A6I8QRW6;A0A6I8R6G6;A0A6I8RUE1;A0A6I8SGS2;A0A6I8ST21;A0A8J0SEB2;B6ID06	A0A6I8PY01	csnk1g3	Xenopus tropicalis	Casein kinase I isoform gamma-3	2	2	2	2	2	1	1	2	2	2	1	1	2	1	1	1	1	1	1	1	1	17718.3	8818.68	15307.1	18557.9	20627.8	26616.7	6953.97	9192.29	11131.2	19499	13405.4	10399.5	13373.4	19343.1	16801	22120.5	20565	12133	10233.7	15448.6	33489	32530.3	40693.9
58929.64;63777.07;61452.49;61254.22;60300.07	A0A6I8PY07;A0A6I8RSA7;A0A6I8SPS1;A0A8J0SI76;Q66KA6	A0A6I8PY07	p4ha2	Xenopus tropicalis	procollagen-proline 4-dioxygenase	13	13	12	13	13	13	13	13	13	13	13	13	13	13	13	13	13	12	13	13	13	204216	172754	208105	225185	194466	190470	182035	198909	184420	171223	147949	174689	180357	181354	209732	169229	201734	189888	177473	198164	502478	514029	592503
64839.15;65581.98;60102.59;64177.39;54149.5;53020.26;62243.26;63709.91	A0A6I8PY09;A0A6I8RJT2;A0A803JZN1;A0A8J0SP62;A0A8J0SRA4;A0A8J0T0S1;F7DNK6;Q28EW4	A0A6I8PY09	sox13	Xenopus tropicalis	Transcription factor Sox-13;Transcription factor Sox-13;Transcription factor Sox-13;Transcription factor Sox-13 isoform X2;Transcription factor Sox-13 isoform X3;Transcription factor Sox-13 isoform X4;Transcription factor Sox-13;Transcription factor Sox-13	2	2	2	1	2	2	2	2	2	2	2	2	2	2	2	2	2	2	2	2	2	19276.7	18600.5	30110.8	21163.5	26737.5	22177.8	28439.2	23498.4	22603.9	19526.9	20256.3	26395	23361	31098	28798	33202.8	29528.7	29637.5	19773	30306.2	189999	191710	66751.9
217248.84;217376.97	A0A6I8PY12;A0A6I8QUY9	A0A6I8PY12	ttc6	Xenopus tropicalis	Tetratricopeptide repeat domain 6	1	0	1	1	1	0	1	1	1	1	1	1	1	1	1	1	1	1	1	1	0	NaN	46875.2	80094.2	72435.9	NaN	78367.4	82678.7	52055.6	67811.9	156438	74801.3	303554	130679	200452	157272	191022	167982	132615	146355	NaN	NaN	477968	956932
34515.24;34590.32;48871.99	A0A6I8PY19;A0A6I8SU91;A0A8J0QTR1	A0A6I8PY19	;;rsl1d1	Xenopus tropicalis	Large ribosomal subunit protein uL1;Large ribosomal subunit protein uL1;Ribosomal L1 domain-containing protein 1 isoform X1	4	4	4	4	4	4	4	4	4	4	4	4	4	4	4	4	4	4	4	4	4	51756.1	58708.1	62598.2	53447.8	57989.3	71119.6	68314.2	60121	60936.5	58576.7	62872.2	77650.3	66649.6	61792.4	59686.6	60706.9	51799.6	62486.9	65489.3	71884.4	81.7951	320316	219682
140975.46;144207.75;363889.84;364345.44;363823.81	A0A6I8PY23;A0A6I8QT75;A0A6I8RYG9;A0A8J0SJI0;A0A8J0T5H0	A0A6I8PY23	LOC100489703	Xenopus tropicalis	Uncharacterized LOC100489703;Uncharacterized LOC100489703;Uncharacterized LOC100489703;Uncharacterized protein LOC100489703 isoform X1;Uncharacterized protein LOC100489703 isoform X2	9	9	6	7	6	5	8	8	6	4	8	8	5	8	6	7	7	7	8	8	8	46004.9	46629.6	37813.9	38490.5	37196.1	46498.7	39646.2	41118.8	44215.5	50612.4	37891.9	55533.6	49565.9	50580.1	45147.5	62275.1	55843.8	48930	47750.1	48977.1	225744	837865	789994
39941.58;38723.3;40350.06	A0A6I8PY24;A0A6I8RUD9;Q5I082	A0A6I8PY24	twf1	Xenopus tropicalis	Twinfilin-1	3	2	3	2	3	1	3	2	2	1	3	2	3	2	2	2	3	1	2	3	2	32418.8	10225.6	41409.6	34109.8	37612.7	49556.4	48687.2	37220.4	45083.5	40174.4	39636.4	66762.8	36634.1	40662.4	52309.2	45031.1	51310	43202.5	40314.5	44938.7	17338.1	30327.2	1861.42
54930.83;52270.68;50771.4;53992.74;52057.69;51332.59;52995.78;54802.7;53123.91;49397.54	A0A6I8PY26;A0A803JKY7;A0A803KAU5;A0A8J0SE77;A0A8J0SNV2;A0A8J0SNX9;A0A8J0T0T6;A0A8J0T2U0;A0A8J0T423;F6XAE1	A0A6I8PY26	cep43	Xenopus tropicalis	Centrosomal protein 43	5	5	5	4	5	5	4	5	4	5	5	4	5	5	5	4	4	4	4	5	4	115916	99737.7	107409	118420	98114.8	125710	124274	99118.4	121016	126147	116813	132802	108756	132290	118370	118568	142731	117072	102182	111973	208866	111964	160655
316769.69;189226.46;184612.68;314158.57;311655.92;221423.98;308963.72;253151.07;320937.55;317198.31;314506.12;322312.08;322041.79;318144.23	A0A6I8PY27;A0A6I8QFR4;A0A6I8RQH8;A0A6I8RT49;A0A6I8SH85;A0A6I8SMB0;A0A803JU98;A0A803K748;A0A8J0T605;A0A8J1ISZ6;A0A8J1IT04;A0A8J1IVD7;A0A8J1IW59;F6QTS9	A0A6I8PY27	tnrc18	Xenopus tropicalis	Zinc finger protein 469;Zinc finger protein 469;Zinc finger protein 469;Zinc finger protein 469;Zinc finger protein 469;Zinc finger protein 469;Zinc finger protein 469;Zinc finger protein 469;Trinucleotide repeat-containing gene 18 protein isoform X3;Trinucleotide repeat-containing gene 18 protein isoform X5;Trinucleotide repeat-containing gene 18 protein isoform X6;Trinucleotide repeat-containin…	1	1	1	1	1	1	1	1	1	1	1	0	1	1	1	1	1	1	1	1	1	21773.7	18668	29835.7	28973.8	26781.6	17143.8	31494.7	32026	38768	38861.7	NaN	48527.7	43112	36755	38702.8	59734.1	57885.4	35300.2	39815.7	42806.5	3027143	2.3744e+06	1853615
58609.4	A0A6I8PY35	A0A6I8PY35	pcyox1l	Xenopus tropicalis	Prenylcysteine oxidase 1 like	3	3	2	2	3	3	3	3	3	2	2	2	2	3	3	3	3	2	2	3	3	31837.9	43882.1	32345.4	29416.8	34705.2	46299.3	40160.3	26502	30616.4	41603.7	30932	39987	48272.7	50335.2	40580.2	44811.1	50470.3	42538.8	40794.5	35251.7	216950	480751	133976
60099.17;58612.24;59659.6;64321.15;58683.41;58927.61	A0A6I8PY37;A0A6I8R754;A0A6I8REP8;A0A6I8SZP9;F6WBS9;Q28IF6	A0A6I8PY37	utp18	Xenopus tropicalis	UTP18 small subunit processome component;UTP18 small subunit processome component;UTP18 small subunit processome component;UTP18 small subunit processome component;UTP18 small subunit processome component;U3 small nucleolar RNA-associated protein 18 homolog isoform X1	1	1	1	1	1	1	0	1	1	1	0	0	0	0	0	0	0	1	1	1	0	44051.1	13325.5	30390.9	36014.2	25996.3	NaN	14661.7	16164.6	25870.8	NaN	NaN	NaN	NaN	NaN	NaN	NaN	24968.5	27514.3	34634.7	NaN	191772	2.50409	2.62557
81723.44;80848.39;55465.47;61718.6;81923.64	A0A6I8PY44;A0A803KFZ3;B0JZG4;B2GUA7;F7BBQ8	A0A6I8PY44	prcc	Xenopus tropicalis	Proline rich mitotic checkpoint control factor;Proline-rich mitotic checkpoint control factor;Prcc protein;Prcc protein;Proline rich mitotic checkpoint control factor	7	6	6	6	6	7	7	6	7	7	6	6	6	7	6	7	6	6	6	6	6	165987	158372	118719	142890	149622	95461.9	114726	163301	135393	139405	135631	118485	113586	118802	133205	109170	112754	92720.4	102934	112288	1.30453e+06	1.72673e+06	1.31826e+06
34491.1	A0A6I8PY50	A0A6I8PY50	tradd	Xenopus tropicalis	Tumor necrosis factor receptor type 1-associated DEATH domain protein	2	1	2	2	2	2	2	2	2	2	2	1	2	2	2	2	1	2	2	2	2	77345.8	22275.9	36234.6	33994.9	26919.9	39662.7	27350.4	13618.1	28171.9	20731.1	17886.6	32170.1	23567.6	24046.2	19159.4	29247.4	24372.3	38624.8	28591.6	17474.9	0.794806	2.29088	2.6623
20897.15;20250.3;22905.42;20449.66	A0A6I8PY61;A0A6I8QTL6;A0A6I8S3K3;Q6DEU3	A0A6I8PY61	vps29	Xenopus tropicalis	Vacuolar protein sorting-associated protein 29	6	5	5	6	6	6	6	5	5	6	5	6	6	6	6	6	6	6	6	6	6	160931	126700	200218	179310	146965	250200	239717	150416	205893	262918	178504	291308	215194	278072	246833	235194	252845	250153	232706	193314	316888	127424	495851
38254.8;38020.76;39894.93;34462.51;33257.09;40899.19	A0A6I8PY62;A0A803JW19;A0A803KBU3;A0A8J0SUT4;A0A8J0T4Y8;B0BLR5	A0A6I8PY62	XB5730431	Xenopus tropicalis	Uncharacterized XB5730431;Uncharacterized XB5730431;Uncharacterized XB5730431;Uncharacterized protein LOC100144286 isoform X2;Uncharacterized protein LOC100144286 isoform X4;LOC100144286 protein	1	1	1	1	1	1	1	1	1	1	1	1	1	1	1	1	1	1	1	1	1	33960.7	45810.2	34884.4	37101.3	34754.1	37040.1	47578.1	31941.4	30815.1	25015.7	39306.5	50425.7	29716	34959.7	37291.2	34277.2	32880.8	31320	33050	35543.4	2.23073	20331.1	2.72271
263764.35;257339.08	A0A6I8PY71;A0A6I8QE64	A0A6I8PY71	igf2r	Xenopus tropicalis	Cation-independent mannose-6-phosphate receptor;Insulin-like growth factor 2 receptor	16	11	14	13	14	14	12	14	14	15	14	14	14	15	15	13	15	15	13	12	14	89073.2	64445.8	93205.8	84391.6	83779.5	86523.2	85050.9	87484.6	81903.7	84368.5	78882.9	113901	87015.3	107866	94026.6	93719.9	100021	101993	84210.9	87438.2	106141	130866	134095
27718.8	A0A6I8PY78	A0A6I8PY78	XB22169562	Xenopus tropicalis	Uncharacterized CMD superfamily member	9	8	8	8	9	9	8	9	9	9	8	7	8	8	8	8	8	8	8	9	8	1.61574e+06	1.48983e+06	1.75789e+06	1.59093e+06	1535069	2.36205e+06	1.82672e+06	1.29731e+06	1.64832e+06	2.07683e+06	1.74367e+06	2.28872e+06	1.96431e+06	2.1912e+06	1.91711e+06	2.49052e+06	2.06285e+06	2.3636e+06	2.06487e+06	2.11331e+06	6606282	6348508	6087184
76890.6	A0A6I8PY89	A0A6I8PY89	pals1	Xenopus tropicalis	Protein PALS1	3	3	3	3	3	3	3	3	3	3	3	3	3	3	3	3	3	3	3	3	3	32051.8	20884.5	39300.4	38988.5	37507.3	34271.2	35008.4	33916.6	31515.8	25939.4	22610.6	32036.8	33705.8	35896.1	34713.3	38718.1	30784.8	35947.2	34202.8	34181.6	544964	423595	348865
53159.55;52839.17;59396.54;54124.36;54137.36	A0A6I8PYA5;A0A6I8QBP8;A0A6I8QIJ8;Q0IJ30;Q28GJ1	A0A6I8PYA5	ddx25	Xenopus tropicalis	RNA helicase	2	2	2	2	2	2	2	2	2	1	2	2	2	0	2	2	2	0	1	1	0	88968.1	52933.8	88878.3	115623	37409.9	60245.3	24799.4	44862.2	28951.6	33113.5	23151.6	93924.8	NaN	49611.9	50086.1	15588.4	NaN	23639.4	13792.8	NaN	1.98248	125.899	2.8249
126719.69;125463.37;125311.12;125703.55;121676.77	A0A6I8PYA8;A0A803JJA6;A0A803JMS0;A0A803KCS3;A0A8J0QFD9	A0A6I8PYA8	ptx	Xenopus tropicalis	Pentraxin;Pentraxin;Pentraxin;Pentraxin;Pentraxin precursor	14	14	14	14	14	14	13	13	13	13	13	12	13	13	13	12	13	12	13	13	13	2.45971e+06	2427099	2.20491e+06	2.60433e+06	2.15883e+06	2.05245e+06	2.60296e+06	2.51003e+06	1.94185e+06	1.9502e+06	2106502	2646831	1.94278e+06	2.21366e+06	2.36807e+06	1.95315e+06	1.91668e+06	2.09295e+06	2161086	2.03322e+06	8359579	9591291	7.13206e+06
102976.35;103034.43	A0A6I8PYB0;A0A8J0QGS1	A0A6I8PYB0	gen1	Xenopus tropicalis	Flap endonuclease GEN homolog 1 isoform X1;Flap endonuclease GEN homolog 1	4	3	2	3	4	4	4	3	4	4	4	4	3	4	4	3	3	3	4	3	3	31523.7	54253.4	24175.9	23405.4	32886.3	14647.9	37702.1	36396.9	22562.1	25926	44979.3	14416.6	26807.2	25596.8	37567.5	33554.8	27768	21595	8158.53	24477.9	241102	107533	110221
98188.77;97327.01;97648.32	A0A6I8PYC4;A0A6I8RUR7;A0A8J0QSA7	A0A6I8PYC4	slc4a11	Xenopus tropicalis	Solute carrier family 4 member 11;Solute carrier family 4 member 11;Sodium bicarbonate transporter-like protein 11 isoform X3	12	12	12	11	11	12	12	11	12	11	12	12	11	12	11	10	11	11	11	11	10	804500	523056	691392	908023	637468	1.0436e+06	665041	555980	867804	1.0949e+06	772319	753798	1030641	895823	820882	1.27456e+06	1.156e+06	877977	1067406	765014	3.38508e+06	2559586	3.63435e+06
141940	A0A6I8PYC9	A0A6I8PYC9	cfap57	Xenopus tropicalis	Cilia and flagella associated protein 57	1	1	1	1	1	1	1	1	1	1	1	1	1	1	1	1	1	1	1	1	1	115743	68120.6	100825	112152	98655.4	131414	145273	115430	107394	125752	98570.2	161038	117911	111598	157293	135139	102247	117621	119416	112401	452748	281399	259644
74248.6	A0A6I8PYD6	A0A6I8PYD6	champ1	Xenopus tropicalis	Chromosome alignment-maintaining phosphoprotein 1	4	4	2	4	4	4	4	4	3	4	4	4	4	4	4	4	4	4	4	4	4	9488.81	8828.59	10467.4	10585.7	12472.4	13361.2	10611.6	12001.1	13463.3	15394.8	14867.7	12282.8	13715.1	12874.9	11263.9	12529	23591.7	12841.8	14331.7	14229.8	26099.3	11689.3	32720.9
21015.97;16038.15;21096.15;30857.51;25527.18;21885.96;15545.25;28788.18;24974.56;24632.44;24596.07;20440.32;21371.23;28827.87	A0A6I8PYE6;A0A6I8Q219;A0A6I8QE05;A0A803JAB0;A0A803JHL5;A0A803K6I0;A0A803K7Y1;A0A803K808;A0A803KBC5;A0A8J1J6H8;A0A8J1J9Y9;B0BM80;F6PZ81;F7BCL8	A0A6I8PYE6	lin7b;lin7a;lin7a;lin7a;lin7a;lin7c;lin7a;lin7a;lin7a;lin7a;lin7a;lin7a;lin7b;lin7a	Xenopus tropicalis	Protein lin-7 homolog C;Lin-7 homolog A;Lin-7 homolog A;Lin-7 homolog A;Protein lin-7 homolog;Protein lin-7 homolog;Lin-7 homolog A;Lin-7 homolog A;Protein lin-7 homolog;Protein lin-7 homolog A isoform X3;Protein lin-7 homolog;LOC100144984 protein;Protein lin-7 homolog C;Lin-7 homolog A	1	1	1	1	1	1	1	1	1	1	1	1	1	1	1	1	1	1	1	1	1	41856.6	109894	69718.6	60214.7	45588.7	19294.4	18675.7	38438.1	29645.6	16564.5	11842	17851.5	29230.8	28711.4	22353.6	20530.1	30951.8	27104.1	26529.7	15387.3	477516	399609	317925
105912	A0A6I8PYG2	A0A6I8PYG2	LOC116406937	Xenopus tropicalis	A-kinase anchor protein 17B	1	1	1	1	1	1	1	1	1	1	1	1	1	1	1	1	1	1	1	1	1	5100099	5.01042e+06	5.13522e+06	4.45608e+06	4.7726e+06	5401818	6899666	4.72584e+06	5.11145e+06	4.72965e+06	5.07533e+06	4376797	5.50664e+06	4.57225e+06	7421460	5271206	6.45658e+06	7.33911e+06	7571036	6.76831e+06	42449500	24217624	26734318
45428.26;44037.63;44037.63	A0A6I8PYG3;A0A8J1JQ40;Q6P4Y9	A0A6I8PYG3	atp6v1c1	Xenopus tropicalis	V-type proton ATPase subunit C;V-type proton ATPase subunit C;V-type proton ATPase subunit C 1	17	15	15	16	15	14	16	16	13	15	13	12	15	14	13	12	15	16	14	15	15	610522	480796	655273	606155	615167	712843	672145	525408	591426	655367	551826	659932	591366	578767	525214	712019	774701	692932	606575	623405	2.41381e+06	2.02205e+06	2.54541e+06
25215.3	A0A6I8PYG4	A0A6I8PYG4	gstk1	Xenopus tropicalis	Glutathione S-transferase kappa	10	10	10	10	10	10	9	10	9	10	10	10	10	10	8	10	10	10	10	10	9	935634	845200	945109	865574	832485	1.07101e+06	1.07257e+06	766420	948476	1.05448e+06	883119	965952	1.09728e+06	1.0795e+06	1.09592e+06	1.16717e+06	1.09784e+06	1.05795e+06	1.10148e+06	981708	2728364	2410965	2645165
81154.1;75395.79;81103.93	A0A6I8PYI3;A0A803K6H7;F6UZJ8	A0A6I8PYI3	cd2ap	Xenopus tropicalis	CD2-associated protein	17	16	15	15	17	16	17	15	16	16	14	15	16	16	15	16	16	17	16	17	17	287797	380858	249193	268194	280967	229942	233757	335014	271965	222636	300967	201298	294833	242235	252283	235595	198390	232653	236219	254206	606799	771868	643348
195154.81;201619.58;201041.03;201690.66	A0A6I8PYI7;A0A8J0R5S9;A0A8J0T370;F7CJI0	A0A6I8PYI7	brwd3	Xenopus tropicalis	Bromodomain and WD repeat domain-containing 3;Bromodomain and WD repeat-containing protein 3 isoform X2;Bromodomain and WD repeat-containing protein 3 isoform X3;Bromodomain and WD repeat domain-containing 3	1	1	1	1	1	1	1	1	1	1	1	1	1	1	1	1	1	1	1	1	1	7353.19	4168.03	6065.78	4201.4	8673.2	14931.7	9963.83	12053.7	13524.2	12164	14643.7	21280.3	25357.6	24571.9	18351.3	24301.4	17504.9	25302.6	22215.4	27154.6	2.02125	2.12108	2.68397
88790.3	A0A6I8PYJ5	A0A6I8PYJ5	safb	Xenopus tropicalis	Scaffold attachment factor B	9	7	6	7	7	7	8	7	8	8	9	8	8	8	8	9	9	8	8	8	8	205844	187234	200496	241663	213859	215903	225868	236543	247637	246775	238599	246666	265969	224807	189765	261260	265940	204104	224099	219294	371724	553549	446858
54965.91;61581.43;54892.85;55849.04;55763.82;59225.65;56462.99;55525.5;59738.45;51045.53;57802.18;44128.28	A0A6I8PYJ9;A0A6I8QIB8;A0A6I8R7W1;A0A6I8SDF1;A0A803J3W7;A0A803J5Y6;A0A803JL98;A0A803K5A0;A0A8J0SSB3;A0A8J0T1A1;F6SRV9;Q28DA1	A0A6I8PYJ9	tbc1d22a	Xenopus tropicalis	TBC1 domain family member 22A;TBC1 domain family member 22A;TBC1 domain family member 22A;TBC1 domain family member 22A;TBC1 domain family member 22A;TBC1 domain family member 22A;TBC1 domain family member 22A;TBC1 domain family member 22A;TBC1 domain family member 22A isoform X1;TBC1 domain family member 22A isoform X3;TBC1 domain family member 22A;TBC1 domain family, member 22A (Fragment)	3	2	2	2	2	1	2	2	2	1	2	2	2	2	2	3	2	3	3	3	3	20710.8	23002	18971.8	21273.8	23878.7	24489	23022.5	16908.7	16813.1	23167.2	21413.1	23072.2	18546.5	14206.5	13573.6	16170.1	33667.4	30147.7	30904.5	24107.9	11.7928	15.8718	2337.21
143557.53;149811.52;141204.05;145564.72;147804.33;143585.67	A0A6I8PYK2;A0A6I8RIJ9;A0A6I8RP76;A0A7D9NM80;A0A8J1J982;B5DE52	A0A6I8PYK2	dennd5b	Xenopus tropicalis	DENN/MADD domain containing 5B;DENN domain-containing protein 5B isoform X1;DENN/MADD domain containing 5B;DENN domain-containing protein 5B isoform X3;DENN domain-containing protein 5B isoform X2;DENN domain-containing protein 5B	8	7	7	7	7	8	7	7	8	6	6	7	8	7	8	8	7	8	8	8	8	69266.3	59020.8	61351.7	64091.7	67721.9	80797.5	73943	61461.9	48638.4	51791.3	39901	84827.6	49053.2	72454.2	81071.5	65616.9	69186.4	76379.9	73664.2	77784.5	76320168	24302596	25332854
62003.59;65730.62;63378.1	A0A6I8PYK3;A0A6I8QNY8;A0A8J0QYJ0	A0A6I8PYK3	clcc1	Xenopus tropicalis	Chloride channel CLIC-like protein 1	4	4	3	4	4	3	3	4	4	4	4	4	3	4	4	4	3	3	4	2	3	19663.9	47073.3	21479.9	22469	24467.6	24097	20302.5	27414.3	30356.6	19434.9	30721.2	26264.7	28899.9	20644.8	23533.8	21266.2	25838.9	22208.9	17906	24984.1	599569	2410946	1.07115e+06
58414.11;59188;58267.01;59791.83	A0A6I8PYK8;A0A6I8QKC9;A0A6I8S8Z8;Q6P364	A0A6I8PYK8	nop58	Xenopus tropicalis	NOP58 ribonucleoprotein	20	19	18	17	17	18	18	18	18	17	18	18	17	15	18	18	18	17	20	19	20	215706	196285	231218	216428	229514	216286	214078	242273	206883	209309	226796	300237	197184	248838	260752	213525	226509	239251	232794	241045	1.52195e+06	2106252	1.4882e+06
52351.56;50512.53	A0A6I8PYM5;Q00P39	A0A6I8PYM5	pofut2	Xenopus tropicalis	GDP-fucose protein O-fucosyltransferase 2	10	8	10	8	8	10	9	9	10	9	9	10	8	9	10	10	10	8	8	9	10	145251	140570	171364	177413	140191	204247	154106	125050	155215	209040	148562	159305	174752	161543	191052	226244	197774	169905	165800	160780	774295	561817	272495
92321.27;91698.17;89645.74;91165.55;96814.65;91149.55;88565.34	A0A6I8PYM9;A0A6I8Q6Z5;A0A6I8RGS1;A0A8J0S868;A0A8J0SF99;B4F6X6;F6ZKG1	A0A6I8PYM9	clcn3	Xenopus tropicalis	Chloride channel protein	1	1	0	1	0	1	0	1	1	1	0	0	1	0	0	0	1	0	1	1	0	35748.3	NaN	53365.1	NaN	33299	NaN	38366.5	54771.4	52141.3	NaN	NaN	106101	NaN	NaN	NaN	65781.3	NaN	79112.8	66583	NaN	150363	NaN	362902
85335.19;85395.02	A0A6I8PYN7;F7DRM4	A0A6I8PYN7	taf5	Xenopus tropicalis	TATA-box binding protein associated factor 5	2	2	2	2	2	2	2	2	2	2	2	2	2	2	2	2	2	2	2	2	2	29999	11543.9	34555.4	26350.4	29223.8	35061.1	30737.5	33142.5	46624.8	38758.1	25239.8	56405.1	51365.9	52689.9	44835	51991.1	60283.8	40428.4	46170.7	47638.6	218238	197079	646727
102162.26;108980.18;100685.74	A0A6I8PYP3;A0A6I8Q959;A0A6I8RB24	A0A6I8PYP3	ighmbp2	Xenopus tropicalis	Immunoglobulin mu DNA binding protein 2;DNA-binding protein SMUBP-2;Immunoglobulin mu DNA binding protein 2	2	2	2	2	2	1	1	1	2	1	2	2	2	2	1	1	2	1	1	2	1	144787	116350	139400	109063	114305	176502	179720	116836	94916.8	121880	115931	160080	143870	168480	165848	139574	147343	173313	151912	161177	396433	76106.3	122.534
172150.19;158445.99;168385.76;157382.82;160929.57;171960.96;168326.81;169320.81;162496.42;169885.74;172207.24;168314.68;166517.11;150848.2;154740.76;154482.35;172278.32;168644.17;158374.91;154811.84;148378.37	A0A6I8PYQ0;A0A6I8QV30;A0A6I8R850;A0A6I8RS58;A0A6I8RYQ9;A0A6I8S1W9;A0A6I8SBM8;A0A6I8SM58;A0A6I8T0W2;A0A8J1JJM8;A0A8J1JJM9;A0A8J1JJN4;A0A8J1JJN6;A0A8J1JJN8;A0A8J1JJN9;A0A8J1JJP0;A0A8J1JM19;A0A8J1JM22;A0A8J1JM27;A0A8J1JN96;K9J805	A0A6I8PYQ0	tnik	Xenopus tropicalis	non-specific serine/threonine protein kinase	8	7	7	7	6	8	7	7	8	8	7	8	7	7	7	7	7	7	6	7	7	177869	121824	150277	183199	133668	161410	135971	135180	128281	148196	153479	141545	151715	167607	162165	149566	152834	138729	154652	140464	477997	704783	616030
57264.93;57584.21;62211.75;57595.24	A0A6I8PYQ2;A8WGX5;F6TFY9;Q6P373	A0A6I8PYQ2	prkcsh	Xenopus tropicalis	Glucosidase 2 subunit beta	13	13	11	12	12	12	11	13	13	12	12	13	12	11	11	13	12	13	11	12	11	3101803	3.33816e+06	3.45273e+06	3.83976e+06	3.1278e+06	3.00897e+06	3.01749e+06	3142324	2.64416e+06	3.26547e+06	2951063	2.64433e+06	3.01989e+06	2.89511e+06	2.94122e+06	2.57256e+06	2550230	2.75551e+06	2.64656e+06	2883146	20491946	19645000	15367329
148494.87;150627.05;146153.11;152968.81;148086.28;143612.33;145744.52;141270.58;146107.52;142838.99	A0A6I8PYQ7;A0A6I8Q405;A0A6I8QEX8;A0A6I8QJS1;A0A6I8SNR7;A0A8J0SA36;A0A8J0SGD5;A0A8J0SI09;A0A8J0SSH8;F6UJA5	A0A6I8PYQ7	ppip5k1	Xenopus tropicalis	Inositol hexakisphosphate and diphosphoinositol-pentakisphosphate kinase	4	4	3	3	3	3	3	3	4	4	4	4	3	4	4	4	4	3	3	3	3	114937	68609.6	95388	108685	98540.9	89488.3	91601.6	93780.6	102525	103730	109801	113828	122825	110896	120122	120017	110086	112784	116807	96700	425907	159347	37305.1
80460.61;73338.36;73613.52;74100.03;82980.84;77944.48;82096.93;79870.55;76204.69;84023	A0A6I8PYR7;A0A6I8QRZ7;A0A6I8R6S3;A0A6I8S120;A0A6I8S5I7;A0A8J0QPH5;A0A8J0QUN6;A0A8J0QYX9;F6PPD4;F7DZW9	A0A6I8PYR7	kif2a;kif2a;kif2a;kif2a;kif2a;kif2a;kif2a;kif2a;celf2;kif2a	Xenopus tropicalis	Kinesin-like protein	4	4	4	3	4	3	3	3	3	3	3	3	3	3	4	4	4	3	4	3	4	30580.5	18279.5	28108	23126.6	19922.2	26691.6	16650.8	21377.5	21824	25216.4	18825.7	35538.1	18916.4	19982	18026.9	25879.4	19511.3	20800	22009.8	14455.4	583771	6638.35	74947.6
20718.22;17639.65;20472.88;20229.62;20691.15	A0A6I8PYS6;A4IH53;A9ULK8;F6QMF7;Q28HV9	A0A6I8PYS6	rnf4	Xenopus tropicalis	Ring finger protein 4;E3 ubiquitin-protein ligase RNF4 isoform X1;E3 ubiquitin-protein ligase RNF4;Ring finger protein 4;Ring finger protein 4	2	1	2	1	2	2	2	2	1	2	1	1	1	1	1	1	1	1	1	1	1	21914.5	17218.9	29462.9	24476.5	24202.3	22632.1	16782.8	19186	22916.2	31615	21356.4	26103.8	11269.2	13089.1	8684.65	8930.76	13425.8	12552	9910.26	12073.6	99130.5	51611.5	90832.2
77899.09;87159.33;83366.1;92853.27;92768.15;89603.71;89784.96;89501.95;74653.57;92966.3;87260.29;93380.85;90252.38;73923.81;92651.09;84253.76;91163.38;74770.63;92119.48;92849.24;92236.54;93497.91	A0A6I8PYS9;A0A6I8QQT4;A0A6I8RID2;A0A6I8S190;A0A6I8SCD5;A0A6I8SGM0;A0A6I8SQ26;A0A6I8SQC6;A0A803JBI0;A0A8J0SDR6;A0A8J0SDR8;A0A8J0SKS0;A0A8J0SKS5;A0A8J0SKT2;A0A8J0SM65;A0A8J0SNF4;A0A8J0SNI1;A0A8J0SNI6;A0A8J1JHQ8;A0A8J1JLB5;B3DLI8;F6WGC4	A0A6I8PYS9	snap91	Xenopus tropicalis	Clathrin coat assembly protein AP180 isoform X12;Synaptosome associated protein 91kDa;Synaptosome associated protein 91kDa;Synaptosome associated protein 91kDa;Clathrin coat assembly protein AP180 isoform X4;Synaptosome associated protein 91kDa;Synaptosome associated protein 91kDa;Synaptosome associated protein 91kDa;Synaptosome-associated protein 91kDa;Clathrin coat assembly protein AP180 isofor…	3	3	3	3	3	3	3	3	3	3	3	3	3	2	2	3	2	2	2	2	3	120357	94920.7	152027	126150	93041.1	148623	215188	106228	81383.8	97625.2	85840.9	331317	109965	181171	179246	134545	121294	199010	161563	163807	103098	142193	98131.8
139312.67;146972.52;147942.62;149227.51;111716.43;148029.7	A0A6I8PYT2;A0A803JV99;A0A8J0SKA3;A0A8J0SVG2;B1H3G9;B4F6X1	A0A6I8PYT2	zc3h4	Xenopus tropicalis	Zinc finger CCCH domain-containing protein 4 isoform X4;Zinc finger CCCH-type containing 4;Zinc finger CCCH domain-containing protein 4 isoform X3;Zinc finger CCCH domain-containing protein 4 isoform X1;LOC100145628 protein;LOC100145628 protein	2	2	0	2	2	2	2	0	1	1	2	1	0	1	0	0	2	1	1	0	2	22618.7	NaN	25812.9	38041.8	42703.5	31469	NaN	16547.8	14651.7	11237.4	28245.4	NaN	32006.8	NaN	NaN	12329.6	21071.8	20858.3	NaN	16949.9	865058	NaN	615535
54461.93;54486.24;56073.67	A0A6I8PYT9;F6WLP4;Q6P4Y1	A0A6I8PYT9	banp	Xenopus tropicalis	Protein BANP	2	2	2	2	2	2	2	2	2	2	2	1	2	2	2	2	2	2	2	2	2	125820	119645	94016	101251	156199	227248	231358	157066	151550	203425	123522	235618	164279	163552	189010	216741	220578	256297	261534	179375	416502	164741	248912
143288.34;149919.65	A0A6I8PYU7;F6X144	A0A6I8PYU7	kdm3a	Xenopus tropicalis	Lysine-specific demethylase	32	31	30	28	29	32	31	30	29	31	31	29	30	29	28	29	32	30	29	29	29	156940	157211	159342	179100	162424	167532	153543	170238	180116	161856	172128	161531	170643	168611	164676	172326	179520	175871	162277	164420	412298	505331	392567
83238.5	A0A6I8PYV2	A0A6I8PYV2	crnkl1	Xenopus tropicalis	Crooked neck pre-mRNA-splicing factor 1	20	19	19	18	18	19	19	18	18	18	20	19	15	19	19	16	18	18	16	18	16	623963	519551	596523	564799	572087	692286	585041	521406	566786	586485	521172	604903	542416	543959	607608	585170	645525	604454	597324	581372	1.66961e+06	1.27083e+06	1.49363e+06
35475.47;34474.32;37343.44;35354.2;36898.99	A0A6I8PYV9;A0A803J528;A0A8J1JLD6;B5DDV8;F6YLZ6	A0A6I8PYV9	plscr1	Xenopus tropicalis	Phospholipid scramblase	4	4	4	4	4	4	4	4	4	4	4	4	4	4	4	4	4	4	4	4	4	365946	290431	429475	358577	340302	685672	488047	219599	418058	502866	313627	544879	511778	440721	331050	574722	604652	490883	492419	374415	2054548	2.00267e+06	2.46288e+06
190431.85;192308.68;195782.64;197373.37;197302.29;195168.94;190104.25	A0A6I8PYW3;A0A803JIG9;A0A8J1J545;A0A8J1J546;A0A8J1J547;A0A8J1J7J9;F7DFE7	A0A6I8PYW3	zc3h13	Xenopus tropicalis	Zinc finger CCCH-type-containing 13;Zinc finger CCCH domain-containing protein 13 isoform X5;Zinc finger CCCH domain-containing protein 13 isoform X3;Zinc finger CCCH domain-containing protein 13 isoform X1;Zinc finger CCCH domain-containing protein 13 isoform X2;Zinc finger CCCH domain-containing protein 13 isoform X4;Zinc finger CCCH-type-containing 13	3	3	3	3	3	3	3	3	3	3	3	3	3	3	3	3	3	3	3	3	3	110324	91182.1	80694.3	99204.3	99048.8	100718	98310.6	117417	136483	110026	124655	97885.1	116029	109546	110226	126072	96134.3	98972.8	99261.1	103346	699109	422211	149068
72187.5;75869.59;76224.1;76311.18	A0A6I8PYX0;A0A8J0SMZ0;A0A8J0SQT0;Q6DEZ7	A0A6I8PYX0	esrp1	Xenopus tropicalis	Epithelial-splicing regulatory protein 1;Epithelial splicing regulatory protein 1;Epithelial splicing regulatory protein 1;Epithelial splicing regulatory protein 1	3	3	1	3	3	3	3	3	2	3	1	3	2	3	3	2	3	3	3	2	2	20010.8	20759.2	21510.8	29448.9	19580.1	26807.8	23035.9	9468.66	10332.3	14647.2	12194.6	34853.2	12827.2	15942.8	18249	18438.3	21271.8	23242.2	24531.2	19402.3	1.58651e+06	66351.9	2.69672e+06
83177.74;70155.34;97314.14;94409.96;63610.13	A0A6I8PYZ0;A0A803JTP0;A0A803JXC9;A0A803K7E0;A0JM80	A0A6I8PYZ0	sh2d4b;sh2d4b;sh2d4b;sh2d4b;uimc1	Xenopus tropicalis	BRCA1-A complex subunit RAP80	2	2	2	2	2	1	1	1	1	1	1	1	1	1	1	2	1	1	1	1	1	19066.7	20708.5	18604.4	24929.8	27610.5	23784.7	35887.3	22608	29072.4	21477	29258.1	23639.2	23714.2	29241.1	29186.1	28961.2	24685.8	27203	26180.1	31325.3	2.82587	2.7885	3.1647
119731.29;120460.99	A0A6I8PYZ3;A0A8J0SVK2	A0A6I8PYZ3	supt5h	Xenopus tropicalis	Transcription elongation factor SPT5	19	17	17	15	18	18	16	18	18	17	18	17	16	15	17	17	17	16	15	17	18	125227	114968	126085	124883	118629	120809	121965	122208	128993	138383	117459	162402	138922	136900	132915	139652	152234	135786	125835	132609	419007	517355	499569
102919.38;107162.29	A0A6I8PYZ4;F6YYZ9	A0A6I8PYZ4	nlrx1	Xenopus tropicalis	NLR family member X1	14	14	13	13	13	12	13	13	12	13	13	13	13	13	13	13	12	13	12	13	13	249202	239928	284004	288157	207237	365091	303616	190305	302380	384827	293899	350407	367972	318561	268593	480543	458917	352160	404213	312796	650760	571969	677051
96499.94;88439.67;93010.76;97718.08;94572.66	A0A6I8PZ03;A0A6I8Q210;A0A6I8SWA8;A8KBE0;L7N2X3	A0A6I8PZ03	;;;oxr1;	Xenopus tropicalis	Oxidation resistance protein 1	2	2	2	2	2	1	1	2	2	0	0	0	2	0	0	0	0	0	0	0	0	37377.5	19197.5	33053.2	44682	6723.07	6727.71	9858.45	12154.1	NaN	NaN	NaN	12814.5	NaN	NaN	NaN	NaN	NaN	NaN	NaN	NaN	1.82615e+06	759024	30171.7
68546.1	A0A6I8PZ06	A0A6I8PZ06	gbp1	Xenopus tropicalis	Guanylate binding protein 1, interferon-inducible	25	22	23	23	19	21	23	24	21	22	22	20	22	22	22	21	22	21	24	24	23	476846	443627	476515	428825	391469	471213	499713	407234	419825	482361	470955	643932	408755	445999	423485	513233	520280	449520	440354	482173	3148695	2778686	2.66755e+06
164224.57;162109.21;176053.16;174935.8;166745.82;168274.14;169723.95;172946.51;172499.97;166380.85	A0A6I8PZ14;A0A6I8Q7V3;A0A6I8QYE3;A0A6I8RCX8;A0A6I8RUI9;A0A6I8SAC4;A0A6I8SJG1;A0A8J0QRX9;A0A8J0R4D1;F6QD27	A0A6I8PZ14	map3k4;map3k4;map3k4;map3k4;map3k4;map3k4;map3k4;map3k4;map3k4;klhdc10	Xenopus tropicalis	Mitogen-activated protein kinase kinase kinase 4;Mitogen-activated protein kinase kinase kinase 4;Mitogen-activated protein kinase kinase kinase 4;Mitogen-activated protein kinase kinase kinase 4;Mitogen-activated protein kinase kinase kinase 4;Mitogen-activated protein kinase kinase kinase 4;Mitogen-activated protein kinase kinase kinase 4;Mitogen-activated protein kinase kinase kinase 4 isoform…	3	2	2	2	1	2	1	2	2	1	2	2	2	1	1	2	1	2	2	2	2	40393.5	31818.4	25053.8	28242.2	34912.7	28841.9	45013.4	32173.8	28015.5	25830.3	29227.3	45530.4	38845.7	46019.3	36517.1	43458.8	34032.8	44674.4	48336.2	50569.3	103581	62361.2	29350.2
228230.92;239609.73;238501.39;239511.74;234192.02;234558.96;238208.16;234512.02;238166.29;239793.76;239751.89;234524.08;241097.34;237154.91;235827.65;237209.87;237167.99;238513.45;236109.68;237413.25;234482.2;239257.83	A0A6I8PZ19;A0A6I8Q4S9;A0A6I8QS37;A0A6I8QTK5;A0A6I8RHX0;A0A6I8S5B4;A0A6I8STS0;A0A6I8SX21;A0A8J0SEN4;A0A8J0SY73;A0A8J0T1D5;A0A8J1J4V6;A0A8J1J4W1;A0A8J1J4W3;A0A8J1J4W6;A0A8J1J4X0;A0A8J1J4X2;A0A8J1J7A8;A0A8J1J7B3;A0A8J1J8B0;A0A8J1J8B5;F7BCR0	A0A6I8PZ19	dock9;dock9;dock9;dock9;dock9;dock9;dock9;dock9;dock9;dock9;dock9;dock9;dock9;dock9;dock9;dock9;dock9;dock9;dock9;dock9;dock9;tbc1d24.1	Xenopus tropicalis	Dedicator of cytokinesis 9;Dedicator of cytokinesis 9;Dedicator of cytokinesis 9;Dedicator of cytokinesis 9;Dedicator of cytokinesis 9;Dedicator of cytokinesis 9;Dedicator of cytokinesis 9;Dedicator of cytokinesis 9;Dedicator of cytokinesis protein 9 isoform X6;Dedicator of cytokinesis protein 9 isoform X3;Dedicator of cytokinesis protein 9 isoform X2;Dedicator of cytokinesis protein 9 isoform X1…	3	3	2	3	2	3	2	2	3	1	3	2	3	3	3	3	2	3	3	2	3	13666.9	15777.3	18994.6	22485.4	18639.2	55850.8	42551.9	17586.5	30648.5	18317.7	20862.2	25664.3	14114.7	24950.5	13211.4	28160.1	31648.5	39680.3	31308	26966.5	157820	29315.1	47593.4
25819.3;23359.36	A0A6I8PZ22;Q0V9F2	A0A6I8PZ22	polr3h	Xenopus tropicalis	DNA-directed RNA polymerase subunit	2	1	2	2	1	2	1	1	2	2	2	2	2	2	2	1	2	1	1	2	2	26380.8	12756.4	21596.6	17776.6	22681.1	22989.7	25384.1	25549.4	33921.7	29043.1	29259.6	23808.3	28158.9	13649	41207.5	26448.3	17492.2	46511.5	28458.9	26305.9	390566	400973	414577
59876.17;59321.51;56994.06;54849.33;59888.23	A0A6I8PZ31;A0A6I8RKK1;A0A803J275;A0A803J8C5;Q0P4J4	A0A6I8PZ31	cenpu	Xenopus tropicalis	Centromere protein U	1	1	1	1	1	1	1	1	1	1	1	1	1	1	1	1	1	1	1	1	1	14004.5	6217.18	10369.6	7580.46	11510.5	12472.8	10101.7	12677	15216.7	10320.5	4191.84	7500.37	13846	14989.6	11883.2	11378.4	15387.4	16084.1	7722.54	16109.2	201896	235254	433648
122135.64;119572.65;119776.96;117768.85	A0A6I8PZ36;A0A6I8QY91;A0A6I8RG79;F6Q5G5	A0A6I8PZ36	itga6	Xenopus tropicalis	Integrin alpha-6 isoform X1;Integrin subunit alpha 6;Integrin alpha-6 isoform X2;Integrin subunit alpha 6	5	5	5	4	5	5	5	5	5	3	5	4	4	3	5	5	5	4	4	4	4	38191	32781.8	52099.3	46221.1	38706.3	57258.8	46387.4	39974.9	36085.2	43932.1	34445.8	54419.7	50169.8	39800.9	40099.4	54453.4	58721.1	49278.7	49871.2	38103.6	117821	86823.1	1.61789e+06
48116.84;51037.23;51763.08	A0A6I8PZ68;A0A803J5E0;Q5FWR5	A0A6I8PZ68	bpi	Xenopus tropicalis	Bactericidal permeability-increasing protein	1	1	1	1	1	1	0	0	1	1	0	1	1	0	1	1	1	1	1	1	0	2287.36	8.58212	4889.41	2398.2	1481.24	NaN	NaN	2571.39	914.529	NaN	3.19116	3.72445	NaN	1804.17	2123.41	3.62505	2928.15	4727.8	1816.72	NaN	6013.66	6581.73	15610.5
112709.01;126266.31;110317.41;112934.15;117898.91;98023.6;129084.66;130667.14;138031.46;140045.8;134855.91;138477.44;135488.93;137381.67;135030.16;125320.16;127275.42;139396.02;137095.39;132146.04;124889.85;137806.32;136448.98;132321.39;118008.1;110683.84;98037.63;132681.48;110270.39	A0A6I8PZ74;A0A6I8PZZ8;A0A6I8R1P8;A0A6I8R3T9;A0A6I8RBS2;A0A6I8S0P6;A0A6I8SQ42;A0A8J0SD22;A0A8J1J0M6;A0A8J1J0M8;A0A8J1J0N1;A0A8J1J0N3;A0A8J1J0N8;A0A8J1J0P1;A0A8J1J0P2;A0A8J1J0P4;A0A8J1J0P6;A0A8J1J301;A0A8J1J306;A0A8J1J311;A0A8J1J317;A0A8J1J3Z7;A0A8J1J403;A0A8J1J408;A0A8J1J414;A1A5G8;A8KBG3;F6PLB1;F6W1U2	A0A6I8PZ74	plekha6;plekha6;plekha6;plekha6;plekha6;plekha6;plekha6;plekha6;plekha6;plekha6;plekha6;plekha6;plekha6;plekha6;plekha6;plekha6;plekha6;plekha6;plekha6;plekha6;plekha6;plekha6;plekha6;plekha6;plekha6;plekha6;LOC100036696;plekha6;plekha6	Xenopus tropicalis	Pleckstrin homology domain containing A6;Pleckstrin homology domain containing A6;Pleckstrin homology domain containing A6;Pleckstrin homology domain containing A6;Pleckstrin homology domain containing A6;Pleckstrin homology domain containing A6;Pleckstrin homology domain containing A6;Pleckstrin homology domain-containing family A member 6 isoform X14;Pleckstrin homology domain-containing family…	2	1	2	2	2	1	1	2	2	2	2	2	2	2	1	1	2	1	2	1	1	5610.27	5944	3092.29	4679.14	7022.18	6919.2	4998.71	9063.27	9186.14	9632.91	7794.48	7058.76	10094.3	5167.01	12282.4	4157.26	9592.14	7483.63	3224.33	8740.46	10238	17913.6	14645.6
54872.29;14784.66;14685.53	A0A6I8PZ77;A0A8J1J818;A0A8J1J822	A0A6I8PZ77	;XB5867546;XB5867546	Xenopus tropicalis	G-protein coupled receptors family 1 profile domain-containing protein;Nucleoplasmin isoform X1;Nucleoplasmin isoform X2	1	1	1	1	1	1	1	1	1	1	1	1	1	1	1	1	1	1	1	1	1	196613	118038	215425	198102	180615	310767	240578	236300	174885	238949	171138	328586	212071	308116	271800	219267	271490	300743	291438	289195	96110	82116.2	85880.1
20246.2;26525.28;23061.32;23983.49;24732.49;20440.38;63553.26;21227.36	A0A6I8PZ79;A0A6I8Q0G3;A0A6I8QVF9;A0A6I8R5J5;A0A803JAG7;A0A803JE52;A0A8J1IL77;Q6DFN0	A0A6I8PZ79	ak1	Xenopus tropicalis	nucleoside-triphosphate--adenylate kinase;Adenylate kinase isoenzyme 1;Adenylate kinase isoenzyme 1;Adenylate kinase isoenzyme 1;Adenylate kinase isoenzyme 1;nucleoside-triphosphate--adenylate kinase;Adenylate kinase isoenzyme 1;Adenylate kinase isoenzyme 1	2	2	1	2	2	2	2	2	2	2	2	2	2	2	2	2	2	1	2	2	2	81705	58258.3	41773	95402	65720	77687.4	34252.4	72198	117599	85060.5	95282.1	74328.9	134463	76439.4	81747.9	133506	152701	116988	86738.4	94978.4	22157.5	127635	123.386
58432.7	A0A6I8PZ84	A0A6I8PZ84	LOC100498581	Xenopus tropicalis	Apoptosis-inducing factor 3	11	11	11	11	11	11	11	11	11	11	11	11	11	11	11	11	11	11	11	11	11	372814	422558	383208	451180	331012	429678	356701	420775	491583	477606	451104	377793	429037	419962	429816	396061	397699	405848	416112	355460	1.47608e+06	881149	1.05865e+06
12481.4	A0A6I8PZA7	A0A6I8PZA7	cox16	Xenopus tropicalis	Cytochrome c oxidase assembly protein COX16 homolog, mitochondrial	1	1	1	1	1	1	1	1	1	1	1	1	1	1	1	1	1	1	1	1	1	57493.8	23312.5	60109.7	88259.7	55310.3	78078.1	67860.8	68765.3	48416.6	58779.5	59979.2	70725.1	70302.4	68450.3	76680.1	63963	75998.9	68047.4	66442.6	64582.6	79627.3	2.52642	2.6875
74996.62;75711.36;71379.03;71222.85;75867.54	A0A6I8PZB0;A0A803KLH8;A0A8J1J3Z5;A0A8J1J4Z7;F6VA07	A0A6I8PZB0	nek8	Xenopus tropicalis	non-specific serine/threonine protein kinase	1	1	0	1	0	0	1	0	0	1	0	0	0	0	1	0	0	0	0	0	1	2768.52	NaN	2712.71	NaN	NaN	3812.65	NaN	NaN	10905.2	NaN	NaN	NaN	NaN	3441.23	NaN	NaN	NaN	NaN	NaN	2999.55	1.78012	NaN	4215.92
74101.71;69414.37;73973.58;69286.24	A0A6I8PZB8;A0A6I8QR22;A0A6I8RMT1;A0A8J1JEP4	A0A6I8PZB8	phf21a	Xenopus tropicalis	PHD finger protein 21A;PHD finger protein 21A;PHD finger protein 21A;PHD finger protein 21A isoform X4	1	1	1	1	1	1	1	1	1	1	1	0	1	1	1	0	1	1	1	0	1	17686.4	23762.8	18571.2	15121.5	18666.4	21582.2	19267.3	8420.37	8992.32	8795.6	NaN	5638.88	11086.1	9394.42	NaN	9390.04	18824.4	8949.38	NaN	17330.2	82989	53676.2	3.22464
103484.47;102754.69;97640.93;103480.49;103496.49	A0A6I8PZC6;A0A6I8Q214;F6RQR1;G1K3J0;Q640S4	A0A6I8PZC6	unc45a;unc45a;unc45a;ncbp2;unc45a	Xenopus tropicalis	Unc-45 myosin chaperone A;Unc-45 myosin chaperone A;Unc-45 myosin chaperone A;Nuclear cap-binding protein subunit 2;Unc-45 homolog A	16	15	15	14	15	15	14	16	15	14	16	15	16	15	16	15	15	15	14	14	15	330297	248840	340945	303830	278204	345842	322984	247308	321209	355775	285465	380507	323027	348639	335418	371248	422067	405677	384918	356744	1.0013e+06	1.06607e+06	883251
79231.75;75393.26;70174.54;77318.31;79480.88;74134.7;74496.39;75038.79;76963.84;68612.64	A0A6I8PZE0;A0A6I8QTI6;A0A6I8QZX0;A0A6I8SBE5;A0A6I8SZ32;A0A7D9NM02;A0A803KF77;A0A8J0SN46;F6SBA1;Q5M7M7	A0A6I8PZE0	stau2	Xenopus tropicalis	Double-stranded RNA-binding protein Staufen homolog 2	6	5	6	6	6	6	6	6	6	6	6	6	6	6	6	6	6	6	6	6	6	2.57538e+06	4409428	3.38143e+06	3.36458e+06	3822493	2.74989e+06	2996521	3.90677e+06	2.33237e+06	2.26034e+06	2.53728e+06	3.35346e+06	2494923	2.98381e+06	3.23696e+06	2260740	2.5351e+06	2935158	2.16655e+06	3.027e+06	418111	498293	479707
59302.16;50391.65;47885.7;60103.09;49353.79;49481.92;48552.86;48680.99;50247.4	A0A6I8PZE8;A0A6I8QAW7;A0A6I8R280;A0A6I8RN98;A0A8J0SDN5;A0A8J0SKN4;A0A8J0SM25;A0A8J0SNB5;F7C9J7	A0A6I8PZE8	gopc	Xenopus tropicalis	Golgi-associated PDZ and coiled-coil motif containing;Golgi-associated PDZ and coiled-coil motif containing;Golgi-associated PDZ and coiled-coil motif containing;Golgi-associated PDZ and coiled-coil motif containing;Golgi-associated PDZ and coiled-coil motif-containing protein isoform X2;Golgi-associated PDZ and coiled-coil motif-containing protein isoform X1;Golgi-associated PDZ and coiled-coil …	1	1	1	1	1	1	1	1	1	1	1	1	1	1	1	1	1	1	1	1	1	12739.4	8557.37	12112	10736.5	6857.94	13663.6	19993.4	7127.68	6594.46	5212.86	7929.62	13854.6	6978.25	14474.7	10125.9	6176.9	12861.4	15015.2	9091.83	9027.37	9550.01	29943.1	40343.8
69627.11;72886.75;66883.86	A0A6I8PZF0;A0A6I8R086;A0A6I8R533	A0A6I8PZF0	XB5896631	Xenopus tropicalis	Glucuronokinase 1	14	13	11	12	11	11	12	13	9	10	12	11	12	10	12	12	11	11	12	12	9	672643	499493	791551	661833	602093	1.01195e+06	773568	302184	454539	748922	344233	966629	601311	820329	470697	674587	868373	961854	1.04176e+06	517399	2991996	2.10821e+06	2.92877e+06
49369.86;52399.75;47970.57;47279.65;47249.63;48872.57;49597.38	A0A6I8PZG5;A0A6I8QDH9;A0A803K8Y6;A0A8J0QGM9;A0A8J0T363;A9ULN1;B0BMB7	A0A6I8PZG5	rab11fip4l;rab11fip4l;rab11fip4l;rab11fip4l;rab11fip4l;LOC100135220;LOC100135220	Xenopus tropicalis	RAB11 family interacting protein 4 (class II) like;RAB11 family interacting protein 4 (class II) like;RAB11 family interacting protein 4 (class II) like;Rab11 family-interacting protein 4-like;Rab11 family-interacting protein 4-like isoform X2;LOC100135220 protein (Fragment);LOC100135220 protein (Fragment)	1	1	0	1	1	1	0	1	1	0	0	1	0	0	1	1	1	1	1	0	0	1937.49	NaN	5.31087	7792.96	2851.56	NaN	3322.23	1938.98	NaN	NaN	5359.93	NaN	NaN	3894.28	2651.33	3231.13	2154.94	1206.38	NaN	NaN	32435.3	NaN	23149.5
49569.32;51681.61;50778.6	A0A6I8PZH5;A0A803KJT4;Q28G01	A0A6I8PZH5	rab3ip	Xenopus tropicalis	RAB3A interacting protein;RAB3A interacting protein isoform alpha 1;RAB3A interacting protein (Rabin3)	5	3	3	4	5	4	5	5	4	4	5	3	4	4	4	4	4	5	5	5	4	92586.2	107698	106764	109167	118259	90680.9	89841	99720.1	88020.6	73782.7	89414.7	85334.9	79246.7	92757.4	94170.5	72836.9	67335.6	87491.4	70575.8	88354.4	858596	1.62423e+06	1.01041e+06
84099.62;79420.24;83443.92	A0A6I8PZI2;A0A6I8SHQ5;Q28FR9	A0A6I8PZI2	mfn1	Xenopus tropicalis	Mitofusin 1;Mitofusin 1;Mitofusin-1	7	6	6	6	5	6	5	6	6	6	7	6	7	6	7	6	4	6	7	7	6	146041	144064	156946	157035	123126	142634	172430	167474	162435	170196	108444	204773	173368	212713	183882	152547	180425	192855	159779	190257	333522	262496	513970
73720.39;71711.42;70109.55;72168.74;72311.61;69390.44	A0A6I8PZI5;A0A6I8Q8B7;A0A6I8SQ27;F7B0T7;Q0D2F5;Q566L5	A0A6I8PZI5	gtpbp1;gtpbp1;gtpbp1;gtpbp1;gtpbp1;gtpbp1-prov	Xenopus tropicalis	GTP-binding protein 1;GTP-binding protein 1;GTP-binding protein 1;GTP-binding protein 1;GTP-binding protein 1;GTP-binding protein 1 (Fragment)	4	3	3	3	2	3	3	4	4	4	3	4	4	4	4	4	2	4	4	4	4	10351.7	8694.5	13581.1	15596.2	14941.3	12679.9	12558.7	16168	17268	21455	16689.9	18758.9	20386.4	21155.6	21686.8	32140.4	25967	21622.5	26917.8	19276.3	976852	90221	879425
28220.3;28036.06	A0A6I8PZJ0;Q6P8E6	A0A6I8PZJ0	psma7	Xenopus tropicalis	Proteasome subunit alpha type	15	14	14	14	14	14	15	14	14	14	14	14	14	14	15	15	15	13	15	15	15	13270412	15200125	11128683	11913384	13221138	13385458	13919576	12588058	12761609	11970922	14873706	12086852	12612898	11690264	12283394	12441355	11988543	12009900	12789470	12141051	36630424	46093136	31827628
147325.88;143228.28;147238.8	A0A6I8PZJ7;A0A803JPV8;A0A8J0SZG6	A0A6I8PZJ7	cgnl1	Xenopus tropicalis	Cingulin-like 1;Cingulin-like 1;Cingulin-like protein 1 isoform X2	10	7	9	9	7	9	8	9	9	8	8	7	9	8	8	9	8	8	9	8	8	44693.8	39604	47065.3	45261.2	45752.6	47647.9	46669.1	41408.6	48183.9	43827.4	40708.7	47495.5	45092.3	52495.7	49220	48465	52420.8	51378.4	40216.3	50774.7	4.13397e+06	2821240	3645481
102048.95;96588.85;100023.71;95565.66;80999.01;94563.61	A0A6I8PZK5;A0A6I8PZQ8;A0A6I8QKI3;A0A6I8RZL9;A0A8J1K0C8;A4IGU1	A0A6I8PZK5	rps6ka5;ttc7b;rps6ka5;rps6ka5;ttc7b;ttc7b	Xenopus tropicalis	Ribosomal protein S6 kinase, 90kDa, polypeptide 5;Ribosomal protein S6 kinase, 90kDa, polypeptide 5;Ribosomal protein S6 kinase, 90kDa, polypeptide 5;Ribosomal protein S6 kinase, 90kDa, polypeptide 5;Tetratricopeptide repeat protein 7B isoform X1;LOC100037906 protein	2	2	2	2	2	2	2	2	2	2	2	2	2	2	2	2	2	2	2	2	2	29547.3	19246.8	28057.6	22581.2	26375.6	34591.4	26321.2	26098.3	31041.5	26399.5	25887.6	32566.7	34591	32407.5	27480.6	25945.2	25556.2	31296.3	23633.3	26794.9	196680	338306	105564
111688.28;111658.19	A0A6I8PZM6;Q28C38	A0A6I8PZM6	ipo11	Xenopus tropicalis	Importin 11;Importin 11 (RanBP11)	6	6	3	5	5	4	5	6	5	5	5	6	6	5	6	5	6	6	5	6	6	36330.6	44843.7	40337.5	27197.7	41650.1	47977.8	41233.9	34855.1	44028.5	46914.2	45211.7	53275	46655.1	48294.3	46459.1	52967.3	51894.8	56563	55367.7	48901.1	167433	274390	193452
161638.43;159440.79;165568.21;165567.22;164127.46;163999.33;160069.55;165696.34	A0A6I8PZM8;A0A6I8RD33;A0A8J0SCB9;A0A8J0SJ70;A0A8J0SKP7;A0A8J0SM22;A0JLZ0;F6WWQ5	A0A6I8PZM8	usp19	Xenopus tropicalis	ubiquitinyl hydrolase 1	8	8	6	7	8	7	7	8	5	7	8	8	6	5	8	7	7	6	5	6	6	58314.5	40101.1	67112.5	74067	63592.8	75995.5	75399.8	85507	51480.6	68675.6	70029.6	98282.3	81830.8	74385.9	68320.1	77836	81833.2	81866.8	78526.6	71640.1	188533	155442	176992
63069.03;61790.48	A0A6I8PZR8;A9UMK0	A0A6I8PZR8	bchel;LOC100135377	Xenopus tropicalis	Carboxylic ester hydrolase;Carboxylic ester hydrolase (Fragment)	1	1	1	1	1	1	1	1	1	1	1	1	1	1	1	1	1	1	1	1	1	19250.3	8861.34	12555.2	6876.98	10102.4	20840	14611	17499.8	9355.32	9552.43	19915.2	16592.1	13127.5	14652.2	12479	17599	15467.7	10224.2	21754.4	15344.2	1.94233	43961.4	2391.3
239195.35;234705.1;235764.72;230945.32;233858.66;239108.28;239096.22;226737.09	A0A6I8PZS7;A0A6I8Q8A9;A0A6I8QDZ4;A0A6I8SGF0;A0A6I8SXB2;A0A8J0R1M2;A0A8J0R2C8;A0A8J0SZI1	A0A6I8PZS7	tp53bp1	Xenopus tropicalis	TP53-binding protein 1 isoform X1;Tumor protein p53 binding protein 1;TP53-binding protein 1 isoform X4;Tumor protein p53 binding protein 1;Tumor protein p53 binding protein 1;TP53-binding protein 1 isoform X2;TP53-binding protein 1 isoform X3;TP53-binding protein 1 isoform X5	1	1	0	0	0	1	0	0	0	0	1	0	1	0	0	0	0	0	1	0	1	6383.54	NaN	NaN	NaN	5369.07	NaN	NaN	NaN	NaN	1552.17	NaN	2711.86	NaN	NaN	NaN	NaN	NaN	2580.04	NaN	5173	6800.25	NaN	NaN
38371.3;43233.06;40623.14;41884.55	A0A6I8PZS8;A0A8J0T1I2;F6TC06;Q28H20	A0A6I8PZS8	zdhhc20	Xenopus tropicalis	Palmitoyltransferase	2	1	1	1	1	1	1	1	1	1	1	1	1	1	1	1	1	1	2	1	2	36197.3	20646.6	35944	30389.8	36946.2	26134	22255.6	35196	41863.5	39085.7	36705.5	36444.4	48784.9	52184.3	51544.1	41170.3	48417.6	53551.7	44607.4	47003.4	56534.4	2.23278	47257.2
103872.61;110573.82;110585.85	A0A6I8PZT1;A0A6I8SC30;A0A8J1JI25	A0A6I8PZT1	eml4	Xenopus tropicalis	Echinoderm microtubule-associated protein-like 4;Echinoderm microtubule-associated protein-like 4;Echinoderm microtubule-associated protein-like 4 isoform X2	1	1	1	1	1	1	1	1	0	0	1	0	1	1	0	0	0	0	0	0	0	21227.1	9105.7	16412	21356	3191.7	5685.31	2705.24	NaN	NaN	4000.35	NaN	3184.44	3671.59	NaN	NaN	NaN	NaN	NaN	NaN	NaN	104436	22969.4	23469.6
166225.21;167740.02;166211.32	A0A6I8PZU0;A0A6I8RW85;A9JTK8	A0A6I8PZU0	ift140	Xenopus tropicalis	Intraflagellar transport 140;Intraflagellar transport 140;Ift140 protein	1	1	1	1	1	1	1	1	1	1	1	1	1	1	1	1	1	1	1	1	1	41827.8	25876.5	42177	35111.2	32626.4	37433.1	27247.3	58073.6	52849.5	46115.9	45822.8	56690	58111.7	51118.9	66898.7	85967.4	49616.4	50383.2	70436.6	58352.2	2.05924	2.32633	2.73401
26284.1;27508.58	A0A6I8PZV4;Q566M7	A0A6I8PZV4	mlf2	Xenopus tropicalis	Myeloid leukemia factor 2	2	2	2	2	2	2	2	2	2	2	2	2	2	2	2	2	2	2	2	2	2	258962	299209	259752	291618	234601	230446	167577	272267	241569	231009	232824	197878	258108	206007	218409	187381	121477	158896	155325	169372	1.00541e+06	1.01507e+06	352015
49243.76;50868.71;49004.43	A0A6I8PZW2;A0A803KLQ9;Q6DIZ2	A0A6I8PZW2	dlst	Xenopus tropicalis	Dihydrolipoyllysine-residue succinyltransferase component of 2-oxoglutarate dehydrogenase complex, mitochondrial;Dihydrolipoyllysine-residue succinyltransferase component of 2-oxoglutarate dehydrogenase complex, mitochondrial;Dihydrolipoyllysine-residue succinyltransferase component of 2-oxoglutarate dehydrogenase complex, mitochondrial	14	12	14	14	14	14	13	13	14	14	13	14	12	14	13	12	12	12	13	13	13	2274966	2.63325e+06	1.78107e+06	2.19919e+06	2357177	2.2743e+06	1.65633e+06	2.19172e+06	2.74903e+06	2.43503e+06	2.58897e+06	1500644	2.62204e+06	1.54266e+06	1.78548e+06	2645029	1.99881e+06	1.8921e+06	2.27501e+06	1.95022e+06	8.276e+06	9262314	6.44286e+06
83324.76;84403.08	A0A6I8PZW5;A0A6I8SPR5	A0A6I8PZW5	dpy19l3	Xenopus tropicalis	Dpy-19 like C-mannosyltransferase 3	1	1	1	1	1	1	1	0	1	1	1	1	1	1	1	0	1	1	1	1	0	13829.9	16808.6	29748.5	12589.8	16783.4	14371.8	NaN	14301.4	15611.2	24892.3	15767.9	20299	14460	27141.7	NaN	24418.1	11601.2	24601.4	24447.4	NaN	1.8027	2.38006	3.22017
45400;46370.02	A0A6I8PZX9;Q640T7	A0A6I8PZX9	actr10	Xenopus tropicalis	Actin-related protein 10 homolog;Actin-related protein 10	3	3	3	3	3	3	3	3	3	3	3	3	3	3	3	3	3	3	3	3	3	131194	77867.6	104394	120607	112847	146535	91475.8	75945.9	104915	104314	108856	96912.3	75713.6	87324.3	94331.4	93047.5	95741.9	105481	128385	87978.7	339796	420215	479660
34801.39;34755.31	A0A6I8PZY7;Q28D74	A0A6I8PZY7	XB5727514 [provisional];XB5727514	Xenopus tropicalis	Novel protein containing an Inosine-uridine preferring nucleoside hydrolase domain	2	2	1	1	0	2	2	2	2	2	2	1	1	1	2	0	2	1	1	1	2	13096.6	17131.9	11462.2	NaN	7579.89	22815.6	28127.6	12421.2	12230.8	21132.8	17991.4	13857.6	1726.11	20571	NaN	24004.2	13311.4	26020.7	49009.7	25044.4	40594.2	17974.2	18044.3
49416.47;48794.86;48830.92;47776.69;49515.67;47413.2;47832.71	A0A6I8PZZ3;A0A6I8Q0W5;A0A6I8Q1F4;A0A6I8RT75;A0A6I8S054;F7B712;Q28DQ9	A0A6I8PZZ3	fam53c;fam53c;fam53c;fam53c;fam53c;fam53c;ctbp2l	Xenopus tropicalis	Family with sequence similarity 53 member C;Family with sequence similarity 53 member C;Family with sequence similarity 53 member C;Family with sequence similarity 53 member C;Family with sequence similarity 53 member C;Family with sequence similarity 53 member C;C-terminal binding protein 2 like	4	3	4	3	4	4	4	4	4	4	4	4	4	4	4	4	3	3	4	4	4	124165	108889	109541	65316.6	118867	113114	116521	109305	146261	119221	139440	134417	127270	146822	163047	159410	150189	157027	125153	129221	133758	343227	1.11052e+06
43385.9	A0A6I8Q035	A0A6I8Q035	dcxr	Xenopus tropicalis	Dicarbonyl/L-xylulose reductase	12	11	10	9	9	10	12	10	9	11	11	11	10	11	12	11	12	11	11	11	12	1.57035e+06	1503154	1.62561e+06	1.57687e+06	1.57918e+06	1.87923e+06	1.94785e+06	1521899	1.97215e+06	1.89606e+06	1.6767e+06	1.70316e+06	1.9779e+06	1.73625e+06	1.70256e+06	2.14038e+06	1.70805e+06	1.87739e+06	2.11967e+06	1.67134e+06	4.09296e+06	3.5513e+06	3521979
60763.48;62932.85	A0A6I8Q043;Q0IIY9	A0A6I8Q043	orc2	Xenopus tropicalis	Origin recognition complex subunit 2	8	7	6	7	7	7	8	8	7	7	7	6	8	7	7	6	7	6	6	8	6	154454	144557	134992	148061	137373	176731	147096	107082	130760	117459	150349	126956	117801	121349	123321	134287	128958	143483	131623	130980	2.73896e+06	3.47209e+06	2.03073e+06
56151.79;53930.19;56309.2;52807.01;60655.24;59033.2;51989.97;47172.7;55997.84;56129.03	A0A6I8Q050;A0A6I8RFY3;A0A6I8RJS0;A0A6I8RV44;A0A6I8RY71;A0A6I8RYU2;A0A6I8S7U8;A0A6I8SX38;B1WAU7;Q28E60	A0A6I8Q050	tgfbr1	Xenopus tropicalis	Serine/threonine-protein kinase receptor;Serine/threonine-protein kinase receptor;Serine/threonine-protein kinase receptor;Serine/threonine-protein kinase receptor;Serine/threonine-protein kinase receptor;Serine/threonine-protein kinase receptor;Serine/threonine-protein kinase receptor;TGF-beta receptor type-1;Serine/threonine-protein kinase receptor (Fragment);Serine/threonine-protein kinase rec…	2	2	2	1	2	2	1	1	2	2	0	0	2	0	2	0	0	1	2	0	2	23640.4	32602.5	38993.1	23518.1	13888.6	37087.5	27729.9	14862.6	14422.9	NaN	NaN	15237	NaN	11815.1	NaN	NaN	17941.2	15474.5	NaN	4396.1	7186.78	171.826	13299.9
51314.65;55347.02;50478.14;53306.37;54691.29;50077.12;48514.29	A0A6I8Q087;A0A803J957;A0A803JWG2;A0A803K1J4;A0A803K579;A0A803KHG8;Q6P2Y8	A0A6I8Q087	psen1	Xenopus tropicalis	Presenilin	3	3	3	3	3	3	3	3	3	2	2	3	2	2	3	3	3	2	2	3	3	15981.7	18845.4	22553.2	20812.8	16185	18701.5	20823.4	26352.8	27929.5	17878.1	24864.1	21262.2	20083.6	21572.1	20291.3	22619.5	23606.9	19509.2	18428.6	23328.1	273530	97394.5	26356.2
48993.97;45397.59;42699.59;47100.72;53692.5	A0A6I8Q093;A0A803JU71;A0A803K8P4;A0A8J0R2C4;A0A8J1JB33	A0A6I8Q093	LOC100490752	Xenopus tropicalis	tRNA pseudouridine synthase A;tRNA pseudouridine synthase A;tRNA pseudouridine synthase A;tRNA pseudouridine synthase A isoform X3;tRNA pseudouridine synthase A isoform X1	2	2	2	2	2	2	2	2	2	2	2	2	2	2	2	2	2	2	2	2	2	38410.1	30318.8	33516.3	38263.3	27400.9	28373.4	28196.5	27444.8	34802.6	31157.5	29804.1	25879.1	34139.8	28768.7	30613.4	32591.3	29816.7	26562.4	29534.1	32050.4	77132	66663.1	456.645
111457.96;106186.91;110330.63;111329.78;110458.76;111329.83;106115.83;111386.88;105187.71;105116.63;106780.63	A0A6I8Q097;A0A6I8QG79;A0A8J0SMQ4;A0A8J0STN7;A0A8J0SUV9;A0A8J0SWN5;A0A8J0SWP0;A0A8J0SXB2;A0A8J0SXZ0;A8WGG5;F7DHP3	A0A6I8Q097	sap130	Xenopus tropicalis	Histone deacetylase complex subunit SAP130 isoform X1;Histone deacetylase complex subunit SAP130 isoform X7;Histone deacetylase complex subunit SAP130 isoform X6;Histone deacetylase complex subunit SAP130 isoform X4;Histone deacetylase complex subunit SAP130 isoform X5;Histone deacetylase complex subunit SAP130 isoform X3;Histone deacetylase complex subunit SAP130 isoform X8;Histone deacetylase c…	1	0	0	1	1	1	1	1	1	1	1	1	1	1	1	1	1	1	1	1	1	NaN	NaN	37451.1	22867.7	20280.7	34889.7	36323.4	17296.4	21450.2	34153.3	29433.6	43351.3	21828.2	32741.4	44174.8	31026.9	48536	25582.9	46544	27090.6	NaN	NaN	3.48669
25846.94;27156.3	A0A6I8Q0C0;Q28FB9	A0A6I8Q0C0	alyref	Xenopus tropicalis	THO complex subunit 4	6	6	5	5	4	5	5	5	4	5	5	4	5	5	5	5	5	6	6	5	5	779030	726199	677539	649217	757010	782252	875412	859512	808888	772488	798527	868707	815918	914136	888510	1.07271e+06	743463	910710	946480	990026	3.23454e+06	2211864	2.87904e+06
72377.68;68243.95	A0A6I8Q0E2;A0A8J0QLJ7	A0A6I8Q0E2	;fam234b	Xenopus tropicalis	Family with sequence similarity 234 member B;Protein FAM234B	1	1	0	1	0	1	1	1	1	1	1	1	1	1	1	1	1	1	1	1	1	6748.21	NaN	7451.39	NaN	1970.54	8935.47	3334.65	2447.91	7526.67	6982.29	7320.96	13044.9	5733.85	8741.63	4434.46	7036.27	10512	10881.4	12781.9	11975.3	1.78373	NaN	3.46706
53998.49;53794.99;51799.84;34731	A0A6I8Q0F0;A0A6I8R816;A0A8J0SMK7;A4IGL2	A0A6I8Q0F0	c9orf72;c9orf72;c1h9orf72;c1h9orf72	Xenopus tropicalis	C9orf72-SMCR8 complex subunit;C9orf72-SMCR8 complex subunit;Guanine nucleotide exchange C9orf72 homolog isoform X1;Guanine nucleotide exchange C9orf72 homolog	1	1	1	1	1	1	1	1	1	1	1	1	1	1	1	1	1	1	1	1	1	33260.6	14061.9	37780.5	17946.7	8962.62	29865.5	32385.6	12378	12839.5	26323.4	11080.1	49745.4	32587.8	32430.2	27128.3	37407.3	48892.6	52711.7	29661.8	29855.4	84498.6	624.58	2.85818
28598.56;31271.97;28038.04	A0A6I8Q0F4;A0A803KKG9;Q5HZU3	A0A6I8Q0F4	psme2	Xenopus tropicalis	Proteasome activator complex subunit 2	6	6	6	6	6	6	6	6	6	6	6	6	6	6	6	6	6	5	6	6	5	1150122	935627	1.05389e+06	1.17011e+06	1.00731e+06	1.34302e+06	1.14339e+06	922976	1.11358e+06	1077511	1.21655e+06	1.08816e+06	1.15583e+06	1.15247e+06	937223	1.16317e+06	1.32308e+06	1.24276e+06	1.28445e+06	1.05316e+06	4.72202e+06	4738920	4459983
125986.19;127389.54;133434.09;134252.2;133848.63;138423.71;130694.35;132722.51;133090.74;129677.12;128147.43;137229.35;136894.02;135446.55;132654.28	A0A6I8Q0G0;A0A6I8QF51;A0A6I8R3L6;A0A6I8R566;A0A6I8RA99;A0A6I8REL0;A0A6I8SZS6;A0A8J0QYR2;A0A8J0R0U6;A0A8J0R2Y5;A0A8J0R3L7;A0A8J1JGG5;A0A8J1JGG7;A0A8J1JIW5;A0A8J1JJZ2	A0A6I8Q0G0	atp2b4;atp2b4;atp2b4;atp2b2;atp2b2;atp2b2;atp2b4;atp2b2;atp2b2;atp2b2;atp2b2;atp2b2;atp2b2;atp2b2;atp2b2	Xenopus tropicalis	Calcium-transporting ATPase	1	1	1	1	1	1	1	1	1	1	1	1	1	1	1	1	1	1	1	1	1	7788.7	4652.15	11178	10346	11650.8	7122.86	9250.25	10637.3	11101.3	5519.19	15290.6	6439.45	4560.7	4803.59	15589.3	13145.5	13321.8	18635.6	20547.4	9329.47	3831.29	2.64382	32259.7
66656.63;29990.1;31154.29;66615.64	A0A6I8Q0G1;A0A6I8RWF5;A4IHR3;Q28GA0	A0A6I8Q0G1	racgap1.2;racgap1.2;;racgap1.2	Xenopus tropicalis	Rac GTPase activating protein 1;Rac GTPase activating protein 1;Uncharacterized protein;Novel protein containing RhoGAP domain	2	2	2	2	2	2	2	2	2	2	2	2	2	2	1	2	2	2	2	2	2	74729.1	77124.2	57706.8	71086.5	58191.6	71425.1	64329.9	45414.3	48123.3	30542.1	35324.8	31632.7	29114.6	33515.2	26202.9	27516.4	31656.3	33209.8	36233.6	40543.7	5964799	31690.8	32226.3
38458.75;37079.06;38762.05	A0A6I8Q0H0;A0A803KKA8;F6XWK8	A0A6I8Q0H0	ctsk;ctsk.2;ctsk	Xenopus tropicalis	Cathepsin K	3	1	1	1	2	2	2	1	1	1	1	2	0	1	0	1	1	1	1	1	1	39059	23188.2	34599.7	53714	33830.7	47927.6	14870.7	30551.8	40905.4	37864.3	5206.52	NaN	34806.2	NaN	36737	47019.3	45485.9	35727.1	29764.2	37688.4	147165	114956	26659.7
284075.21;286760.21;286889.33	A0A6I8Q0I3;A0A8J0SK06;F6SPB7	A0A6I8Q0I3	piezo1	Xenopus tropicalis	Piezo-type mechanosensitive ion channel component 1;Piezo-type mechanosensitive ion channel component 1 isoform X2;Piezo-type mechanosensitive ion channel component 1	4	3	2	3	2	3	4	4	3	3	4	4	2	3	3	3	3	3	4	3	3	50586.8	42712.2	53554.1	73657.2	39583.4	65505	42155.1	29678.2	28989.3	37343	25834.9	39598.5	43531	40648.9	46992.6	56277	61021.1	47109.1	62537.5	35631.8	4149015	25406.9	2.32811e+06
26120.86;24989.5	A0A6I8Q0K0;A9ULF3	A0A6I8Q0K0	;sra1	Xenopus tropicalis	SRA1/Sec31 domain-containing protein;LOC100135196 protein	3	3	3	3	3	3	3	2	3	3	3	3	2	3	3	3	3	2	3	3	3	69388.8	62942.6	52734.6	64504.8	69838.4	88791.6	73422.5	64429.2	82882.3	40828.8	82139.4	95964.1	103570	93399.6	87009.3	86187.9	123177	89869.1	76718.9	85048.4	194548	188821	12419
81766.16;46092.41;86082.06;85925.95;86528.64;81000.34;85316.24;34903.5	A0A6I8Q0M0;A0A6I8R0M2;A0A6I8RV60;A0A6I8RX86;A0A7D9NJX4;A0A8J0QI52;A0A8J1IPH6;Q0P4X0	A0A6I8Q0M0	strn3	Xenopus tropicalis	Striatin 3;Striatin 3;Striatin 3;Striatin 3;Striatin 3;Striatin-3;Striatin-3 isoform X2;Striatin 3	1	1	1	1	1	1	1	1	1	1	1	1	1	1	1	1	1	1	1	1	1	16442.3	9396.03	13705.9	13113.6	12064.8	12846.4	12780.4	15854.4	8579.04	10915.6	11055.2	17904.3	12257.1	12909.6	16063.8	13569.6	18788.3	12410.5	11107.1	14671.9	1.93926	2.35741	2.82835
40045.98;44544.2;43329.89	A0A6I8Q0M2;A0A7D9NLK7;Q68F84	A0A6I8Q0M2	oscp1	Xenopus tropicalis	Organic solute carrier partner 1;Organic solute carrier partner 1;MGC79779 protein	12	10	8	9	8	9	11	11	8	9	10	9	11	10	12	12	12	11	11	10	11	176040	172975	192557	182341	147898	244580	198236	209666	201859	234969	170856	273269	205862	240654	227004	223403	290323	202969	221364	185210	514925	536668	402065
53676.63;54838.84;54631.75	A0A6I8Q0N9;A0A8J0QA84;B1H3E0	A0A6I8Q0N9	txnrd2	Xenopus tropicalis	thioredoxin-disulfide reductase	15	13	14	12	15	12	14	15	14	14	15	14	15	14	14	15	14	14	15	14	15	1.55641e+06	1.63059e+06	1.31717e+06	1.40362e+06	1271185	1.65077e+06	1.61755e+06	1.21685e+06	1.51445e+06	1.79954e+06	1.48664e+06	1.69993e+06	1.51133e+06	1.39203e+06	1.41581e+06	1.74209e+06	1.45752e+06	1.73652e+06	1917109	1.6513e+06	7.07119e+06	5.57361e+06	6045009
140725.33;142487.18;146093.23;139065.26;155754.65;148778.19;151196.95;148650.01;123775.42	A0A6I8Q0P1;A0A6I8QJI1;A0A6I8R938;A0A6I8RFG2;A0A6I8SNP1;A0A803J6V5;A0A803JC63;A0A8J0SQJ3;A0A8J0SRT4	A0A6I8Q0P1	znf521	Xenopus tropicalis	Zinc finger protein 521;Zinc finger protein 521;Zinc finger protein 521;Zinc finger protein 521;Zinc finger protein 521;Zinc finger protein 521;Zinc finger protein 521;Zinc finger protein 521 isoform X2;Zinc finger protein 521 isoform X3	2	2	2	1	2	2	2	2	2	2	2	2	2	1	2	2	2	1	2	2	2	13276.3	9918.39	9842.95	14346.3	17389.7	13853.7	12029.7	16324.7	15179.6	17510.8	12001.7	16360.4	14668.9	14136	18605.7	15947.1	18747.6	19206.9	15934.4	19898	370979	3159.94	11519.4
[truncated: 5,531 more rows]
[truncated: 57 more columns]

## Sheet: Correlation
1cell_rep1	1cell_rep2	1cell_rep3	1cell_rep4	2cell_rep1	2cell_rep2	2cell_rep3	2cell_rep4	4cell_rep1	4cell_rep2	4cell_rep3	4cell_rep4	8cell_rep1	8cell_rep2	8cell_rep3	8cell_rep4	16cell_rep1	16cell_rep2	16cell_rep3	16cell_rep4	C: Group1	T: Name
[truncated: 20 more rows]

## Sheet: CV_proteins
1cell_rep1	1cell_rep2	1cell_rep3	1cell_rep4	2cell_rep1	2cell_rep2	2cell_rep3	2cell_rep4	4cell_rep1	4cell_rep2	4cell_rep3	4cell_rep4	8cell_rep1	8cell_rep2	8cell_rep3	8cell_rep4	16cell_rep1	16cell_rep2	16cell_rep3	16cell_rep4	N: PG.MolecularWeight	N: PG.NrOfStrippedSequencesIdentified (Experiment-wide)	N: Coefficient of variation 1cell	N: Coefficient of variation 2cell	N: Coefficient of variation 4cell	N: Coefficient of variation 8cell	N: Coefficient of variation 16cell	T: PG.ProteinAccessions	T: PG.Genes	T: PG.ProteinDescriptions	T: PG.Organisms
[truncated: 6,375 more rows]

[truncated: 8 more sheets: GOCC, Venn diagram, Miscleavages, iBAQ_cumulative, PCA, Transcription factors, ANOVA, GOBP]
