# Supplementary material for: In-Cell Proteomics Enables High-Resolution Spatial and Temporal Mapping of Early Xenopus tropicalis Embryos
Source: Mol Cell Proteomics. 2025 Dec 5;25(2):101481. doi: 10.1016/j.mcpro.2025.101481 (PMC12927051; doi:10.1016/j.mcpro.2025.101481)
Supplement: Supplementary Table S2 [file mmc2.xlsx]

## Sheet: Table S2
Supporting Information Table S2
Sheet	Description	Note (related to)
Identification overview	Summary of protein and peptide IDs	Figure 4B
Proteins_all	List of all the identified proteins exported from Spectronaut (v19.5), with description information (e.g., accession, gene name, proteins name), number of peptides, and protein intensity (raw, log2 of protein intensity, and iBAQ values)	Figure 4
Correlation	Pearson correlation analysis among all the replicate experiments of the four blastomeres	Figure 4C
CV_proteins	Coefficient of variation of protein groups	Figure 4D
PCA	Principle component analysis of the four blastomeres	Figure 4E
ANOVA	ANOVA significant proteins (Permutation FDR 0.05) among the four blastomeres	Figure 4G
KEGG_cluster 1 and cluster 2	KEGG pathway analysis of the proteins in the two clusters (as shown in Figure 4G)	Figure 4H

## Sheet: Identification overview
RunNr	FileName	Condition	Replicate	Precursors	ModifiedSequences	Peptides	ProteinGroups	Proteins
1	20250308_Xenopus_Sun_D1_rep1.raw	D1	1	63672	55152	51603	5752	14798
2	20250308_Xenopus_Sun_D1_rep2.raw	D1	2	63748	55319	51915	5748	14792
3	20250308_Xenopus_Sun_D1_rep3.raw	D1	3	61941	54107	50690	5685	14560
4	20250308_Xenopus_Sun_D1_rep4.raw	D1	4	59830	52403	49096	5530	14074
5	20250308_Xenopus_Sun_D1_rep5.raw	D1	5	63211	54814	51586	5707	14657
6	20250308_Xenopus_Sun_D2_rep1.raw	D2	1	40859	36170	34604	5053	12543
7	20250308_Xenopus_Sun_D2_rep2.raw	D2	2	41571	36659	34860	5050	12441
8	20250308_Xenopus_Sun_D2_rep3.raw	D2	3	44797	39605	37761	5222	13072
9	20250308_Xenopus_Sun_D2_rep4.raw	D2	4	44298	39023	37088	5153	12845
10	20250308_Xenopus_Sun_D2_rep5.raw	D2	5	43811	38974	37319	5241	13180
11	20250308_Xenopus_Sun_V1_rep1.raw	V1	1	65912	57055	53358	5831	15069
12	20250308_Xenopus_Sun_V1_rep2.raw	V1	2	63983	55700	52030	5803	14953
13	20250308_Xenopus_Sun_V1_rep3.raw	V1	3	63515	55389	51856	5769	14862
14	20250308_Xenopus_Sun_V1_rep4.raw	V1	4	63725	55440	51725	5702	14626
15	20250308_Xenopus_Sun_V1_rep5.raw	V1	5	61314	53665	50176	5701	14670
16	20250308_Xenopus_Sun_V2_rep1.raw	V2	1	41011	36546	34803	5097	12686
17	20250308_Xenopus_Sun_V2_rep2.raw	V2	2	42953	38011	36188	5087	12704
18	20250308_Xenopus_Sun_V2_rep3.raw	V2	3	33245	29763	28304	4602	11257
19	20250308_Xenopus_Sun_V2_rep4.raw	V2	4	41564	36924	35250	5106	12739
20	20250308_Xenopus_Sun_V2_rep5.raw	V2	5	40737	36033	34243	4979	12390

## Sheet: Proteins_all
PG.MolecularWeight	PG.ProteinAccessions	PG.Genes	PG.Organisms	PG.ProteinDescriptions	PG.NrOfStrippedSequencesIdentified (Experiment-wide)	[1] 20250308_Xenopus_Sun_D1_rep1.raw.PG.NrOfStrippedSequencesIdentified	[2] 20250308_Xenopus_Sun_D1_rep2.raw.PG.NrOfStrippedSequencesIdentified	[3] 20250308_Xenopus_Sun_D1_rep3.raw.PG.NrOfStrippedSequencesIdentified	[4] 20250308_Xenopus_Sun_D1_rep4.raw.PG.NrOfStrippedSequencesIdentified	[5] 20250308_Xenopus_Sun_D1_rep5.raw.PG.NrOfStrippedSequencesIdentified	[6] 20250308_Xenopus_Sun_D2_rep1.raw.PG.NrOfStrippedSequencesIdentified	[7] 20250308_Xenopus_Sun_D2_rep2.raw.PG.NrOfStrippedSequencesIdentified	[8] 20250308_Xenopus_Sun_D2_rep3.raw.PG.NrOfStrippedSequencesIdentified	[9] 20250308_Xenopus_Sun_D2_rep4.raw.PG.NrOfStrippedSequencesIdentified	[10] 20250308_Xenopus_Sun_D2_rep5.raw.PG.NrOfStrippedSequencesIdentified	[11] 20250308_Xenopus_Sun_V1_rep1.raw.PG.NrOfStrippedSequencesIdentified	[12] 20250308_Xenopus_Sun_V1_rep2.raw.PG.NrOfStrippedSequencesIdentified	[13] 20250308_Xenopus_Sun_V1_rep3.raw.PG.NrOfStrippedSequencesIdentified	[14] 20250308_Xenopus_Sun_V1_rep4.raw.PG.NrOfStrippedSequencesIdentified	[15] 20250308_Xenopus_Sun_V1_rep5.raw.PG.NrOfStrippedSequencesIdentified	[16] 20250308_Xenopus_Sun_V2_rep1.raw.PG.NrOfStrippedSequencesIdentified	[17] 20250308_Xenopus_Sun_V2_rep2.raw.PG.NrOfStrippedSequencesIdentified	[18] 20250308_Xenopus_Sun_V2_rep3.raw.PG.NrOfStrippedSequencesIdentified	[19] 20250308_Xenopus_Sun_V2_rep4.raw.PG.NrOfStrippedSequencesIdentified	[20] 20250308_Xenopus_Sun_V2_rep5.raw.PG.NrOfStrippedSequencesIdentified	[1] 20250308_Xenopus_Sun_D1_rep1.raw.PG.Quantity	[2] 20250308_Xenopus_Sun_D1_rep2.raw.PG.Quantity	[3] 20250308_Xenopus_Sun_D1_rep3.raw.PG.Quantity	[4] 20250308_Xenopus_Sun_D1_rep4.raw.PG.Quantity	[5] 20250308_Xenopus_Sun_D1_rep5.raw.PG.Quantity	[6] 20250308_Xenopus_Sun_D2_rep1.raw.PG.Quantity	[7] 20250308_Xenopus_Sun_D2_rep2.raw.PG.Quantity	[8] 20250308_Xenopus_Sun_D2_rep3.raw.PG.Quantity	[9] 20250308_Xenopus_Sun_D2_rep4.raw.PG.Quantity	[10] 20250308_Xenopus_Sun_D2_rep5.raw.PG.Quantity	[11] 20250308_Xenopus_Sun_V1_rep1.raw.PG.Quantity	[12] 20250308_Xenopus_Sun_V1_rep2.raw.PG.Quantity	[13] 20250308_Xenopus_Sun_V1_rep3.raw.PG.Quantity	[14] 20250308_Xenopus_Sun_V1_rep4.raw.PG.Quantity	[15] 20250308_Xenopus_Sun_V1_rep5.raw.PG.Quantity	[16] 20250308_Xenopus_Sun_V2_rep1.raw.PG.Quantity	[17] 20250308_Xenopus_Sun_V2_rep2.raw.PG.Quantity	[18] 20250308_Xenopus_Sun_V2_rep3.raw.PG.Quantity	[19] 20250308_Xenopus_Sun_V2_rep4.raw.PG.Quantity	[20] 20250308_Xenopus_Sun_V2_rep5.raw.PG.Quantity	[1] 20250308_Xenopus_Sun_D1_rep1.raw.PG.Log2Quantity	[2] 20250308_Xenopus_Sun_D1_rep2.raw.PG.Log2Quantity	[3] 20250308_Xenopus_Sun_D1_rep3.raw.PG.Log2Quantity	[4] 20250308_Xenopus_Sun_D1_rep4.raw.PG.Log2Quantity
50667.7;47748.66;40923.58;47301.02	A0A0G2KBD6;A0A6I8SAU4;A0A8J0SJZ9;Q5XGI6	csnk1e;tptep2-csnk1e;csnk1e;csnk1e	Xenopus tropicalis	non-specific serine/threonine protein kinase	5	4	4	4	5	5	2	3	3	1	4	4	4	4	5	4	2	3	1	2	2	57091	56624.6	62018.7	62811.7	50441.5	18223.8	24487	19995.3	28453.9	19921.8	53723.9	56005.4	49572.9	53503.8	56986.7	10237.2	32074.7	17824.2	33614.2	34558	15.801	15.7891	15.9204	15.9387
36816.73;92325.04;91851.6;90709.35	A0A1B8XSI0;A0A803JCV5;A0A803KFS6;A4IID4	XENTR_v90030218mg;;;pi4kb	Xenopus tropicalis	PIK helical domain-containing protein;Phosphatidylinositol 4-kinase beta;Phosphatidylinositol 4-kinase beta;Phosphatidylinositol 4-kinase beta	2	2	2	2	2	2	2	2	2	2	2	2	2	2	2	2	2	2	2	2	1	38097.9	35709.8	34731.6	36358.6	37584.8	51562.5	70854.3	62180.9	62423.4	68363	39753.6	42341.6	45944.3	40676.1	43452.8	58296.6	54751.8	77434.8	85850.4	62273.8	15.2174	15.124	15.084	15.15
47673.39;50905.67;45075.68	A0A1B8XSJ9;A0A6I8R655;A0A803JMY9	XENTR_v90030207mg;tmem102;tmem102	Xenopus tropicalis	Uncharacterized protein;Transmembrane protein 102;Transmembrane protein 102	5	5	5	5	5	5	5	4	4	4	5	5	5	5	5	5	5	4	2	4	4	97036.2	94406	94403	73926.2	94531.9	73135.2	71281.6	67298.7	59195.7	91396.6	105766	94953.1	87868	116983	101577	81722.4	65819.5	57931.7	77519.2	74003.2	16.5662	16.5266	16.5265	16.1738
17288.78;17592.92;21282.43;20147.01;20867.87	A0A1B8XSK6;A0A803J790;A0A803JAB9;A4IHZ0;Q5PPM4	XENTR_v90030164mg;hint2;hint2;;hint2-prov	Xenopus tropicalis	HIT domain-containing protein (Fragment);Histidine triad nucleotide binding protein 2;Histidine triad nucleotide binding protein 2;HIT domain-containing protein (Fragment);Hint2-prov protein (Fragment)	4	4	4	4	4	4	3	3	2	3	4	4	4	4	4	4	2	3	2	3	4	78641.1	71480	81071	239012	254493	92439.2	67471.2	99909.2	247745	187185	182308	90762.2	95925.5	240998	289846	123841	75376.9	140499	306071	180934	16.263	16.1253	16.3069	17.8667
16153.18;18415.87;18756.17	A0A1B8XSM1;A0A5S6KJ20;Q28H51	XENTR_v90030032mg;birc5;birc5.1	Xenopus tropicalis	BIR51 protein (Fragment);Baculoviral IAP repeat-containing 5;Baculoviral IAP repeat-containing protein 5.1	5	4	4	3	4	5	2	3	4	3	3	4	3	2	5	4	2	3	2	2	2	28907.4	49497	37678.1	34507.4	42961.9	39042.6	38378	55270.1	51430.9	52602.2	49542.3	62622.6	48600	41833.5	51002.4	67409.5	85686	78785.3	77917.4	56760.2	14.8192	15.5951	15.2014	15.0746
24096.62;30811.63;16551.29;22166.88;17888.6	A0A1B8XSU7;A0A803J3P5;A0A803KEF1;A0A8J1JNS1;Q5M8F4	XENTR_v90029739mg;;;LOC116411049;atraid	Xenopus tropicalis	EGF-like domain-containing protein (Fragment);EGF-like domain-containing protein;EGF-like domain-containing protein;LOW QUALITY PROTEIN: all-trans retinoic acid-induced differentiation factor;All-trans retinoic acid-induced differentiation factor	1	1	1	1	1	1	1	1	1	1	1	1	1	1	1	1	1	1	1	1	1	133966	145029	177077	100345	72637.8	87239.9	72849.5	132574	52364.3	129998	190875	198894	238266	125935	195028	211263	144368	137611	130716	92289.7	17.0315	17.146	17.434	16.6146
28378.16;45828.59	A0A1B8XSV6;Q66KI9	XENTR_v900296902mg;nsun4	Xenopus tropicalis	5-methylcytosine rRNA methyltransferase NSUN4 (Fragment);5-methylcytosine rRNA methyltransferase NSUN4	2	2	2	2	2	2	1	2	1	1	1	2	2	2	2	2	1	0	0	1	0	35273.9	41167.9	36032.8	39237.7	46985.8	27721.4	17454.5	52444.6	45277.8	49354	41686.5	40367.1	47646.5	50641.5	51444.1	52648.8	NaN	NaN	37077.2	NaN	15.1063	15.3292	15.137	15.26
13293.52;20688.31;6009.85;15588.28	A0A1B8XSZ0;A0A803JDN3;A4IHT3;A9JSQ0	XENTR_v90029489mg;;LOC100124892;mrpl14	Xenopus tropicalis	Large ribosomal subunit protein uL14m (Fragment);Large ribosomal subunit protein uL14m;Large ribosomal subunit protein uL14m;Large ribosomal subunit protein uL14m	4	3	3	2	2	3	3	3	3	3	3	4	3	3	4	3	3	3	2	2	2	59221.9	74493.6	67791.5	86109.8	104569	211697	171308	161977	182680	183026	60039.5	80796.6	78885.8	94165.3	89573.3	121547	182041	243730	164081	191247	15.8538	16.1848	16.0488	16.3939
36731.77;47221.64;46956.37	A0A1B8XSZ8;A0A6I8SN41;A0A8J0SRX9	XENTR_v90029490mg;c7h10orf88;c7h10orf88	Xenopus tropicalis	Uncharacterized protein;ATPase PAAT isoform X1;ATPase PAAT isoform X2	1	1	0	1	1	1	1	1	1	1	1	1	1	1	1	1	1	1	1	1	1	5057.99	NaN	35030.4	36121.2	10347.8	20449.7	12234	30335.2	25441.4	31529.9	11465	20087.5	22759.9	22088.8	30425	53656.7	53631.7	45506.6	67580.2	67222.6	12.3043	NaN	15.0963	15.1406
22074.3;175743.17;154949.71;170522.54;210587.06;165909.45;158928.34;210945.07;136916.71;207490.51;200749.18;209242.88;208228.46;206146.33;205131.91;204249.83;153759.06;158069.99;209693.03;207311.35;160096.29;149195.01;161166.54;146499.77	A0A1B8XT44;A0A6I8QRI1;A0A6I8R825;A0A803J9D6;A0A803JJ78;A0A803JRY1;A0A803K2I3;A0A803K7Z9;A0A803KG18;A0A8J1J500;A0A8J1J506;A0A8J1J507;A0A8J1J508;A0A8J1J511;A0A8J1J512;A0A8J1J514;A0A8J1J519;A0A8J1J7G9;A0A8J1J8F3;A0A8J1J8F9;A0A8J1J8G4;B5DE77;F6W2B6;F7AC24	XENTR_v90029282mg;lmo7;lmo7;lmo7;lmo7;lmo7;lmo7;lmo7;lmo7;lmo7;lmo7;lmo7;lmo7;lmo7;lmo7;lmo7;lmo7;lmo7;lmo7;lmo7;lmo7;lmo7;lmo7;lmo7	Xenopus tropicalis	LIM zinc-binding domain-containing protein (Fragment);LIM domain 7 protein;LIM domain 7 protein;LIM domain 7 protein;LIM domain 7 protein;LIM domain 7 protein;LIM domain 7 protein;LIM domain 7 protein;LIM domain 7 protein;LIM domain only protein 7 isoform X5;LIM domain only protein 7 isoform X9;LIM domain only protein 7 isoform X3;LIM domain only protein 7 isoform X4;LIM domain only protein 7 iso…	1	1	1	0	0	1	0	0	0	0	0	1	0	0	0	1	0	0	0	0	0	3095.64	1187.11	NaN	NaN	2.85337	NaN	NaN	NaN	NaN	NaN	1350.34	NaN	NaN	NaN	2241.95	NaN	NaN	NaN	NaN	NaN	11.596	10.2132	NaN	NaN
17996.2	A0A1B8XT54	XENTR_v90029136mg	Xenopus tropicalis	Beta/gamma crystallin 'Greek key' domain-containing protein	4	4	4	4	3	4	4	4	4	4	4	4	4	4	4	4	4	4	3	4	4	373554	353498	333374	274817	259119	151653	167935	198242	148642	195381	304384	277702	299532	159267	178897	168261	131945	192505	119365	125232	18.511	18.4313	18.3468	18.0681
53681.89;78743.14;81373.05;81345	A0A1B8XTD7;A0A803JP47;A4IH24;F6R2W5	XENTR_v90028791mg;tpx2;tpx2;tpx2	Xenopus tropicalis	TPX2 central domain-containing protein (Fragment);Targeting protein for Xklp2;Targeting protein for Xklp2;Targeting protein for Xklp2	7	6	6	6	5	5	5	5	6	4	4	7	5	7	6	7	3	4	2	4	4	42815.6	45622.8	42633.9	41704.1	39624.9	67527.4	53012.7	36796.4	56379	65432.8	50418.2	39006.4	41328.3	40501.9	48071.8	64817.5	70114	49231.5	63652.2	71256.7	15.3858	15.4775	15.3797	15.3479
35485.83;39934.87;31778.43	A0A1B8XTD8;A0A803JNM3;A0A803KDD4	XENTR_v90028700mg;lratd2;lratd2	Xenopus tropicalis	LRAT domain-containing protein;LRAT domain containing 2;LRAT domain containing 2	2	2	2	2	2	2	0	0	0	0	0	2	2	2	2	2	0	0	0	0	0	32677	10294	24769.8	12182.6	36381.3	NaN	NaN	NaN	NaN	NaN	14233.7	34861.3	22341.9	9415.6	14402.9	NaN	NaN	NaN	NaN	NaN	14.996	13.3295	14.5963	13.5725
17263.9	A0A1B8XTF9	XENTR_v900286961mg	Xenopus tropicalis	Vitellogenin domain-containing protein (Fragment)	3	2	2	3	2	3	2	2	2	3	2	3	2	2	3	3	2	2	1	2	1	185762	138854	158169	195425	142259	226837	417858	189026	227805	226925	98224	81016.2	70198.7	134884	91584	277440	380608	276852	273447	158867	17.5031	17.0832	17.2711	17.5763
11549.34;61979.23;64080.78	A0A1B8XTG4;A0A6I8QJN0;A0A6I8SNU7	XENTR_v90028609mg;gk5;gk5	Xenopus tropicalis	Glycerol kinase (Fragment);Putative glycerol kinase 5;Putative glycerol kinase 5	2	2	2	2	2	2	0	1	1	1	0	2	2	1	2	2	0	0	0	2	0	61724.3	28385.7	5367.01	31104	55668.8	NaN	28412.2	6535.05	10972.4	NaN	37506.5	14097.4	40225	11430.2	40675.9	NaN	NaN	NaN	17387.8	NaN	15.9136	14.7929	12.3899	14.9248
17935.08;15649.48	A0A1B8XTQ2;F6XYZ5	med21	Xenopus tropicalis	Mediator of RNA polymerase II transcription subunit 21	1	1	1	1	0	0	0	1	0	0	0	1	1	1	0	1	0	0	0	0	0	2.75624	3584.89	5706.48	NaN	NaN	NaN	3178.32	NaN	NaN	NaN	1.39775	8267.11	6011.11	NaN	1360.96	NaN	NaN	NaN	NaN	NaN	1.4627	11.8077	12.4784	NaN
17637.07;20025.05;19198.01;16198.43;20190.15	A0A1B8XTW5;A0A6I8S3J5;A0A8J0QZK8;A0A8J1JCA3;A0A8J1JFS8	XENTR_v90027976mg;;sat2;sat2;sat2	Xenopus tropicalis	N-acetyltransferase domain-containing protein (Fragment);N-acetyltransferase domain-containing protein;Diamine acetyltransferase 2 isoform X2;Diamine acetyltransferase 2 isoform X3;Diamine acetyltransferase 2 isoform X1	2	2	2	2	2	2	2	2	2	2	2	2	2	2	2	2	2	2	1	2	2	86808.6	76153.2	82247	89205.8	101993	89299.9	58307.3	82049.8	127395	98855.3	80843.3	53034.8	81389.8	81964.7	79059.4	97404.7	92917.7	63913.3	147540	107952	16.4055	16.2166	16.3277	16.4448
10824.43;11414.14	A0A1B8XU39;Q6GLC0	XENTR_v900276441mg;cisd1	Xenopus tropicalis	Iron-binding zinc finger CDGSH type domain-containing protein (Fragment);CDGSH iron sulfur domain 1	5	5	5	4	5	5	3	3	3	3	3	5	5	5	5	5	3	3	3	3	3	221151	218291	246647	262808	221905	105239	179232	153272	186374	108043	360958	229763	209173	292195	220571	143346	123987	131293	134133	162847	17.7547	17.7359	17.9121	18.0036
39855.28;45692.1;53274.81;48053.81;40435.01;44402.67;39903.32	A0A1B8XU66;A0A6I8QKN8;A0A6I8SCG3;A0A8J1ILE9;A0A8J1ILF3;A0A8J1INE6;Q5EAL0	XENTR_v90027614mg;fdps;fdps;fdps;fdps;fdps;fdps	Xenopus tropicalis	Farnesyl pyrophosphate synthase	4	4	4	4	4	4	1	1	2	1	1	4	3	3	4	4	1	2	1	1	1	32910.7	39601.9	26989	28012.2	41799.8	33279	16397.5	29407.9	22604.5	22341	32122.3	31719.9	31442.7	30704.1	30524.6	12205.8	9853.08	8813.81	16332.8	21612.4	15.0063	15.2733	14.7201	14.7738
55893.94;87358.77	A0A1B8XUC6;F6TSI0	XENTR_v90027397mg;trim3	Xenopus tropicalis	RING-type E3 ubiquitin transferase (Fragment);RING-type E3 ubiquitin transferase	4	4	4	4	4	4	2	1	2	2	1	3	4	4	4	4	3	3	2	2	2	51672.3	47274.1	57471.5	42396.2	42727.1	19219.1	24582.4	20901.1	52174.9	31822.6	52164.2	42235.8	34656.2	39653.6	64101.3	39976.3	20965.5	64159.4	43233.9	36105.4	15.6571	15.5288	15.8106	15.3716
11319.59;24921.42	A0A1B8XUJ3;A0A803JD62	XENTR_v900271171mg;LOC100496372	Xenopus tropicalis	Uncharacterized protein (Fragment);Uncharacterized LOC100496372	3	3	3	2	3	3	1	3	3	2	3	2	3	3	3	3	2	3	2	3	3	117708	123895	154057	125713	146611	193313	133598	165943	190160	155607	200622	135808	138169	131335	125652	153043	210857	260582	168834	190009	16.8449	16.9188	17.2331	16.9398
23740.9	A0A1B8XUL2	XENTR_v900270361mg	Xenopus tropicalis	Uncharacterized protein (Fragment)	1	1	1	1	1	1	0	1	1	1	1	1	1	1	1	0	0	0	0	1	0	42048.6	35213.7	36878	30184.1	31849.1	NaN	4944.37	16535.1	22175.1	25602.2	27505	39636.9	47511.5	11874.6	NaN	NaN	NaN	NaN	38820.9	NaN	15.3598	15.1038	15.1705	14.8815
40429.44;29692.27;31215.9	A0A1B8XUS2;A0A803J7C3;A0A803K0X5	wars2	Xenopus tropicalis	tryptophan--tRNA ligase	3	3	3	3	2	2	2	2	3	1	2	3	3	3	3	3	2	2	2	2	2	69200.3	65325.5	75427.3	68812.9	59931.6	81646	101114	65952.4	89674.5	71166.5	76746.5	84585.4	86941.2	88254.2	89035.2	131940	179514	130197	131827	128090	16.0785	15.9954	16.2028	16.0704
29449.89;44435.99;40175.17	A0A1B8XUW8;A0A803JNT3;A0A8J1J1E8	XENTR_v900267621mg;deptorl;deptorl	Xenopus tropicalis	DEP domain-containing protein (Fragment);DEP domain containing MTOR interacting protein like;DEP domain-containing mTOR-interacting protein isoform X2	3	3	3	2	2	3	1	0	1	1	2	3	2	3	3	2	2	2	1	2	1	54678.3	69574.7	53426.2	50528	53886.2	162202	NaN	126270	39244.6	53605.7	34873.8	61095.9	56577.7	50914.1	59629.3	54660.3	54814.2	87206.5	72169	110659	15.7387	16.0863	15.7053	15.6248
20043.44;22695.71	A0A1B8XV08;A0A803JZ29	XENTR_v90026679mg;cldn7	Xenopus tropicalis	Claudin	2	2	2	2	2	2	2	2	1	2	2	2	2	2	2	2	1	2	1	2	1	71606.2	45207	83653.1	49437.6	40958.9	83649.7	60291.5	87624.3	43588.8	39410.6	60509.8	51075.9	59404.3	92552.4	56450.8	62068.3	85942.3	220596	46788.7	183410	16.1278	15.4643	16.3521	15.5933
37807.97;36693.66;33919.32	A0A1B8XV63;A0A6I8R8N9;B1H3D5	XENTR_v900265732mg;endoul;endou	Xenopus tropicalis	Protein endoU (Fragment);Protein endoU;Poly(U)-specific endoribonuclease	12	11	10	9	10	12	9	8	8	8	8	11	10	10	11	10	6	8	6	8	7	707344	624042	597428	744298	811836	545460	586032	616382	627119	684413	551617	644844	684155	626422	762118	721601	667874	386991	653390	738857	19.4321	19.2513	19.1884	19.5055
104988.68;106480.1;106480.1	A0A1B8XV82;A0A8J1IS51;Q6P1V4	EIF3C;eif3c;eif3c	Xenopus tropicalis	Eukaryotic translation initiation factor 3 subunit C	37	35	35	36	34	34	31	32	31	32	32	36	33	35	36	33	29	33	27	31	31	2626294	2723269	2.64129e+06	2.69369e+06	2.69256e+06	1.86259e+06	1.98648e+06	2172415	1.76489e+06	2.30328e+06	2.59015e+06	2413732	2568845	2.4696e+06	2.28595e+06	2.21272e+06	2162957	2.20936e+06	1.88354e+06	1.89934e+06	21.3246	21.3769	21.3328	21.3612
66857.34;69495.45;67970.58;68502.13	A0A1B8XVF0;A0A6I8QQY5;F6VZH2;Q6P4W2	XENTR_v900263352mg;ddx5;ddx5;ddx5	Xenopus tropicalis	Probable ATP-dependent RNA helicase DDX5 (Fragment);Probable ATP-dependent RNA helicase DDX5;Probable ATP-dependent RNA helicase DDX5;Probable ATP-dependent RNA helicase DDX5	16	15	16	14	14	16	13	13	13	14	13	16	16	16	15	16	12	13	12	14	13	524367	492265	538449	502375	464474	377581	356399	332136	300056	347989	513462	486495	466890	453476	471030	370480	351410	392191	299958	338911	19.0002	18.9091	19.0384	18.9384
35122.99;35122.99	A0A1B8XWE3;Q6P861	XENTR_v90030828mg;ppp4c	Xenopus tropicalis	Serine/threonine-protein phosphatase;Serine/threonine-protein phosphatase 4 catalytic subunit	9	8	8	9	7	8	5	5	5	4	7	8	8	8	8	8	6	3	4	5	3	257099	235532	209413	180476	214264	163365	152897	192247	165458	152326	205743	239921	214126	173331	209152	180858	181800	151077	141002	173997	17.972	17.8456	17.676	17.4614
8575.98;125742.02;121923.62;133823.44;131586.79;126099.46;125043.25;134552.25;126708.18	A0A1B8XWG6;A0A6I8Q3S5;A0A6I8S961;A0A6I8T217;A0A803J7Z3;A0A803K4N7;A0A8J0Q836;A0A8J1JL53;F7AHN2	XENTR_v900307925mg;senp6;senp6;senp6;senp6;senp6;senp6;senp6;senp6	Xenopus tropicalis	Uncharacterized protein (Fragment);SUMO specific peptidase 6;SUMO specific peptidase 6;SUMO specific peptidase 6;SUMO-specific peptidase 6;SUMO-specific peptidase 6;Sentrin-specific protease 6;Sentrin-specific protease 6 isoform X1;SUMO specific peptidase 6	1	0	1	1	0	1	0	0	0	0	0	1	1	1	1	1	0	0	0	0	0	NaN	7039.33	6162.93	NaN	6473.94	NaN	NaN	NaN	NaN	NaN	4660.37	4220.46	3535.74	3876.47	5616.13	NaN	NaN	NaN	NaN	NaN	NaN	12.7812	12.5894	NaN
45264.39;25440.2	A0A1B8XWI2;Q28GA6	XENTR_v90030747mg;vps28	Xenopus tropicalis	Vacuolar protein sorting-associated protein 28 homolog	9	9	9	9	7	8	7	7	8	7	6	8	8	9	7	8	5	6	4	6	6	76710.2	73657.2	77838	65063	69347.1	36922.9	35018.5	46747.1	48376.8	67112.4	83870.3	88988.2	80482.6	64164.4	75876.6	67582.8	40747.3	29211.5	54498.4	48098.8	16.2271	16.1685	16.2482	15.9895
84636.36;116298.07;117334.3	A0A1B8XWN5;A0A6I8SA72;Q05B16	XENTR_v90030687mg;smg5;smg5	Xenopus tropicalis	PIN domain-containing protein (Fragment);Nonsense-mediated mRNA decay factor;Nonsense-mediated mRNA decay factor	4	4	4	4	3	4	2	3	1	2	3	4	4	4	4	4	2	1	1	3	1	32330	28089.8	29562.9	19900.5	28409.7	30089.1	30050.1	24151.2	33223.8	29531.5	30737.1	29015.6	25404.4	26677.2	25010.6	21912.6	22508.7	52796.5	29603.1	29954.4	14.9806	14.7778	14.8515	14.2805
113065.34;107995.31;115739.85;108848.94;108257.44;108571.83;104629.75;106748.83;109487.75;111729.16;109173.36	A0A1B8XWR1;A0A1B8XWR4;A0A6I8PYJ2;A0A6I8Q6D4;A0A6I8R219;A0A6I8R679;A0A6I8RIR9;A0A6I8SRJ1;A0A8J0S6C5;F6X5Z9;Q4VA67	XENTR_v90030516mg;XENTR_v90030516mg;atp2a1;atp2a1;atp2a1;atp2a1;atp2a1;atp2a1;atp2a1;atp2a1;atp2a1	Xenopus tropicalis	Calcium-transporting ATPase	2	2	2	2	2	2	2	2	2	1	2	2	2	2	2	2	2	1	1	1	1	256709	231604	233365	149777	201299	93136.2	96547.8	128952	111687	130358	197797	296333	262720	157420	219601	140504	90690.1	98217.4	105979	85401.5	17.9698	17.8213	17.8322	17.1925
49716.77;46303.92;46420.04;46333.95	A0A1B8XWT2;A0A803KH43;F6YNX1;Q28I75	XENTR_v90030470mg;XENTR_v90030470mg;otud3;TEgg065n22.1-001	Xenopus tropicalis	ubiquitinyl hydrolase 1	2	2	2	1	1	2	0	0	0	0	0	2	2	2	2	2	0	0	0	0	0	7190.17	6326.06	5611.39	5079.48	6673.51	NaN	NaN	NaN	NaN	NaN	4897.02	6588.12	5739.33	4314.58	3295.1	NaN	NaN	NaN	NaN	NaN	12.8118	12.6271	12.4541	12.3105
18745.48;28552.8;28982.16	A0A1B8XWY6;F7EUK7;Q504Q1	XENTR_v90030407mg;;galt	Xenopus tropicalis	Galactose-1-phosphate uridyl transferase C-terminal domain-containing protein;Galactose-1-phosphate uridylyltransferase;Galactose-1-phosphate uridylyltransferase	3	3	1	2	2	3	1	1	1	2	2	2	1	3	3	2	1	1	2	2	2	18108.1	13292.9	25910.9	41285	35128.7	7479.08	10585	11774.5	45089.7	24772	15337.3	30443.1	15124.9	42535.8	29639.7	11320.5	32534.5	9836.01	21238	26371.2	14.1443	13.6984	14.6613	15.3333
62651.24;65293.26;65263.24	A0A1B8XX07;B1H353;F6U845	XENTR_v90030417mg;mapk15;mapk15	Xenopus tropicalis	mitogen-activated protein kinase (Fragment);Mitogen-activated protein kinase 15;Mitogen-activated protein kinase 15	1	1	1	1	1	1	1	1	1	1	1	1	1	1	1	1	1	1	1	1	1	501740	535597	352822	343064	520872	249663	345176	604467	292147	315450	393273	402673	419598	201825	246495	304233	139037	232198	254257	179210	18.9366	19.0308	18.4286	18.3881
45692.6	A0A1B8XX15	XENTR_v90030382mg	Xenopus tropicalis	Saccharopine dehydrogenase-like oxidoreductase	15	14	14	14	14	13	14	14	12	15	14	15	13	14	14	13	14	14	15	14	15	911627	872583	912952	907220	1.02179e+06	1.78132e+06	1.93e+06	1.7267e+06	1.80527e+06	1.66214e+06	935644	946070	998452	1.00805e+06	894594	1395597	1.82985e+06	1.58652e+06	1.64783e+06	1.67352e+06	19.7981	19.7349	19.8002	19.7911
90420.1	A0A1B8XX23	XENTR_v900303562mg	Xenopus tropicalis	Uncharacterized protein (Fragment)	1	1	1	1	1	1	1	1	1	1	1	1	1	1	1	1	1	1	1	1	1	67075.8	69618.6	78574.1	215021	164755	99448.1	118039	75309.3	292940	209852	75703.3	80884.9	73698.9	185646	162752	77130.7	87210.3	129788	244987	350982	16.0335	16.0872	16.2618	17.7141
67507.15;85186.36	A0A1B8XX29;A0A8J1JNF7	XENTR_v90030350mg;naglu	Xenopus tropicalis	Alpha-N-acetylglucosaminidase	7	6	5	6	5	5	3	3	4	5	4	7	7	7	7	7	4	6	4	5	5	34110	38913.2	31883.9	21822	28685.1	68657.5	53668.9	58676.7	41695.6	41786.1	46984.6	39195.2	47795.3	36109.8	31744.5	49441.1	30884.8	38605.4	49045.6	44077.6	15.0579	15.248	14.9605	14.4135
96477.62;109831.45;108847.37;113605.98;109959.58;108719.24;112493.77	A0A1B8XX50;A0A6I8PY51;A0A6I8RG96;A0A8J1J8X8;A0A8J1J8Y3;A0A8J1J8Y5;A0A8J1JBD2	XENTR_v90030279mg;ppfibp1;ppfibp1;ppfibp1;ppfibp1;ppfibp1;ppfibp1	Xenopus tropicalis	SAM domain-containing protein (Fragment);PTPRF-interacting protein,-binding protein 1 (liprin beta 1);Liprin-beta-1 isoform X9;Liprin-beta-1 isoform X5;Liprin-beta-1 isoform X6;Liprin-beta-1 isoform X7;Liprin-beta-1 isoform X8	7	6	6	7	4	7	2	2	3	4	5	7	7	6	4	5	3	4	3	3	2	33973.3	35971.7	38126.3	35060.6	33676.7	36304.5	38519.5	30916	39012.5	25577.5	25127.3	31279.9	30404.3	30215.9	26422.3	15916.6	18929.3	28459	39194.4	36488.2	15.0521	15.1346	15.2185	15.0976
33879.16;34567.95;35130.8	A0A1B8XX51;B3DLY4;G1K3H1	XENTR_v90030278mg;cyb5r3;pgap3	Xenopus tropicalis	NADH-cytochrome b5 reductase 3 (Fragment);NADH-cytochrome b5 reductase;NADH-cytochrome b5 reductase	19	14	15	16	16	15	12	9	14	10	12	16	16	17	16	17	10	9	9	11	11	724010	758367	910987	675440	710992	698978	694905	889753	611256	692970	761817	768280	854268	670642	736476	951578	557244	672742	713021	660630	19.4657	19.5325	19.7971	19.3655
97362.48;97852.02	A0A1B8XX56;A0A803KAX2	cmtr1	Xenopus tropicalis	Cap-specific mRNA (nucleoside-2'-O-)-methyltransferase 1	15	14	13	14	13	15	8	8	8	9	10	14	14	13	14	14	10	10	6	7	9	167094	168524	149722	152219	186966	246271	218194	215796	171924	243987	163035	158423	162202	168157	165934	235306	251650	216377	234786	243713	17.3503	17.3626	17.1919	17.2158
10867.72;15197.71;9135.63;13669.96	A0A1B8XX67;A0A803J3H3;A9JS02;F7ABU4	etfrf1;etfrf1;LOC100135114;etfrf1	Xenopus tropicalis	Electron transfer flavoprotein regulatory factor 1;Electron transfer flavoprotein regulatory factor 1;LOC100135114 protein (Fragment);Electron transfer flavoprotein regulatory factor 1	3	3	3	2	3	3	2	2	2	2	2	3	2	2	3	2	2	2	2	2	2	835633	844150	879109	746362	886986	1.31467e+06	1.08643e+06	1.41236e+06	1.16411e+06	1.48122e+06	1.04907e+06	993727	1.07075e+06	959504	1.06506e+06	1.44404e+06	1296102	762429	1.35797e+06	1313545	19.6725	19.6871	19.7457	19.5095
69911.9	A0A1B8XX98	XENTR_v90030217mg	Xenopus tropicalis	E3 ubiquitin-protein ligase	8	7	7	8	8	6	3	3	3	3	3	7	6	6	6	6	3	4	1	2	3	72579.4	68901	67574	42211.6	59907.1	42378.2	42685.5	64094.4	35608	48099.1	52961.7	69341.8	68194.4	35166.9	49396.4	74968.1	39702.9	22749.5	32504.8	30384.6	16.1473	16.0722	16.0442	15.3654
140722	A0A1B8XXC7	trappc10	Xenopus tropicalis	Trafficking protein particle complex subunit 10	3	3	3	3	2	3	2	1	1	1	2	3	3	3	3	3	2	2	1	2	2	21356.3	25009	10731.1	17335.7	19004.4	35880	25374.7	38274.5	19226.6	29248.3	17427.1	17889	23589.9	15959.4	8033.05	33897.2	27240.5	26329.9	26497	17132.2	14.3824	14.6102	13.3895	14.0815
41900.5;95641.38;94772.37;97274.16	A0A1B8XXD3;A0A6I8QZ42;A0A803JR67;A0A8J1JNE8	XENTR_v90030167mg;;;pex6	Xenopus tropicalis	Uncharacterized protein;Peroxisomal ATPase PEX6;Peroxisomal ATPase PEX6;Peroxisomal ATPase PEX6	2	2	2	2	2	1	1	2	2	2	2	2	2	2	2	2	2	2	1	1	1	20814.8	14405.6	31038.4	34342.6	29730.1	76574.4	35350.2	24887.1	42385.3	31949.8	26812	77075.9	23563.6	16331.6	87135.6	27160.2	51436.1	78251.8	59936.4	72976.3	14.3453	13.8143	14.9218	15.0677
37914.58;37914.58	A0A1B8XXF7;Q6P360	XENTR_v90030059mg;rnf121	Xenopus tropicalis	RING-type domain-containing protein;E3 ubiquitin ligase Rnf121	1	1	1	1	1	1	0	0	1	0	1	1	1	1	1	1	1	0	0	0	0	42712.8	35460.4	49330	26502.4	42374.5	NaN	NaN	13501.6	NaN	19368.5	41782.4	58486.6	62939.8	43108.7	44442.9	31201.2	NaN	NaN	NaN	NaN	15.3824	15.1139	15.5902	14.6938
41840.76;61750.99	A0A1B8XXG2;A0A803KFT2	XENTR_v900300652mg;mepce	Xenopus tropicalis	RNA methyltransferase (Fragment);RNA methyltransferase	1	1	1	1	1	1	0	0	0	0	0	1	1	1	0	1	1	0	0	0	0	6799.3	8158.11	5800.21	4211.1	3642.2	NaN	NaN	NaN	NaN	NaN	3202.56	1877.15	8108.27	NaN	6860.52	5148.72	NaN	NaN	NaN	NaN	12.7312	12.994	12.5019	12.04
29283.46;72336.22	A0A1B8XXN9;A4II54	XENTR_v900298913mg;lrrc4b	Xenopus tropicalis	LRRNT domain-containing protein (Fragment);LOC100124949 protein	1	1	1	0	1	1	0	0	1	1	1	1	0	0	1	0	0	0	0	0	0	13100.4	34428.4	NaN	186499	12725	NaN	NaN	13383.5	95368.4	14617.3	56091.6	NaN	NaN	77475.5	NaN	NaN	NaN	NaN	NaN	NaN	13.6773	15.0713	NaN	17.5088
62721.82;69006.54;68864.44;69123.6;69119.61	A0A1B8XXP0;A0A803JB53;F6R0J3;Q28CG7;Q5BJ74	XENTR_v90029911mg;rrp1b;rrp1b;rrp1b;rrp1b	Xenopus tropicalis	Ribosomal RNA processing 1B;Ribosomal RNA processing protein 1 homolog A isoform X1;Ribosomal RNA processing 1B;Novel nuclear protein 1;Rrp1b protein	1	1	1	1	0	1	0	0	0	0	0	1	1	1	1	1	0	0	0	0	0	7635.08	9068.4	7778.46	NaN	9543.16	NaN	NaN	NaN	NaN	NaN	13270.8	7863.54	9772.01	7145.92	9298.39	NaN	NaN	NaN	NaN	NaN	12.8984	13.1466	12.9253	NaN
38926.3;43917.76;51729.45;49657.18;43614.42	A0A1B8XXT8;A0A1B8XY02;A0A803JKJ4;A0A803KC07;A0A8J1IY90	XENTR_v90029816mg;XENTR_v90029817mg;tubb1;tubb1;tubb1	Xenopus tropicalis	Tubulin beta chain;Tubulin beta chain (Fragment);Tubulin beta chain;Tubulin beta chain;Tubulin beta chain	2	2	2	2	2	2	1	2	2	2	2	2	2	2	2	2	1	2	2	2	2	15466762	18953964	15421234	17397322	14668579	15924889	14859663	11109515	15044040	13373039	26211468	17537398	18886282	22765114	14695239	14129310	12339320	16594025	11516906	12934382	23.8827	24.176	23.8784	24.0524
25732.23;47879.55;64916.16;48027.74;42402.31;44547.57	A0A1B8XXV4;A0A803JB15;A0A803JVD7;A0A803KDT9;F6X7D0;Q6NVN4	XENTR_v90029820mg;nelfcd;nelfcd;gnas;nelfcd;gnas	Xenopus tropicalis	Guanine nucleotide-binding protein G(s) subunit alpha (Fragment);Guanine nucleotide-binding protein G(s) subunit alpha;Guanine nucleotide-binding protein G(s) subunit alpha;Guanine nucleotide-binding protein G(s) subunit alpha;Guanine nucleotide-binding protein G(s) subunit alpha;Guanine nucleotide-binding protein G(s) subunit alpha	2	2	2	1	0	2	1	1	1	0	2	2	2	2	2	2	1	0	0	1	0	40143.2	37661.1	31577.5	NaN	28287.8	24588.6	25598.2	28385.6	NaN	14002	36673.2	43928	48269.7	24870	42297.4	29998.5	NaN	NaN	16800.9	NaN	15.2929	15.2008	14.9466	NaN
40641.1	A0A1B8XXX8	XENTR_v900298001mg	Xenopus tropicalis	UDP-N-acetylglucosamine pyrophosphorylase 1 like 1 (Fragment)	1	1	1	1	1	1	1	1	1	1	1	1	1	1	1	1	1	1	1	1	1	98086	108238	100165	17898.8	36110.9	50455.6	45245.8	58300	17791.6	29566.8	98740	101712	95012.7	20102.3	34801.2	81327.3	50355.5	25371	19232.4	11753.8	16.5818	16.7238	16.612	14.1276
113081.12;101531.73;103070.51	A0A1B8XY39;A0A6I8T0S2;F6X5H4	gtf3c2	Xenopus tropicalis	General transcription factor IIIC subunit 2;General transcription factor IIIC subunit 2;General transcription factor 3C polypeptide 2	1	1	1	0	0	1	0	0	0	0	0	0	1	0	0	0	0	0	0	0	0	17846.1	17994.8	NaN	NaN	20099.6	NaN	NaN	NaN	NaN	NaN	NaN	13974.2	NaN	NaN	NaN	NaN	NaN	NaN	NaN	NaN	14.1233	14.1353	NaN	NaN
61145.61;80832.25;93108.41	A0A1B8XY59;A0A803JDD5;A0A8J1J1G9	XENTR_v90029667mg;;LOC101730247	Xenopus tropicalis	Uncharacterized protein;dual-specificity kinase;dual-specificity kinase	1	1	0	1	1	1	1	1	1	1	1	1	1	1	0	1	1	0	1	1	1	25201.3	NaN	25854.4	28182	32193.5	51151.4	30820.2	37894.3	77139.2	29123.8	23544.7	8870.78	6412.65	NaN	16291.3	72938	NaN	171169	19031.1	115490	14.6212	NaN	14.6581	14.7825
91915.17;94744.21	A0A1B8XY76;A0A1B8XYE3	XENTR_v90029495mg	Xenopus tropicalis	von Willebrand factor A domain containing 5A	40	35	35	37	37	35	28	27	29	28	31	35	36	37	37	36	28	33	29	29	30	4208371	4.13016e+06	3.90268e+06	3795498	3.85861e+06	3.56666e+06	3400600	3407056	3.15769e+06	3.29256e+06	3.5037e+06	4193400	4.02943e+06	3319736	3.44948e+06	3.52228e+06	3.59376e+06	3.64656e+06	3070595	3.30348e+06	22.0048	21.9778	21.896	21.8559
47839.81;59228.06;55981.12;53801.65	A0A1B8XYA6;A0A803JB30;A0A803JBR5;Q6DIL2	XENTR_v90029478mg;stk38l;stk38l;stk38l	Xenopus tropicalis	Serine/threonine kinase 38 like	3	3	3	2	3	2	1	1	1	1	1	3	3	3	3	2	1	1	1	1	1	51398.3	46007.6	50239.3	43126.8	46855.3	58327	50198.8	70652.6	35491.5	49905	33024.4	45348.5	47912.4	43689.7	70120.5	41732.9	35044	33656.6	20112.9	33555.1	15.6494	15.4896	15.6165	15.3963
39493.3	A0A1B8XYB0	XENTR_v900296762mg	Xenopus tropicalis	non-specific serine/threonine protein kinase (Fragment)	1	1	1	1	1	1	1	1	1	1	1	1	1	1	1	1	0	0	1	0	0	52520.5	58895.8	38543.8	65967	74008	42812.7	37213.2	49065.8	45731	59377.6	48539.9	66928.9	57980.7	63437.4	53208.2	NaN	NaN	18426.5	NaN	NaN	15.6806	15.8459	15.2342	16.0095
44619.33;60347.79	A0A1B8XYD1;F7BMZ2	XENTR_v900293931mg;smox	Xenopus tropicalis	Amine oxidase domain-containing protein (Fragment);Spermine oxidase	3	3	3	3	2	3	2	2	2	1	2	3	3	3	3	3	2	2	1	0	2	22437.5	25361.3	17657.2	7912.07	15586	16664.7	8691.91	8696.36	7802.49	7979.63	16870.2	15806.9	16394.2	8442.5	10985.3	9252.54	9380.65	30722.3	NaN	18082.3	14.4536	14.6303	14.108	12.9498
157038.4;159228.64	A0A1B8XYD3;A0A6I8R736	XENTR_v90029492mg;kif27	Xenopus tropicalis	Kinesin motor domain-containing protein;Kinesin family member 27	2	1	2	1	1	2	0	0	0	1	0	2	2	2	2	2	0	0	0	0	0	3627.74	4169.09	7188.96	2989.89	4488.19	NaN	NaN	NaN	7.61095	NaN	4822.57	5819.16	6175.04	4312.21	4849.72	NaN	NaN	NaN	NaN	NaN	11.8249	12.0255	12.8116	11.5459
203321	A0A1B8XYJ1	XENTR_v90029319mg	Xenopus tropicalis	C2H2-type domain-containing protein	14	12	13	10	11	12	5	4	6	5	6	13	13	14	10	14	3	5	1	2	3	34006.5	27954.9	24723.6	21565.6	23828.6	48338.3	43273.6	36079	42951.5	41118	31966.7	21123.3	19674.8	19198.2	22358.7	32428.2	66464.4	90176.7	82194	83602.4	15.0535	14.7708	14.5936	14.3964
113325.77;165604.59	A0A1B8XYJ4;B4F741	XENTR_v900293182mg;abcc10	Xenopus tropicalis	ATP binding cassette subfamily C member 10 (Fragment);ATP-binding cassette subfamily C member 10	1	1	1	1	0	1	1	1	1	1	1	1	1	1	1	1	0	0	0	1	1	16611.9	18133.6	16365.3	NaN	18188.6	18651.6	22149.4	20596.1	16242.1	16595.8	20379.6	16059.3	19801.2	22922.1	16451.6	NaN	NaN	NaN	23426.8	19489.7	14.0199	14.1464	13.9984	NaN
46327.9	A0A1B8XYV5	XENTR_v90029087mg	Xenopus tropicalis	Uncharacterized protein	1	0	1	1	1	0	0	0	1	1	1	0	1	0	0	1	1	0	1	1	1	NaN	6188.46	10616	8147.91	NaN	NaN	NaN	25241.3	33323	5877.25	NaN	635.336	NaN	NaN	6820.41	24666.8	NaN	26457.3	2019.55	32370.6	NaN	12.5954	13.3739	12.9922
8410.55;54377.17;74936.67;75753.53;72813.4;54365.15;71390.78	A0A1B8XZ23;A0A7D9NM85;A0A8J1IS46;A0A8J1IS60;A0A8J1IUK0;Q28IW7;Q6P3R1	XENTR_v900289462mg;kif22;kif22;kif22;kif22;TNeu055b15.1-001;kif22	Xenopus tropicalis	Kinesin motor domain-containing protein (Fragment);Kinesin-like protein;Kinesin-like protein;Kinesin-like protein;Kinesin-like protein;Kinesin-like protein;Kinesin-like protein KIF22	1	1	1	1	1	1	0	0	0	1	1	1	1	1	1	1	0	0	1	0	0	9096.02	8416.92	13028	23792.5	16899.5	NaN	NaN	NaN	17832.1	5630.39	13876.7	7431.16	7717.72	19996.8	11343.6	NaN	NaN	8309.22	NaN	NaN	13.151	13.0391	13.6693	14.5382
40430.96;83432.28;84526.63;80364.96	A0A1B8XZ43;A0A6I8SWH2;F6Y738;Q0VA03	XENTR_v900289161mg;suz12;suz12;suz12	Xenopus tropicalis	Uncharacterized protein (Fragment);Polycomb protein suz12;Polycomb protein suz12;Polycomb protein suz12	1	1	1	1	1	1	1	1	1	1	1	1	1	1	1	1	1	1	1	1	1	31210	107389	104168	113445	112704	151672	128245	138472	123198	166014	111416	116261	111619	117685	111932	140777	189463	179244	142863	138043	14.9297	16.7125	16.6686	16.7916
39499.53;49038.29;41970.16	A0A1B8XZ61;A0A7D9NMF3;A0A8J0R3G4	XENTR_v90028915mg;crlf3;crlf3	Xenopus tropicalis	Fibronectin type-III domain-containing protein;Cytokine receptor-like factor 3;Cytokine receptor-like factor 3 isoform X2	4	4	4	2	2	3	2	2	2	2	3	3	4	4	3	3	1	2	2	2	1	387904	451132	436669	264219	414872	637531	738350	742856	585387	590817	510925	446244	540432	366973	412721	600409	648162	918499	724129	858610	18.5653	18.7832	18.7362	18.0114
43985.3	A0A1B8XZ82	XENTR_v900289171mg	Xenopus tropicalis	UTP6 small subunit processome component (Fragment)	2	2	2	2	0	2	1	0	1	2	0	2	2	2	2	2	1	0	0	0	0	83065.5	71262.4	24880.4	NaN	2848.02	22051.9	NaN	43928.2	56856.2	NaN	79592.4	72868.2	4018.21	62023.9	73776.2	63311.3	NaN	NaN	NaN	NaN	16.342	16.1209	14.6027	NaN
186579.11;189438.39;174041.96	A0A1B8XZ92;A0A8J1IXS0;F6PTU6	XENTR_v900289131mg;atad5;atad5	Xenopus tropicalis	AAA+ ATPase domain-containing protein (Fragment);ATPase family AAA domain-containing protein 5;ATPase family, AAA domain-containing 5	2	0	1	2	2	0	0	1	2	2	1	1	2	2	2	1	2	1	2	2	1	NaN	112250	81354.7	15331.1	NaN	NaN	54210	34169.1	29930.1	28492.4	58014.9	66668.5	75633.5	38733.9	68580.7	99069.4	50416	63891.3	65532.6	63111.5	NaN	16.7764	16.3119	13.9042
24339.03;31680.43;30529.11;31723.46	A0A1B8XZB4;A0A803J8L2;F6T2Y2;Q6GL69	XENTR_v90028884mg;nifk;nifk;nifk	Xenopus tropicalis	RRM domain-containing protein (Fragment);MKI67 FHA domain-interacting nucleolar phosphoprotein-like;MKI67 FHA domain-interacting nucleolar phosphoprotein-like;MKI67 FHA domain-interacting nucleolar phosphoprotein-like	1	1	1	0	1	1	1	1	1	1	1	1	1	1	1	1	0	0	0	1	1	50199.4	30412.6	NaN	55022.9	46243.9	60005.3	43747.5	68261.1	73295.7	55097.5	65221.9	61643.2	44533.4	59951.4	69932.7	NaN	NaN	NaN	34100.8	30726.6	15.6154	14.8924	NaN	15.7477
480397.16;618024.77;615826.25;524247.97;523001.62;525776.48;524463.94;526923.74;522614.99;616505.99;617345.04;526615.53;527295.27;525302.99;525096.74;525982.73;524133.78;524750.36;522467.05;523146.79;529122.27;526446.49;524927.7;524035.64;522321.89;528442.53;525766.75;524715.38;523454.04;521935.25;524452.53	A0A1B8XZD2;A0A6I8Q8M3;A0A6I8QI92;A0A6I8QYZ6;A0A6I8R0I4;A0A6I8REU0;A0A6I8RJG0;A0A6I8RJQ3;A0A6I8RVG5;A0A8J1JPC7;A0A8J1JPC8;A0A8J1JPD1;A0A8J1JPD2;A0A8J1JPD6;A0A8J1JPD8;A0A8J1JPE0;A0A8J1JPE2;A0A8J1JPE3;A0A8J1JPE7;A0A8J1JPF0;A0A8J1JRU3;A0A8J1JRU9;A0A8J1JRV4;A0A8J1JRW0;A0A8J1JRW5;A0A8J1JT40;A0A8J1JT44;A0A8J1JT50;A0A8J1JT54;A0A8J1JT60;F6PJQ3	XENTR_v90028848mg;plec;plec;plec;plec;plec;plec;plec;plec;plec;plec;plec;plec;plec;plec;plec;plec;plec;plec;plec;plec;plec;plec;plec;plec;plec;plec;plec;plec;plec;adrm1	Xenopus tropicalis	Calponin-homology (CH) domain-containing protein;Plectin;Plectin;Plectin;Plectin;Plectin;Plectin;Plectin;Plectin;Plectin isoform X3;Plectin isoform X2;Plectin isoform X9;Plectin isoform X8;Plectin isoform X14;Plectin isoform X13;Plectin isoform X12;Plectin isoform X19;Plectin isoform X18;Plectin isoform X24;Plectin isoform X22;Plectin isoform X5;Plectin isoform X10;Plectin isoform X15;Plectin iso…	23	18	19	19	17	17	11	9	9	10	8	20	22	22	19	19	8	7	9	11	10	123077	119936	118031	123647	131100	190235	132075	167515	132081	160897	113665	119539	112768	105575	120083	147032	175596	171009	131103	169093	16.9092	16.8719	16.8488	16.9159
18256.35;18256.35	A0A1B8XZD9;Q68FB1	bod1	Xenopus tropicalis	Biorientation of chromosomes in cell division protein 1 isoform X1;Biorientation of chromosomes in cell division protein 1	5	5	5	5	4	5	2	2	3	2	3	5	5	5	4	5	2	2	2	2	2	53457.6	45781.6	52754.8	30787.9	34407.9	49705.2	50229.9	52707.5	49474.2	61737.9	67762.1	48264.8	48106	15347.3	39914.5	107478	39095.8	62264.3	64505.7	40632.9	15.7061	15.4825	15.687	14.9101
43655.35;56057.59;51662.97;61114.77	A0A1B8XZN6;A0A803K0T2;F6RUE9;Q6P4W5	XENTR_v90028698mg;gnl3;gnl3;gnl3	Xenopus tropicalis	Guanine nucleotide-binding protein-like 3 (Fragment);Guanine nucleotide-binding protein-like 3;Guanine nucleotide-binding protein-like 3;Guanine nucleotide-binding protein-like 3	1	1	1	1	0	1	1	1	1	1	1	1	1	1	1	1	0	1	1	1	1	24411.1	26944.4	33301.3	NaN	24154.9	46654.8	21906.8	37517.1	28544.1	41690.1	39505.9	27975.2	43407	43099.3	45232.4	NaN	46254.3	53539.7	33949.4	32118.8	14.5752	14.7177	15.0233	NaN
99793.7	A0A1B8XZR1	piwil3	Xenopus tropicalis	Piwi-like RNA-mediated gene silencing 3	43	36	38	40	40	37	31	33	34	34	29	39	36	38	40	38	32	31	21	34	31	1.05315e+06	1.01385e+06	961916	900293	1.01257e+06	1.1673e+06	1.21528e+06	1.18365e+06	1.15885e+06	1.41277e+06	900748	927774	896625	859527	873031	1.33135e+06	1211215	1383311	1.33176e+06	1189319	20.0063	19.9514	19.8756	19.78
11019.92;20375.57;22729.49;22828.62;22785.52;22761.53;22720.4;22730.43;22745.53;22802.59;22704.4;22451.18;22787.53	A0A1B8XZS2;A0A6I8R4I0;A0A803J2N8;A0A803JKK5;A0A803JN77;A0A803KD42;A0A8J0R2W4;A0A8J0R8K3;A0A8J1ITL8;A0A8J1ITN3;A0A8J1IW15;B1H315;K9J8E5	XENTR_v900286801mg;;XB5900552;LOC101730703;LOC101730473;LOC101732876;LOC100496974;LOC101730903;LOC116407575;LOC116407574;LOC101733009;LOC100145531;LOC116407574	Xenopus tropicalis	H15 domain-containing protein (Fragment);H15 domain-containing protein;Histone H1B;Histone H1B;Histone H1B;Histone H1B-like;Histone H1B;Histone H1B-like;Histone H1B-like;Histone H1B-like;Histone H1B;LOC100145531 protein (Fragment);Histone H1B-like	2	2	2	2	2	2	1	1	2	1	2	2	2	2	2	2	1	1	1	1	1	46840.2	46123.5	40933.4	39055.9	32653.2	43059.4	41644.9	42522.9	45486.2	44246.2	39741.1	35678.6	29493.8	29200.9	40829	51230.6	33051.7	49082.7	46514.3	65544.5	15.5155	15.4932	15.321	15.2533
194599.92;194619.92	A0A1B8XZT4;J7I6Y1	XENTR_v90028601mg;nup98	Xenopus tropicalis	Nuclear pore complex protein Nup98-Nup96	46	42	42	39	34	42	24	24	28	28	29	43	40	44	38	40	24	25	19	25	24	586912	672071	646239	697240	714511	664522	621110	689063	630955	673042	590132	722920	688433	692666	669128	658781	770656	741902	690517	777473	19.1628	19.3583	19.3017	19.4113
137642.13;141382.43	A0A1B8XZT9;A0A6I8QIV1	XENTR_v90028592mg;smc3	Xenopus tropicalis	Structural maintenance of chromosomes protein	24	21	19	20	20	17	6	6	10	8	9	22	18	21	18	20	10	9	3	9	6	77635.5	76904.5	71722.2	63431.1	83272.2	59103.3	54548.8	60265.3	58212.2	60079.9	67942.6	69816	69375.2	65196.3	66198.3	57224.4	73476.4	32533.9	51589.9	59306.4	16.2444	16.2308	16.1301	15.9529
210303.51;211351;215271.19;219487.06;211996.54;213652.38;218423.83;218458.92;217868.25	A0A1B8XZU5;A0A803JQ35;A0A803JZR1;A0A803K2K1;A0A803K3G6;A0A803KBJ1;A0A8J1J929;A0A8J1J930;A0A8J1JBI5	XENTR_v900285883mg;resf1;resf1;resf1;resf1;resf1;resf1;resf1;resf1	Xenopus tropicalis	Retroelement silencing factor 1;Retroelement silencing factor 1;Retroelement silencing factor 1;Retroelement silencing factor 1;Retroelement silencing factor 1;Retroelement silencing factor 1;Retroelement silencing factor 1 isoform X3;Retroelement silencing factor 1 isoform X2;Retroelement silencing factor 1 isoform X4	4	2	4	3	1	4	1	0	0	2	1	3	3	3	2	3	0	0	0	0	1	22521.2	15009.5	24458.4	18025.4	23760.4	16745.3	NaN	NaN	28968.2	31550.6	24584.9	22091.7	21331.2	18910.9	26699.8	NaN	NaN	NaN	NaN	23817.6	14.459	13.8736	14.578	14.1377
27690.54;21254.12	A0A1B8Y047;Q08CY5	XENTR_v90028445mg;hdhd3	Xenopus tropicalis	Haloacid dehalogenase-like hydrolase domain-containing protein 3	6	5	5	5	6	5	4	3	3	2	2	5	4	5	6	6	4	3	2	3	3	36532.2	35934.2	42044.8	44351	29212.8	49599.7	51953.9	41158.6	61946.3	46244.6	36758.9	32304.6	35257.6	52952.9	46550.6	44976.5	56923.4	87594.9	82331.9	75709.4	15.1569	15.1331	15.3596	15.4367
138420	A0A1B8Y070	XENTR_v90028486mg	Xenopus tropicalis	peptidylprolyl isomerase	21	17	17	18	16	19	12	11	14	14	13	20	19	19	16	18	12	11	4	10	10	103340	101705	107275	107184	123250	104922	114187	94705.8	100874	105836	122250	121224	120166	77771.9	106288	90967.1	139885	99983.4	92175	104703	16.657	16.634	16.711	16.7097
54914.1	A0A1B8Y075	XENTR_v900284832mg	Xenopus tropicalis	E3 ubiquitin-protein ligase LRSAM1 (Fragment)	5	5	4	5	4	5	0	0	1	1	1	5	5	5	3	4	0	0	0	0	0	13512.7	14847	14680.6	11854	17877.9	NaN	NaN	14575.5	4315.82	11903.9	12573.3	14134.2	17693.7	21236.4	25972.4	NaN	NaN	NaN	NaN	NaN	13.722	13.8579	13.8416	13.5331
566261.32;566429.52;572564.43;572692.56;571898.6;571869.46;572037.65;570976.36;571243.69;572593.43;571627.26;570592.16;572282.17;571514.26;569937.25	A0A1B8Y097;A0A1B8Y0C1;A0A8J1JTW2;A0A8J1JTW3;A0A8J1JTW5;A0A8J1JTW6;A0A8J1JTW8;A0A8J1JTX3;A0A8J1JTX4;A0A8J1JWC3;A0A8J1JWD0;A0A8J1JWD5;A0A8J1JXQ1;A0A8J1JXQ5;A0A8J1JXR1	XENTR_v900284251mg;XENTR_v900284251mg;ubr4;ubr4;ubr4;ubr4;ubr4;ubr4;ubr4;ubr4;ubr4;ubr4;ubr4;ubr4;ubr4	Xenopus tropicalis	UBR-type domain-containing protein (Fragment);UBR-type domain-containing protein (Fragment);E3 ubiquitin-protein ligase UBR4 isoform X3;E3 ubiquitin-protein ligase UBR4 isoform X1;E3 ubiquitin-protein ligase UBR4 isoform X7;E3 ubiquitin-protein ligase UBR4 isoform X8;E3 ubiquitin-protein ligase UBR4 isoform X6;E3 ubiquitin-protein ligase UBR4 isoform X13;E3 ubiquitin-protein ligase UBR4 isoform X…	105	102	99	93	90	94	55	49	60	54	53	99	93	95	93	89	57	60	38	56	50	527337	549283	562758	538778	532682	382971	388372	399141	345779	366178	516754	482427	538115	520515	496140	405077	406914	399486	393720	410915	19.0084	19.0672	19.1022	19.0393
36847.99;64656.63	A0A1B8Y098;A0A8J1IVZ5	XENTR_v900284321mg;LOC101733531	Xenopus tropicalis	Ig-like domain-containing protein (Fragment);Uncharacterized protein LOC101733531	1	1	1	1	1	1	1	0	1	1	0	1	1	1	0	0	0	0	0	0	0	20465.9	6285.14	10626.1	19835.2	23829.6	9962.14	NaN	6432.33	4687.81	NaN	12381.2	15020.1	5031.98	NaN	NaN	NaN	NaN	NaN	NaN	NaN	14.3209	12.6177	13.3753	14.2758
566204.27;566332.4;566372.46;571018.44;569712.01;572635.51	A0A1B8Y0A2;A0A1B8Y0A3;A0A1B8Y0A4;A0A803JFS8;A0A803KC02;A0A8J1JTV9	XENTR_v900284251mg;XENTR_v900284251mg;XENTR_v900284251mg;ubr4;ubr4;ubr4	Xenopus tropicalis	UBR-type domain-containing protein (Fragment);UBR-type domain-containing protein (Fragment);UBR-type domain-containing protein (Fragment);E3 ubiquitin-protein ligase UBR4 isoform X12;Ubiquitin protein ligase E3 component n-recognin 4;E3 ubiquitin-protein ligase UBR4 isoform X2	1	1	1	1	1	1	0	0	0	0	0	1	1	1	1	1	0	0	0	0	0	2041.22	641.681	1621.34	1099.2	8851.48	NaN	NaN	NaN	NaN	NaN	1486.08	4.29523	575.204	404.968	2.52863	NaN	NaN	NaN	NaN	NaN	10.9952	9.32571	10.663	10.1022
69571.14;71764.57	A0A1B8Y0E0;A0A6I8RFC8	XENTR_v90028366mg;pgm2l1	Xenopus tropicalis	Phosphoglucomutase 2-like 1;Glucose 1,6-bisphosphate synthase isoform X1	8	7	7	8	4	5	4	2	2	1	1	7	8	6	2	2	1	2	2	3	1	22907.4	23368.1	20997	8664.49	11225.3	34827.1	37971.5	31340.4	31862.1	18004.6	24720.1	19160.8	18238.9	13230.1	14810.8	35505	52958.8	36085.1	27253.8	23631.7	14.4835	14.5123	14.3579	13.0809
38121.62;34364.2;35191.34;38121.62	A0A1B8Y0G6;A0A6I8SQ78;A0A803J6A8;Q640T2	XENTR_v90028392mg;wdr45b;wdr45b;wdr45b	Xenopus tropicalis	WD repeat domain phosphoinositide-interacting protein 3	1	1	1	1	1	1	0	0	0	0	0	1	1	1	1	0	0	0	0	0	0	6357.57	5027.39	4294.74	2924.47	4214.16	NaN	NaN	NaN	NaN	NaN	7586.46	5099.81	3066.07	1486.95	NaN	NaN	NaN	NaN	NaN	NaN	12.6343	12.2956	12.0684	11.514
36846.42;47638.51;NaN;NaN;36193.55	A0A1B8Y0J6;A0A803J8C8;A0A8J1JX26;A0A8J1JY41;F6YKJ7	XENTR_v900282611mg;mul1;LOC116412398;mul1;mul1	Xenopus tropicalis	RING-type E3 ubiquitin transferase (Fragment);RING-type E3 ubiquitin transferase;RING-type E3 ubiquitin transferase;RING-type E3 ubiquitin transferase;RING-type E3 ubiquitin transferase	2	1	1	1	2	1	1	0	0	0	0	2	2	2	2	1	1	1	0	0	0	5138.24	8248.18	16241.6	2135.25	8138.65	2266.39	NaN	NaN	NaN	NaN	11264.3	4199.57	5249.62	10016.7	8076.27	3529.5	4906.91	NaN	NaN	NaN	12.3271	13.0099	13.9874	11.0602
114916.38;115374.9;117382.99;118564.67;115374.9	A0A1B8Y0M2;A0A1B8Y0M4;A0A6I8Q7Y0;A0A6I8RZ74;Q6DEZ2	XENTR_v90028236mg;XENTR_v90028236mg;fam120a;fam120a;fam120a	Xenopus tropicalis	Constitutive coactivator of PPAR-gamma-like protein 1 homolog	9	9	8	5	8	7	4	4	4	4	5	8	8	8	9	6	4	4	1	4	4	25568.2	25592.7	32905	31261.1	28970.9	53292.4	31391.5	29936.7	35074.3	23775	26237.7	26063.3	20441.6	30000.2	26120	18462	29470.2	76286.5	37321.7	33995.1	14.6421	14.6434	15.006	14.9321
63821.4	A0A1B8Y0M8	fpgt	Xenopus tropicalis	Fucose-1-phosphate guanylyltransferase	15	15	15	13	12	15	9	9	10	8	7	15	14	13	13	14	9	9	5	8	6	66072	70135.3	65522.5	46109.7	58693.9	52465.7	47879.6	35071.7	28241.4	38230.7	59157.8	55394.5	55695.2	46152.9	45886.9	31344.6	49191.5	37152.4	37691.4	33805	16.0118	16.0979	15.9997	15.4928
139768.33;145021.52	A0A1B8Y0R3;A0A6I8RDM4	XENTR_v90028202mg;LOC100496812	Xenopus tropicalis	Fibronectin type-III domain-containing protein;Uncharacterized LOC100496812	1	1	1	1	1	1	1	1	1	1	1	1	1	1	1	1	1	1	1	1	1	80184	192350	199132	70905	26764.9	49066	135486	243199	101997	159775	154148	117011	283857	1.00219e+06	110753	185332	429698	540637	273767	418481	16.291	17.5534	17.6034	16.1136
15907.86;24829.93;17691.97	A0A1B8Y0Z6;A0A6I8QGU5;A0A8J1J5L4	XENTR_v90028083mg;fam162a;fam162a	Xenopus tropicalis	Family with sequence similarity 162 member A (Fragment);Family with sequence similarity 162 member A;Protein FAM162A	7	7	7	7	7	7	6	6	7	6	6	7	7	7	7	7	7	6	5	6	6	2.52224e+06	2.23974e+06	2743871	2.34633e+06	2301602	2.27198e+06	2.41902e+06	2097766	2319429	1.84436e+06	2.88399e+06	2.76562e+06	2.92032e+06	2.42275e+06	2.14731e+06	3.07535e+06	2553132	3253445	2372021	1773312	21.2663	21.0949	21.3878	21.162
74637.27;71438.66;74637.27	A0A1B8Y124;A0A6I8S2Y0;Q5U4X5	XENTR_v90028089mg;ndc80;ndc80	Xenopus tropicalis	Kinetochore protein NDC80;Kinetochore protein NDC80;Kinetochore protein NDC80 homolog	6	5	4	4	4	4	2	2	3	2	2	5	4	5	5	5	1	3	1	4	4	19682.1	24096.7	21606.9	20513.1	25569.5	25373.2	16061.4	11110.3	15271.2	6172.34	21713.7	27657	29016.3	14542.3	24392	40200.5	22028.1	4984.82	15312.3	22194.8	14.2646	14.5566	14.3992	14.3243
45643.67;57509.64;57578.75	A0A1B8Y140;A8WGF7;F7CYU8	XENTR_v90028048mg;spns1;spns1	Xenopus tropicalis	Protein spinster homolog 1	3	3	2	2	1	2	0	1	0	2	1	3	2	2	2	2	0	1	0	1	0	1947.86	19927.8	24395.3	11556.7	14203.2	NaN	281.352	NaN	839.586	55259.9	13572	11085.9	13322.7	11511	20887.6	NaN	1128.12	NaN	3543.84	NaN	10.9277	14.2825	14.5743	13.4964
57583.33;65507.95;64722.07;71204.56;71076.43;65764.25;42762.59;72017.44	A0A1B8Y150;A0A803J988;A0A803JKE8;A0A803JXT9;A0A803K8L8;A0A8J1IQ97;Q28EE6;Q66JI6	XENTR_v90028034mg;mbd1;mbd1;mbd1;mbd1;mbd1;mbd1;mbd1	Xenopus tropicalis	Methyl-CpG binding domain protein 1;Methyl-CpG binding domain protein 1;Methyl-CpG binding domain protein 1;Methyl-CpG binding domain protein 1;Methyl-CpG binding domain protein 1;Methyl-CpG-binding domain protein 1 isoform X3;L-CpG binding domain protein 1;Mbd1 protein (Fragment)	1	0	1	1	0	0	0	0	0	0	0	1	0	0	1	1	0	1	0	1	0	NaN	2529.43	3143.97	NaN	NaN	NaN	NaN	NaN	NaN	NaN	6481.26	NaN	NaN	1603.29	2337.11	NaN	7977.67	NaN	9804.84	NaN	NaN	11.3046	11.6184	NaN
33431.86;36216.93	A0A1B8Y164;A0A8J0QZ10	XENTR_v90028032mg;LOC100488384	Xenopus tropicalis	Agglutinin domain-containing protein;Uncharacterized protein LOC100488384	3	3	3	2	1	1	3	2	2	1	2	2	2	2	2	1	2	1	1	0	0	65060.7	81818.4	65856.7	12750.4	17907.5	51672.3	39343.2	935.203	10257.7	22931.5	56981.4	21032	75102.3	8493.63	18994.5	1314.54	193022	252117	NaN	NaN	15.9895	16.3201	16.007	13.6382
64745.17;59600.37;62617.75	A0A1B8Y1A9;A0A6I8QRF7;F7E6A9	shoc2	Xenopus tropicalis	Leucine-rich repeat protein SHOC-2;SHOC2 leucine-rich repeat scaffold protein;SHOC2 leucine-rich repeat scaffold protein	6	5	5	6	5	5	6	3	3	3	3	6	6	5	4	4	3	5	3	3	3	87661.6	96010.8	62205.8	52438.9	88987.4	96279.3	93681.3	112614	74777.2	104832	84141.9	76878.2	99931.1	74080.1	93860.2	78004.8	77193.6	76128.6	26924.5	84433.8	16.4197	16.5509	15.9248	15.6783
124388	A0A1B8Y1C4	XENTR_v90027970mg	Xenopus tropicalis	long-chain-fatty-acid--CoA ligase	9	7	6	7	5	7	3	5	6	3	7	8	6	7	7	7	6	4	3	6	6	23175.8	28764.1	26683.7	34286.2	33837	67793.3	59790.6	72263.1	94587.5	85866.6	36727.1	40623.4	38199.9	32793.9	34210.1	79043.2	144550	114622	93776.2	114706	14.5003	14.812	14.7037	15.0653
90307.32;88461.2	A0A1B8Y1E4;A0A803K2L5	XENTR_v90027940mg;chpf	Xenopus tropicalis	Hexosyltransferase	2	2	2	1	2	1	1	1	1	1	1	2	2	2	2	2	1	0	2	1	1	203838	92809.9	125874	142401	100224	229704	142213	130713	144142	136767	66619	97360.2	88816.1	69198.8	64900.3	251670	NaN	52754.8	163549	225462	17.6371	16.502	16.9416	17.1196
69774.37;69011.35;63458.31	A0A1B8Y1G7;A0A8J0QYU7;F7EAF1	XENTR_v90027908mg;zdhhc13;zdhhc13	Xenopus tropicalis	Palmitoyltransferase	2	2	2	2	1	2	0	0	0	0	0	0	1	1	1	2	0	0	0	0	0	17916.5	16290.9	19788.9	9528.03	122145	NaN	NaN	NaN	NaN	NaN	NaN	22334.3	19306.6	7993.3	11473.2	NaN	NaN	NaN	NaN	NaN	14.129	13.9918	14.2724	13.218
85955.08;83349.95;85636.51;81354.75;84623.63;82901.36;82830.25;83110.63;76807.31;83370.95;65250.17;84076.65;88557.63;80403.83;83218.76	A0A1B8Y1H5;A0A6I8QLH0;A0A6I8QS55;A0A6I8RAD6;A0A6I8SEU8;A0A6I8SH31;A0A6I8SUE2;A0A6I8SYN7;A0A6I8SZV7;A0A6I8T242;A0A7D9NLI0;A0A803JPK7;A0A8J1JI63;A0A8J1JIW7;Q6P4J1	XENTR_v90027895mg;cstf3;cstf3;;cstf3;cstf3;;cstf3;;;;cstf3;LOC108645362;XB5939409;cstf3	Xenopus tropicalis	4Fe-4S ferredoxin-type domain-containing protein;Cleavage stimulation factor, 3' pre-RNA, subunit 3;Cleavage stimulation factor, 3' pre-RNA, subunit 3;Suppressor of forked domain-containing protein;Cleavage stimulation factor, 3' pre-RNA, subunit 3;Cleavage stimulation factor, 3' pre-RNA, subunit 3;Suppressor of forked domain-containing protein;Cleavage stimulation factor, 3' pre-RNA, subunit 3;S…	7	5	5	5	4	6	3	2	3	1	3	7	7	6	7	5	1	2	0	1	1	40900.4	39858.1	50081.8	27418.7	35267.2	42683.4	28284.6	30202.1	23972.8	16477.7	32436.3	43939.1	50819.7	31772.6	38075.3	25816.9	32443.3	NaN	17107.4	18832.4	15.3198	15.2826	15.612	14.7429
47003.81;49798.76;45656.99	A0A1B8Y1H7;A0A803JBG1;F6U3E9	XENTR_v90027877mg;hspbap1;hspbap1	Xenopus tropicalis	JmjC domain-containing protein;HSPB (heat shock 27kDa)-associated protein 1;HSPB (heat shock 27kDa)-associated protein 1	1	1	1	1	1	1	1	0	1	0	0	1	1	1	1	1	0	0	0	1	0	9199.79	16935.8	13120.7	7454.85	18849.9	20712.3	NaN	16397.9	NaN	NaN	9762.18	7407.33	12039.2	9618.79	8920.88	NaN	NaN	NaN	4955.71	NaN	13.1674	14.0478	13.6796	12.864
10159.94;10143.82;11928.83	A0A1B8Y1H8;A0A1B8Y1K8;A0A6I8S7W5	XENTR_v900278292mg;XENTR_v900278321mg;	Xenopus tropicalis	Pyrin domain-containing protein (Fragment);Pyrin domain-containing protein (Fragment);Pyrin domain-containing protein	1	1	1	1	0	1	1	0	1	0	1	1	1	1	1	1	1	0	1	0	0	23783	15722.8	15670.3	NaN	6096.21	12291.1	NaN	6491.89	NaN	4395.58	45820	13610.1	13973.7	4458.14	8876.02	24754.9	NaN	20874.9	NaN	NaN	14.5376	13.9406	13.9357	NaN
52660.31;54135.99;52660.31	A0A1B8Y1Y9;A0A6I8QEM2;Q569D5	XENTR_v90027691mg;selenbp1;selenbp1	Xenopus tropicalis	Methanethiol oxidase	20	17	16	18	17	18	14	11	15	14	16	18	16	17	18	19	12	13	11	14	13	227599	241135	218234	270068	355125	215195	194635	230918	271459	392763	236544	197047	220703	244486	370360	239376	194587	182683	279901	352538	17.7961	17.8795	17.7355	18.043
159269	A0A1B8Y1Z1	XENTR_v900276991mg	Xenopus tropicalis	Myosin tail domain-containing protein	2	2	2	1	1	1	1	1	2	1	1	2	1	1	2	1	1	1	0	0	1	13091.6	16175.1	18210	18770.6	7775.18	8103.62	14598.7	2453.51	5182.25	10237.3	23694.7	13574.2	9830.47	14702.3	12845.4	6890.51	17842.3	NaN	NaN	9793.6	13.6763	13.9815	14.1524	14.1962
54922.76;75127.39	A0A1B8Y221;F6YLF9	XENTR_v90027647mg;LOC100490338	Xenopus tropicalis	Poly (ADP-ribose) polymerase family, member 12;Protein mono-ADP-ribosyltransferase PARP12	1	0	0	0	0	1	0	0	0	0	0	1	1	1	0	0	0	0	0	0	0	NaN	NaN	NaN	NaN	37680.2	NaN	NaN	NaN	NaN	NaN	41489.4	14761.2	25396.6	NaN	NaN	NaN	NaN	NaN	NaN	NaN	NaN	NaN	NaN	NaN
52383.73;123222.64;111162.79;126340.69;126056.36	A0A1B8Y243;A0A803KHN5;A0A8J1IS57;F6VZR3;Q6P4K6	XENTR_v900276042mg;id3;stk11ip;stk11ip;stk11ip	Xenopus tropicalis	Serine/threonine-protein kinase 11-interacting protein (Fragment);Serine/threonine-protein kinase 11-interacting protein;Serine/threonine-protein kinase 11-interacting protein;Serine/threonine-protein kinase 11-interacting protein;Serine/threonine-protein kinase 11-interacting protein	2	2	2	1	1	0	2	2	1	2	1	2	2	2	2	1	2	2	1	2	2	13322.7	9671.24	11568	8640.54	NaN	19002.7	18769.5	13143.6	19224.5	21669	17587.7	14613.3	14699.1	15200.3	16037.9	20562.5	17713.3	20399.1	22846.6	24919.9	13.7016	13.2395	13.4979	13.0769
4117.88;22489.79	A0A1B8Y2B9;A0A803KCB6	XENTR_v900275461mg;bmerb1l	Xenopus tropicalis	Uncharacterized protein (Fragment);BMERB domain containing 1-like	1	1	1	1	1	1	1	1	1	1	1	1	1	1	1	1	1	1	1	1	1	160858	138809	187990	173868	135619	82062.3	104993	86899.9	96290	96458.8	228361	171574	162478	170505	162927	110561	95870.9	117014	90313	79711.4	17.2954	17.0827	17.5203	17.4076
72014.09;75143.14;19689.07;19734.11;28080.51	A0A1B8Y2D7;A0A8J1IY09;A0A8J1IYK9;A0A8J1IYM1;A0A8J1J147	XENTR_v90027524mg;LOC101733833;LOC116408057;LOC116408059;LOC116407989	Xenopus tropicalis	Protein kinase domain-containing protein;Serine/threonine-protein kinase N1;Serine/threonine-protein kinase N2-like;Serine/threonine-protein kinase gad8-like;Serine/threonine-protein kinase N2-like	1	1	1	1	0	1	0	1	1	1	1	1	1	1	0	1	1	0	1	0	1	39537.7	52614.1	57702.3	NaN	49768.7	NaN	85106.1	63607.1	67846.9	58379.8	82675.7	49834.5	53118.9	NaN	61715.8	52907.3	NaN	153109	NaN	74366	15.2709	15.6832	15.8163	NaN
50733.8	A0A1B8Y2F0	gdi1	Xenopus tropicalis	Rab GDP dissociation inhibitor	31	29	29	29	29	30	24	22	23	22	23	29	31	31	28	27	26	23	19	20	18	1.54316e+06	1.49507e+06	1.40157e+06	1.01842e+06	1.07404e+06	986530	1.0105e+06	1.0977e+06	859845	810598	1357094	1.17529e+06	1.22136e+06	1.11152e+06	1.00905e+06	969834	1.12057e+06	1.03053e+06	848789	891128	20.5575	20.5118	20.4186	19.9579
14499.09;28649.38;30508.58	A0A1B8Y2H1;F6X419;Q28HD1	XENTR_v900275072mg;taz;tafazzin	Xenopus tropicalis	Tafazzin family protein (Fragment);Tafazzin family protein;Tafazzin family protein	2	2	2	0	0	1	0	1	1	0	0	2	1	1	1	0	0	0	0	0	0	13355.7	15543.2	NaN	NaN	7759.66	NaN	16856.1	32696.3	NaN	NaN	23946.8	7873.26	14640.4	24.6576	NaN	NaN	NaN	NaN	NaN	NaN	13.7052	13.924	NaN	NaN
128581.59;163184.96;159627.62;164061.59;159707.64;160690.92	A0A1B8Y2K1;A0A803J8N1;A0A803J9L1;A0A803K6Y1;A8WGG2;L7N2Y3	XENTR_v90027473mg;a2ml1;a2ml1;a2ml1;a2ml1;a2ml1	Xenopus tropicalis	Alpha-2-macroglobulin-like protein 1;Alpha-2-macroglobulin-like 1;Alpha-2-macroglobulin-like 1;Alpha-2-macroglobulin-like 1;Alpha-2-macroglobulin-like 1;Alpha-2-macroglobulin-like 1	2	2	1	2	1	2	2	2	1	2	1	2	2	2	2	2	1	1	1	1	1	21605.7	30166.7	21321	7430.49	25266	70002	37388.4	33628	29106.3	40339	31532	28021.2	30537	1524.78	20645	36658.1	26005.5	52356.6	30570.3	24304.1	14.3991	14.8807	14.38	12.8592
134198.22;133344.29;128449.28;NaN	A0A1B8Y2M2;A0A6I8QEV3;A0A7D9NKK0;A0A8J0QYB8	smarcc1	Xenopus tropicalis	SWI/SNF-related, matrix-associated, actin-dependent regulator of chromatin, subfamily c, member 1;SWI/SNF-related, matrix-associated, actin-dependent regulator of chromatin, subfamily c, member 1;SWI/SNF-related, matrix-associated, actin-dependent regulator of chromatin, subfamily c, member 1;LOW QUALITY PROTEIN: SWI/SNF complex subunit SMARCC1	27	27	26	25	20	24	12	11	10	13	14	25	23	24	20	22	11	11	8	10	9	236222	247640	236088	223602	224231	222246	241597	214186	212525	208452	219694	215259	209823	202272	221154	213360	227731	257949	224388	224142	17.8498	17.9179	17.849	17.7706
7914.94;54343.35;57583.1	A0A1B8Y2U8;A0A8J0S648;A0A8J1J2J0	XENTR_v900273343mg;smpd5l;smpd5l	Xenopus tropicalis	Uncharacterized protein (Fragment);sphingomyelin phosphodiesterase;sphingomyelin phosphodiesterase	2	1	2	0	2	1	0	0	0	1	1	2	2	2	2	2	0	0	0	1	1	11951.2	8440.11	NaN	21509.8	13724	NaN	NaN	NaN	11577.8	7065.69	18055.4	14595.4	11659.4	16932	16526.8	NaN	NaN	NaN	11058.5	8589.91	13.5449	13.043	NaN	14.3927
23954.7	A0A1B8Y300	XENTR_v90027272mg	Xenopus tropicalis	ribose-5-phosphate isomerase	10	10	10	10	10	10	9	9	10	10	9	10	10	10	10	10	9	10	8	9	8	2.63678e+06	2668981	2.75742e+06	2233503	1.90732e+06	2.38499e+06	3191593	2.20916e+06	2270812	2.02026e+06	2.77527e+06	2.61421e+06	2.49813e+06	2144919	2.01697e+06	2275821	1.82051e+06	2.97086e+06	1.99461e+06	1.81829e+06	21.3303	21.3479	21.3949	21.0909
65974.78;100560.77;95844.46	A0A1B8Y376;A0A803JF58;A0A8J1JCJ8	XENTR_v90027190mg;fgd4;fgd4	Xenopus tropicalis	FYVE, RhoGEF and PH domain containing 4;FYVE, RhoGEF and PH domain containing 4;FYVE, RhoGEF and PH domain-containing protein 4 isoform X2	2	2	2	1	1	1	0	0	0	0	0	2	2	2	1	2	1	0	1	1	0	5489.1	3746.64	7367.62	5559.94	4733.26	NaN	NaN	NaN	NaN	NaN	12996.5	15218.5	3708.25	4989.6	3016.99	1434.04	NaN	2760.42	2072.45	NaN	12.4224	11.8714	12.847	12.4409
52677.91;51675.69;52707.99;52677.91	A0A1B8Y383;A0A6I8RNX9;A0A803K010;Q6DIV2	XENTR_v90027197mg;ttc38;ttc38;ttc38	Xenopus tropicalis	Tetratricopeptide repeat protein 38	3	3	3	3	2	2	1	0	3	2	1	2	3	3	3	3	0	1	0	1	1	30187.3	27146.1	28600.6	11667.4	29319.8	11565.6	NaN	36766.5	23812.2	30530.9	36094.5	33936.2	44561.5	35830.9	33326.2	NaN	9857.67	NaN	40412	19862.7	14.8817	14.7285	14.8038	13.5102
74868.47;74740.34;74838.44;74710.31	A0A1B8Y3B1;A0A1B8Y3D2;A0A803JRF3;A0A8J0QXK8	XENTR_v90027178mg;XENTR_v90027178mg;hirip3;hirip3	Xenopus tropicalis	Histone chaperone domain-containing protein;Histone chaperone domain-containing protein;HIRA interacting protein 3;HIRA-interacting protein 3 isoform X2	7	7	6	7	5	3	3	3	5	3	4	7	7	7	5	7	3	4	3	5	4	66167.9	79066.7	73804.5	53095.6	60979.2	70634.5	70787	88160	61324.2	108884	79953.9	76851.9	57286.8	42553.6	71580.6	128564	67106.3	99972	86450.2	78778.7	16.0138	16.2708	16.1714	15.6963
8613.01;8421.76	A0A1B8Y3C6;A9JSD9	XENTR_v90027218mg;micos10	Xenopus tropicalis	MICOS complex subunit MIC10	2	2	2	2	2	2	2	2	2	1	2	2	2	2	2	2	2	0	1	2	1	52120.5	53511.7	39689	27955.6	62512.1	52377.5	65406.7	91536.3	85062.5	59145.7	33375.4	51727.2	49415.2	38645.8	50821	77819.8	NaN	84069.7	68763.5	63811.1	15.6696	15.7076	15.2765	14.7708
80272.2	A0A1B8Y3D0	XENTR_v90027194mg	Xenopus tropicalis	Dynamin-1-like protein	43	36	37	41	41	38	28	30	32	30	29	41	38	37	42	41	30	27	22	32	31	2.05884e+06	1.89623e+06	1858473	2.23161e+06	2.29105e+06	2.28395e+06	2570736	2.3264e+06	2.55662e+06	2.03185e+06	1.87471e+06	1.91616e+06	1863064	2.27763e+06	2.02861e+06	2211130	2.09063e+06	2.00152e+06	2.127e+06	2.13139e+06	20.9734	20.8547	20.8257	21.0897
12688.7	A0A1B8Y3G3	ndufc2	Xenopus tropicalis	NADH dehydrogenase [ubiquinone] 1 subunit C2	8	7	7	8	8	7	6	7	8	7	7	8	7	7	8	7	7	7	7	6	8	3.14586e+06	2.98901e+06	4.12484e+06	2.17657e+06	1453089	5191994	5539109	3.56194e+06	2888822	1.71252e+06	4759282	3.12075e+06	3.86833e+06	3180240	2.16157e+06	4410517	6.61502e+06	7.52074e+06	2.92315e+06	3.36364e+06	21.585	21.5112	21.9759	21.0536
27059.74;26957.6	A0A1B8Y3H6;B1H2Y1	XENTR_v90027176mg;dppa2	Xenopus tropicalis	SAP domain-containing protein;Developmental pluripotency associated 2	2	2	2	2	1	2	1	1	1	1	1	2	2	1	1	2	1	1	1	1	0	52509.4	51516.2	39775.3	21313.2	28888.9	11666.2	15032.3	19384.8	14310.9	16344.6	54638.3	34929.1	37498.8	16202.1	37618	20298.6	6921.14	4659.72	19463.1	NaN	15.6803	15.6527	15.2796	14.3795
30542.1;25208.53;23194.09	A0A1B8Y3H7;A0A6I8S287;A0A7D9NMF5	XENTR_v90027088mg;mrpl48;mrpl48	Xenopus tropicalis	Small ribosomal subunit protein uS10 domain-containing protein (Fragment);39S ribosomal protein L48, mitochondrial isoform X1;39S ribosomal protein L48, mitochondrial isoform X2	3	3	3	3	3	3	2	2	3	3	3	3	3	3	3	3	3	2	2	2	3	280992	288094	204688	217561	408586	290284	222317	189635	245184	168310	357719	270571	244626	345247	268093	181202	217081	213948	213134	195587	18.1002	18.1362	17.6431	17.7311
106894	A0A1B8Y3I3	XENTR_v90027043mg	Xenopus tropicalis	Eukaryotic translation initiation factor 4 gamma 2	42	40	38	40	39	39	28	32	32	34	34	41	40	39	42	39	32	33	24	27	30	560674	571355	622282	665063	660977	446200	519959	504063	471863	546698	587497	610278	624396	592354	637066	564293	542537	567962	525110	535941	19.0968	19.124	19.2472	19.3431
122940.85;132549.6;130336.37;132660.7	A0A1B8Y3I6;A0A6I8S0S5;F6RTV0;Q6DEU9	XENTR_v90027044mg;ctr9;ctr9;ctr9	Xenopus tropicalis	Uncharacterized protein;RNA polymerase-associated protein CTR9 homolog;RNA polymerase-associated protein CTR9 homolog;RNA polymerase-associated protein CTR9 homolog	9	7	8	9	9	8	3	4	5	4	4	8	8	8	8	7	4	3	2	4	3	76744.7	67912.1	81643.7	87810.2	95243.5	60407.7	57760	59047.4	63244.2	69790.2	80319.7	82587.2	81586.2	73493.3	96015.7	68390.1	64125	70178.6	66919.2	77524.8	16.2278	16.0514	16.3171	16.4221
41071.25;39988.99;42254.69;42469.9	A0A1B8Y3M9;A0A6I8SGT1;A0A8J0SC61;A0A8J1IXW8	XENTR_v900270281mg;idh3b;idh3b;idh3b	Xenopus tropicalis	Isocitrate dehydrogenase [NAD] subunit, mitochondrial (Fragment);Isocitrate dehydrogenase [NAD] subunit, mitochondrial;Isocitrate dehydrogenase [NAD] subunit, mitochondrial;Isocitrate dehydrogenase [NAD] subunit, mitochondrial	18	17	17	16	18	18	14	14	12	14	13	18	17	16	18	17	13	15	14	15	13	488650	474283	560526	652316	575972	377880	483425	342253	489806	376900	580356	529376	553766	605017	562718	438551	446027	451235	435392	491646	18.8984	18.8554	19.0964	19.3152
14014.7;18563.85	A0A1B8Y3T4;Q6DEV1	XENTR_v90026937mg;vkorc1	Xenopus tropicalis	vitamin-K-epoxide reductase (warfarin-sensitive) (Fragment);vitamin-K-epoxide reductase (warfarin-sensitive)	1	1	1	1	1	1	1	1	1	1	1	1	1	1	1	1	1	1	1	1	1	251768	189061	182160	141115	163270	162926	120230	116050	58263.4	98540.3	189698	151043	182920	156115	163966	115864	144238	204134	126919	166700	17.9417	17.5285	17.4748	17.1065
163392.73;162133.75;166154.5;162775.52	A0A1B8Y3Y4;F6TCT8;F6TCY3;Q566M0	XENTR_v90026974mg;a2m;a2m;a2m	Xenopus tropicalis	Alpha-2-macroglobulin;Alpha-2-macroglobulin;Alpha-2-macroglobulin;A2m protein (Fragment)	1	0	0	0	0	0	0	0	1	1	1	1	0	0	0	1	0	1	0	1	0	NaN	NaN	NaN	NaN	NaN	NaN	NaN	13591.6	8918.33	24190.3	2884.18	NaN	NaN	NaN	20041.7	NaN	6488.24	NaN	15842.5	NaN	NaN	NaN	NaN	NaN
100993	A0A1B8Y405	tnpo2	Xenopus tropicalis	Transportin-2	21	19	20	20	16	20	10	10	13	8	11	18	19	18	18	17	12	9	6	8	9	724607	643260	619893	574313	565679	472783	583827	520092	626545	461227	534815	558724	584908	541531	527057	435978	474821	705442	622215	508263	19.4668	19.295	19.2417	19.1315
8743.92	A0A1B8Y467	svip	Xenopus tropicalis	Small VCP/p97-interacting protein	1	1	1	1	1	1	1	1	1	0	1	1	1	1	1	1	0	0	0	1	1	4836.99	6148.69	8736.79	7098.71	7667.34	13.1507	11.7817	1644.07	NaN	10.9365	9293.35	9836.5	8596.41	5581.51	7192.39	NaN	NaN	NaN	13.6346	15.0294	12.2399	12.5861	13.0929	12.7933
38381.81;52755.51;52060.66;51662.97	A0A1B8Y4B2;A0A6I8QWL2;A0A6I8R2V4;A0A8J1JZQ4	XENTR_v900266681mg;;;LOC100489174	Xenopus tropicalis	Lipase domain-containing protein (Fragment);Triacylglycerol lipase;Triacylglycerol lipase;Triacylglycerol lipase	1	1	1	1	0	1	1	1	1	1	1	1	1	1	1	1	1	1	1	1	1	11041.7	9662.67	10665.6	NaN	6006.05	64995.9	66696.9	74069.6	56172.4	66492.9	9565.87	10703.3	14110.5	15967.6	13775.9	55558.7	35941.1	51758.8	59120.2	54402.5	13.4307	13.2382	13.3807	NaN
153040.59;159263.6;159276.64	A0A1B8Y4C9;A0A803J6W8;A0A803JI00	XENTR_v90026654mg;tonsl;tonsl	Xenopus tropicalis	Tonsoku-like protein	12	10	11	10	11	11	6	6	5	5	6	11	11	12	11	11	4	7	5	5	5	51565.3	46241	50874.7	51544	43280	46844.8	48038.2	56064.4	47340.5	46573.6	47122.2	52972.9	49293.6	49469.5	50070.2	45096	54577.2	43172.3	45235.1	57062.3	15.6541	15.4969	15.6347	15.6535
29865.92;38690.95;37534.76;39519.1	A0A1B8Y4P9;A0A6I8PK45;A0A803KBB3;Q6DJ82	XENTR_v90026442mg;naaa;naaa;naaa	Xenopus tropicalis	Choloylglycine hydrolase/NAAA C-terminal domain-containing protein;N-acylethanolamine-hydrolyzing acid amidase;N-acylethanolamine-hydrolyzing acid amidase;N-acylethanolamine-hydrolyzing acid amidase	6	6	4	4	4	4	4	2	4	3	6	6	5	5	5	6	5	2	3	5	5	40706.7	47980.5	46263.2	47545.2	73794.3	80063.3	61403.6	85433.8	105644	197410	101322	58857.7	90273.3	65936	127518	118137	78265.7	74074.8	113853	163287	15.313	15.5502	15.4976	15.537
149859.25;140513.62;148954.23;135428.01;141418.64;130879.06;150544.47;140262.52;133702.12;148388.78;148278.5;145087.98;147798.1;144182.96;148703.13;135299.88	A0A1B8Y4Q6;A0A1B8Y4Q8;A0A1B8Y4R5;A0A1B8Y4V6;A0A1B8Y4X8;A0A6I8QA24;A0A6I8QC30;A0A6I8R868;A0A6I8S9T1;A0A6I8SLS0;A0A6I8SVI7;A0A8J1J7U4;A0A8J1J7U5;A0A8J1JA97;A0A8J1JBA5;A0JM35	XENTR_v900263621mg;XENTR_v900263621mg;XENTR_v900263621mg;mink1;XENTR_v900263621mg;mink1;mink1;mink1;mink1;mink1;mink1;mink1;mink1;mink1;mink1;mink1	Xenopus tropicalis	non-specific serine/threonine protein kinase	1	1	1	1	0	1	0	0	0	0	0	1	1	1	0	0	0	0	0	0	0	1089.03	4726.48	4064.69	NaN	1259.55	NaN	NaN	NaN	NaN	NaN	4164.85	4707.66	3395.9	NaN	NaN	NaN	NaN	NaN	NaN	NaN	10.0888	12.2065	11.9889	NaN
52172;79646.02;67231.48;75183.52	A0A1B8Y4R1;A0A6I8QID5;A0A6I8RID6;F7E8A4	XENTR_v90026359mg;wrap53;wrap53;wrap53	Xenopus tropicalis	Telomerase Cajal body protein 1	1	1	1	1	0	0	0	0	1	0	0	1	1	1	1	1	1	1	0	0	0	30296.4	16465.4	26958	NaN	NaN	NaN	NaN	10158.2	NaN	NaN	41768.4	28338.2	31010	14036.8	25612.3	13246.6	7810.44	NaN	NaN	NaN	14.8869	14.0072	14.7184	NaN
69059.99;69079.03;89127.37	A0A1B8Y4V2;B0JZT3;F6QKD0	XENTR_v90026287mg;fancg;fancg	Xenopus tropicalis	FA complementation group G;Fanconi anemia group G protein;FA complementation group G	2	2	2	2	2	2	1	1	0	0	1	2	2	2	2	2	0	2	0	2	0	24054.6	22559.1	23509	23832.4	23161.1	14729.3	14829.3	NaN	NaN	10491.8	28334.9	23106.3	24589.1	27060.5	20140	NaN	9212.89	NaN	13804.4	NaN	14.554	14.4614	14.5209	14.5406
102579.88;102485.82;103981.57;106055.91	A0A1B8Y555;A0A803J7M3;A0A803JMT8;A0A8J0R840	XENTR_v90026194mg;dclre1a;dclre1a;dclre1a	Xenopus tropicalis	UBZ4-type domain-containing protein;DNA cross-link repair 1A;DNA cross-link repair 1A;DNA cross-link repair 1A protein isoform X1	4	4	4	4	4	4	1	2	2	1	2	4	4	4	4	4	3	4	2	3	3	93294.5	84442.8	77830.2	74165.7	78267.8	78490.2	46396.1	48364.4	34380.7	57263.9	102810	80706.1	88313.4	64742	70166.7	60910.6	62511.9	70230.9	34057	44792.4	16.5095	16.3657	16.248	16.1785
33857.39;32170.03;33758.26	A0A1B8Y5J8;A0A803KIG4;Q6NVS6	rtf2	Xenopus tropicalis	Replication termination factor 2	1	1	1	1	1	1	1	1	1	1	1	1	1	1	1	1	1	1	0	1	1	44404.2	59291.9	36701.2	27572.4	37131.8	37928.8	35731	62634.6	38088.5	39845.3	49840	43232.5	54582.6	43756.9	48875.6	69090.3	38388.7	NaN	29781.5	24500.2	15.4384	15.8555	15.1635	14.7509
46822.9;51545.56;48179.51;51757.37;47804.7;49547.34;45168.83;46065.84;44913.51;47981.24;49313.35;46911.74;47038.27;46306.01;47167.05;50866.52;47010.21;49224.5;48204.36;48064.06;48989.39;48791.13;47234.13	A0A1B8Y5K6;A0A6I8R1C9;A0A6I8RB79;A0A6I8SFC1;A0A8J0PK44;A0A8J0SFU7;A0A8J0SFV3;A0A8J0SMU6;A0A8J0SQH7;A0A8J0SYW6;A0A8J0T3G0;A4IHV0;B3DL96;F6RRH7;F6RRI4;F6XGU2;F7A044;L7N3J0;Q28C75;Q28EF6;Q28F74;Q5XGF5;Q9PUL8	XENTR_v900259022mg;tfap2a;tfap2c;tfap2a;tfap2a;tfap2a;tfap2a;tfap2a;tfap2a;tfap2c;tfap2a;tfap2a;tfap2e;tfap2a;tfap2a;tfap2b;tfap2e;tfap2b;tfap2b;tfap2a;tfap2c;tfap2c;	Xenopus tropicalis	Transcription factor AP-2 C-terminal domain-containing protein (Fragment);Transcription factor AP-2-alpha;Transcription factor AP-2 gamma;Transcription factor AP-2-alpha;Transcription factor AP-2-alpha;Transcription factor AP-2-alpha;Transcription factor AP-2-alpha;Transcription factor AP-2-alpha;Transcription factor AP-2-alpha;Transcription factor AP-2 gamma isoform X3;Transcription factor AP-2-…	1	1	1	1	1	1	1	1	1	1	1	1	1	1	1	1	1	1	1	1	1	11429	13873.5	14738.1	17299.7	17041.8	25710.3	15734.3	22329.3	13620.1	23438.5	18394.9	15676.6	18989.3	19550.7	18919.6	17016.8	37459.1	25455.3	25403.8	34540.1	13.4804	13.76	13.8473	14.0785
104096.3;106270.64;105068.02;52029.06;108285.65;107933.88;104599.16;113042.11	A0A1B8Y5K7;A0A1B8Y6G4;A0A1B8Y6G6;A0A1B8Y6H9;A0A1B8YAR6;A0A803J501;A0A803JTK4;A0A8J1JKB7	XENTR_v90025992mg;XENTR_v90030753mg;XENTR_v90030773mg;XENTR_v900307541mg;XENTR_v90026326mg;;;LOC116410477	Xenopus tropicalis	CCHC-type domain-containing protein;CCHC-type domain-containing protein (Fragment);CCHC-type domain-containing protein (Fragment);Novel protein (Fragment);CCHC-type domain-containing protein (Fragment);CCHC-type domain-containing protein;CCHC-type domain-containing protein;Uncharacterized protein LOC116410477	1	1	1	1	1	1	0	0	1	0	0	1	1	1	1	1	1	0	0	1	0	9136.79	7465.37	9326.04	5595.16	15108.7	NaN	NaN	4575.94	NaN	NaN	12926.2	13710.8	15043.1	10812	8353.04	4263.44	NaN	NaN	8965.72	NaN	13.1575	12.866	13.187	12.45
96015.83;96108.91;98787.05;98130.3;92112.75;96995.88;95864.03;99767.1;99110.35;96015.83	A0A1B8Y5L8;A0A5S6L3S3;A0A6I8QLS2;A0A6I8QZ29;A0A6I8RVS5;A0A8J0SZS0;A0A8J1IW21;A0A8J1IYF6;A0A8J1IZ70;A1A5G6	XENTR_v90025919mg;atp6v0a1;atp6v0a1;atp6v0a1;atp6v0a1;atp6v0a1;atp6v0a1;atp6v0a1;atp6v0a1;atp6v0a1	Xenopus tropicalis	V-type proton ATPase subunit a;V-type proton ATPase subunit a;V-type proton ATPase subunit a;V-type proton ATPase subunit a;V-type proton ATPase subunit a;V-type proton ATPase subunit a;V-type proton ATPase subunit a;V-type proton ATPase subunit a;V-type proton ATPase subunit a;V-type proton ATPase 116 kDa subunit a 1	19	18	18	17	16	17	14	16	14	16	13	19	18	18	19	18	16	15	14	16	15	501291	493511	517353	464028	496713	847661	784578	738835	680832	700054	589778	639734	672285	543559	539871	689052	746581	866781	703801	634348	18.9353	18.9127	18.9808	18.8239
7244.3;14292.49;15234.33	A0A1B8Y5M6;A0A6I8S6V8;A0A8J1IXW9	XENTR_v900259261mg;;ino80c	Xenopus tropicalis	Vps72/YL1 C-terminal domain-containing protein (Fragment);Vps72/YL1 C-terminal domain-containing protein;INO80 complex subunit C	1	0	1	1	1	1	0	0	1	1	0	1	1	1	1	1	0	1	0	0	0	NaN	1656.74	18580.9	12059	8579.11	NaN	NaN	2610.08	6997.1	NaN	14698.5	15805.2	19993.8	12383.4	16011.4	NaN	7921.06	NaN	NaN	NaN	NaN	10.6941	14.1815	13.5578
115005.43;123409.62;117017.79	A0A1B8Y5M9;A0A6I8SU88;A0A8J0S5G2	XENTR_v900259281mg;LOC100488276;LOC100488276	Xenopus tropicalis	Phosphoinositide phospholipase C (Fragment);Phosphoinositide phospholipase C;Phosphoinositide phospholipase C	2	2	1	1	1	1	1	2	2	2	1	2	1	1	2	1	1	1	2	1	1	62502.3	159521	142470	159291	156984	911190	1254738	808286	1.08175e+06	1153252	216028	159840	206209	261872	224260	1.16872e+06	959039	1.42734e+06	1183302	1.10919e+06	15.9316	17.2834	17.1203	17.2813
54947.8	A0A1B8Y5R2	XENTR_v900258461mg	Xenopus tropicalis	Uncharacterized protein (Fragment)	2	2	2	2	2	2	2	2	2	2	2	2	2	2	2	2	2	2	2	2	2	67616.2	68748.1	67986.6	60187.7	72243.7	273483	429810	290780	320516	284502	82060.9	89186.6	78348.7	78036.3	82916	288838	315207	389359	298025	347858	16.0451	16.069	16.053	15.8772
93338.5	A0A1B8Y5S3	XENTR_v900258521mg	Xenopus tropicalis	Uncharacterized protein (Fragment)	3	1	2	2	1	3	3	1	2	2	2	2	3	2	2	3	2	2	2	2	2	24483	24393.8	20243.2	13773.3	23838.7	52068.5	133090	57723.6	130887	99707.8	9222.54	25056.1	20652	30805.4	26623.2	78178.4	57826.9	54774.3	116644	107859	14.5795	14.5742	14.3051	13.7496
15335.1	A0A1B8Y5U6	XENTR_v90025796mg	Xenopus tropicalis	Succinate dehydrogenase cytochrome b560 subunit, mitochondrial	7	7	6	7	7	7	5	5	5	5	7	7	7	7	7	6	6	7	5	7	7	244143	261401	275894	338384	250418	124599	149399	144581	254892	156745	370395	182676	209322	295770	258065	120812	105968	102084	157215	192738	17.8974	17.9959	18.0738	18.3683
228667	A0A1B8Y693	XENTR_v90030916mg	Xenopus tropicalis	Uncharacterized protein (Fragment)	1	1	1	1	1	1	1	1	1	1	1	1	1	1	1	1	1	1	0	1	1	22356.7	12917.2	43395.3	10138.9	19218.3	56958.7	43593.2	43638	52739.4	31052.1	33368.2	27682.8	35555.7	37314.1	26778.6	62604.3	43518.7	NaN	32871.6	54733.9	14.4484	13.657	15.4053	13.3076
15866.41;24356.29;15199.64;14374.67	A0A1B8Y6G8;F6VF51;Q07G50;Q0IIW5	XENTR_v90030775mg;rpp14;rpp14;rpp14	Xenopus tropicalis	Uncharacterized protein;Ribonuclease P/MRP 14kDa subunit;Ribonuclease P 14kDa subunit;Ribonuclease P 14kDa subunit	2	2	2	2	2	2	0	0	0	1	1	2	2	2	2	2	0	0	0	1	0	13928.2	17682.1	13770.5	9835.65	9073.22	NaN	NaN	NaN	4022.44	4455.19	17440.7	13666.6	13261.2	9805.23	10226.1	NaN	NaN	NaN	5255.93	NaN	13.7657	14.11	13.7493	13.2638
30823.12;30954.31	A0A1B8Y6H5;A0A803J599	sco2	Xenopus tropicalis	Protein SCO2 homolog, mitochondrial isoform X2;Protein SCO2 homolog, mitochondrial isoform X1	4	3	4	3	4	4	3	3	4	3	3	4	4	4	4	4	4	4	4	3	4	89380.1	77980.5	115081	116743	91302.5	155898	141613	123174	115128	102453	97272.2	78806	101293	118073	90355.2	103162	136591	144806	114140	150783	16.4477	16.2508	16.8123	16.833
84188.55;111127.1;104720.53;105769.66	A0A1B8Y6M4;A0A6I8RCF7;A0A6I8RK87;Q6P3Q1	XENTR_v900307241mg;wdr3;wdr3;wdr3	Xenopus tropicalis	Anaphase-promoting complex subunit 4-like WD40 domain-containing protein (Fragment);WD repeat domain 3;WD repeat domain 3;WD repeat domain 3	8	6	7	6	4	8	2	2	2	2	2	6	7	6	5	6	3	2	0	2	2	69002.1	73872.8	75099.1	54777.9	71471.3	35380.4	38197.5	37996.2	36698.8	39280	74526	73367	76904.9	58463.5	57882.6	41991.9	35907.2	NaN	25524.1	28214.9	16.0744	16.1728	16.1965	15.7413
30050.79;30511.39;26904.11;27335.62;26772.91	A0A1B8Y6Q5;A0A803J418;A0A803K996;A0A803KH57;Q6DJ19	XENTR_v90030660mg;htatip2;htatip2;htatip2;htatip2	Xenopus tropicalis	Oxidoreductase HTATIP2	4	2	4	4	3	3	2	2	2	2	2	4	4	4	3	3	1	1	0	1	1	23830.9	17095.2	17591.1	19945.2	24618.5	26633.3	19095.5	18518.2	22641.7	14360.2	19314.7	15173.5	14849.8	21716	17127	24044.9	34997	NaN	17726.2	15967.6	14.5405	14.0613	14.1026	14.2838
165000.72;161488.03;161397.91;162584.16;164956.66	A0A1B8Y6R5;A0A6I8QQN2;A0A6I8QYP2;A0A6I8STA0;A0A7D9NKD1	EIF3A;eif3a;eif3a;eif3a;EIF3A	Xenopus tropicalis	Eukaryotic translation initiation factor 3 subunit A	85	79	79	80	80	78	51	52	60	59	53	82	79	79	79	79	54	60	49	56	56	1.35662e+06	1.39873e+06	1.43429e+06	1.51938e+06	1.44847e+06	850648	946626	947417	915246	1.08581e+06	1.43992e+06	1.31195e+06	1.27137e+06	1222968	1.20358e+06	1.09467e+06	1.04669e+06	934504	916798	1.01233e+06	20.3716	20.4157	20.4519	20.535
85900.1	A0A1B8Y6T0	XENTR_v90030613mg	Xenopus tropicalis	G-protein coupled receptors family 3 profile domain-containing protein	1	0	1	1	1	0	1	0	0	0	1	1	0	1	1	1	1	1	1	1	1	NaN	16636.2	18698.7	39407.3	NaN	34460.1	NaN	NaN	NaN	31287.2	23717.9	NaN	11342.1	30526.8	12003.7	34852.7	14515	38733.4	27846.4	18869	NaN	14.022	14.1907	15.2662
20647.9	A0A1B8Y6Y4	LOC105945276	Xenopus tropicalis	Uncharacterized LOC105945276	2	1	2	2	2	1	1	1	1	1	1	2	2	1	1	2	1	1	0	1	1	27589.4	8519.82	20185.7	30791.3	35479.5	58030	58052.3	46306.7	54902.2	31615.1	19545.9	18426.3	25862.1	38399.2	9949.05	41343.6	59007.1	NaN	52909	69404.3	14.7518	13.0566	14.301	14.9102
19406.07;47218.1;45551.16;47208.06	A0A1B8Y719;A0A6I8Q0Y5;A0A803JL26;A4IGY0	XENTR_v900303791mg;zdhhc6;zdhhc6;zdhhc6	Xenopus tropicalis	Uncharacterized protein (Fragment);Palmitoyltransferase;Palmitoyltransferase;Palmitoyltransferase	2	2	2	1	1	2	1	1	2	1	1	1	1	2	1	1	1	1	1	1	1	71604.7	70598.9	59823.1	46027.1	50903.5	100600	75229.4	46351.6	60355.8	47843.3	36845.9	41746.3	33976	36054.5	23707.3	53756	76137	38217.3	101665	102938	16.1278	16.1074	15.8684	15.4902
53201.18;69588;65385.23	A0A1B8Y757;A0A6I8PZ16;Q5I0A8	XENTR_v90030333mg;nelfb;nelfb	Xenopus tropicalis	Negative elongation factor complex member B (Fragment);Negative elongation factor complex member B;Hypothetical LOC496936	6	6	6	6	5	6	3	2	4	3	3	6	6	6	6	6	3	4	3	3	3	51639.8	52303.2	48286.9	39058.1	44903.2	43089.2	46605.7	43377.7	31859.2	39751.7	44310.7	49432	45156.8	37936.2	42137.1	33557.4	38623.9	23607.8	35584.8	34132	15.6562	15.6746	15.5593	15.2533
15789.2;14658.82;18990.87	A0A1B8Y7A1;A0A6I8QMA9;A0A803JEL6	XENTR_v90030195mg;sdhaf3;sdhaf3	Xenopus tropicalis	Succinate dehydrogenase assembly factor 3	1	1	1	1	1	1	1	1	1	1	1	1	1	1	1	1	1	1	1	1	1	72534.8	55375.9	76950.6	122814	91036.9	121694	103928	64723.1	137784	121047	103586	68405.7	69451.2	140171	122062	73451.1	159819	93182.2	165215	203819	16.1464	15.757	16.2316	16.9061
87540.8;87188.42;89368.82;89396.88;88413.74	A0A1B8Y7I3;A0A6I8QS06;B4F754;B5DEU5;F7BWV7	XENTR_v90030045mg;anapc4;anapc4;anapc4;anapc4	Xenopus tropicalis	Anaphase-promoting complex subunit 4	9	9	8	7	5	7	2	5	2	4	7	8	9	7	9	9	5	5	0	5	5	38222.1	37925.8	43266.6	43822.9	43952.2	33578.3	25062.1	28772.7	29475	35948.1	41919.3	41587.4	42495.3	40479.9	47037	21458.6	23333.2	NaN	34565.4	37628	15.2221	15.2109	15.401	15.4194
44451.16;89418.02;86363.64;73794.76;89261.83;86395.7	A0A1B8Y7M5;A0A6I8T1C2;A0A803J3Q9;A0A8J1JCS8;A0A8J1JGA3;B1H349	XENTR_v900299272mg;sox6;sox6;sox6;sox6;sox6	Xenopus tropicalis	HMG box domain-containing protein (Fragment);Transcription factor Sox-6;Transcription factor Sox-6;Transcription factor Sox-6 isoform X3;Transcription factor Sox-6 isoform X2;Transcription factor Sox-6	1	1	1	1	1	1	1	1	1	1	1	1	1	1	1	1	1	1	1	1	1	110080	136316	134621	48869	46951.2	88215.8	63992.5	95149.9	65701.9	92556.3	247254	163229	154614	51979.1	141682	33599.7	56133.9	107904	128543	61055.9	16.7482	17.0566	17.0385	15.5766
49227.85;47736.05;49112.67;47798.23;47688.05	A0A1B8Y7N5;A0A1B8Y7N7;A0A803JLI5;A0A803JUL3;A0A8J0SL86	XENTR_v90029936mg;XENTR_v90029938mg;XB5964270;;LOC101733582	Xenopus tropicalis	F-box domain-containing protein;F-box domain-containing protein;F-box/WD repeat-containing protein 7;F-box domain-containing protein;F-box/WD repeat-containing protein 7	2	1	1	1	2	2	1	0	0	1	1	2	2	1	2	2	2	1	1	2	1	9911.01	12815.1	2946.67	5239.04	13523.2	6011.93	NaN	NaN	8015.59	6855.34	6843.04	5564.54	7634.78	5546.32	6123.91	6150.53	5317.92	7705.56	5310.17	6394.57	13.2748	13.6456	11.5249	12.3551
13903.25;21299.4;14819.34;13906.2;13978.31;13978.27;13966.25;15201.52;13949.27;22222.99;14421.68;15540.14;14832.16;14517.87;14203.56;17577.16;13534.74;13931.26;13935.24;13950.26;13952.23;13991.31;13905.22;NaN;15559.26;13980.28;13930.27;13965.27;13964.28	A0A1B8Y809;A0A1B8Y827;A0A6I8QKF3;A0A6I8R705;A0A6I8S5P5;A0A6I8S7P0;A0A6I8SFV2;A0A6I8SQ83;A0A803J7B9;A0A803J7E1;A0A803JB32;A0A803JM35;A0A803JQC0;A0A803K150;A0A803K2H8;A0A803K8P1;A0A803KCX3;A0A8J0QVW5;A0A8J0QWC9;A0A8J0QYJ4;A0A8J0QZ15;A0A8J0R2W0;A0A8J0T3Y8;A0A8J1ITN4;A0A8J1JPM0;B0JZ06;F6XTM2;Q28F61;Q6DK82	LOC101731006;XENTR_v90029514mg;;LOC100487067;LOC100485548;LOC100487632;LOC116407737;;LOC101732059;;;;;;;;;LOC100492975;LOC100496244;LOC100488074;LOC100496089;LOC100488903;LOC100485854;LOC101733262;LOC116411533;h2ac12;LOC116411633;h2ac7;h2ac14	Xenopus tropicalis	Histone H2A;Histone H2A (Fragment);Histone H2A;Histone H2A;Histone H2A;Histone H2A;Histone H2A;Histone H2A;Histone H2A;Histone H2A;Histone H2A;Histone H2A;Histone H2A;Histone H2A;Histone H2A;Histone H2A;Histone H2A;Histone H2A;Histone H2A;Histone H2A;Histone H2A;Histone H2A;Histone H2A;Histone H2A;Histone H2A;Histone H2A;Histone H2A;Histone H2A;Histone H2A	6	3	3	4	5	6	2	4	5	5	3	5	4	5	3	4	4	4	4	4	4	5.82548e+06	5457762	7.73438e+06	7269113	5518170	7.49316e+06	8305054	8863606	12311066	10021992	5227708	5.70346e+06	3850599	7.12028e+06	7.64489e+06	9022313	11892453	15001195	11395904	12238927	22.4739	22.3799	22.8829	22.7933
48449.42;44680.28	A0A1B8Y839;A0A8J0R615	XB5896327	Xenopus tropicalis	Uncharacterized protein LOC100486056 isoform X1;Uncharacterized protein LOC100486056 isoform X3	5	4	4	5	5	3	0	0	1	2	2	5	5	4	4	4	3	2	1	2	1	22819.4	5397.67	34199.5	42224.4	36064.5	NaN	NaN	14058.6	31989.1	47815.5	38195.6	32192.3	37837	30556.8	39209.8	50080.6	52495.3	138504	22054.7	32953.9	14.478	12.3981	15.0617	15.3658
35764.5	A0A1B8Y854	XENTR_v90029538mg	Xenopus tropicalis	Histone H2B	9	6	6	9	8	7	7	7	7	6	6	7	8	7	9	8	8	9	7	7	7	8712374	8259788	7284200	8439251	7341265	9362836	9977370	7543832	11704970	9415320	10582033	8045502	7722894	9616143	9962624	10448267	8712902	9629805	11596958	10358761	23.0546	22.9777	22.7963	23.0087
71259.23;67571.73;70181.97	A0A1B8Y8N9;A0A803JAN8;Q5CZZ1	alb	Xenopus tropicalis	Albumin;Albumin;Albumin precursor	19	17	17	15	13	16	15	14	13	15	16	18	17	18	18	15	12	13	12	14	13	410854	585004	521916	390848	324248	759864	745763	681945	705182	909101	822815	724214	732701	426272	534086	1.27175e+06	958599	908603	1.14836e+06	799852	18.6483	19.1581	18.9935	18.5762
35654.88;39181.04;36302.86;35654.88;33605.58	A0A1B8Y936;A0A6I8RJZ0;F6ZU57;Q07G98;Q6DIS5	XENTR_v90028982mg;cops6;cops6;cops6;cops6	Xenopus tropicalis	COP9 signalosome complex subunit 6	9	8	9	8	9	9	7	7	9	7	8	9	9	9	9	9	7	6	4	6	6	675761	654341	756323	838201	707637	404264	412308	435047	415500	424881	706100	597007	645268	731962	586386	364793	335694	217664	346867	303232	19.3662	19.3197	19.5286	19.6769
81761.58;81841.78;81546.41;81741.62;81761.58	A0A1B8Y939;A0A6I8Q435;A0A6I8RMA1;F6ZTK2;Q6NX31	MCM7;mcm7;mcm7;mcm7;mcm7	Xenopus tropicalis	DNA replication licensing factor MCM7;DNA replication licensing factor MCM7;DNA replication licensing factor MCM7;DNA replication licensing factor MCM7;DNA replication licensing factor mcm7	41	37	34	38	39	37	31	32	34	32	32	39	38	38	40	38	33	36	26	31	32	2.47231e+06	2.34822e+06	2.26916e+06	1.92642e+06	2140205	1.8017e+06	1.78235e+06	1.77816e+06	1.52764e+06	1.47852e+06	2.39705e+06	1.97792e+06	2.08353e+06	1.8338e+06	1667116	1.83566e+06	1510009	1.91255e+06	1.406e+06	1.54198e+06	21.2374	21.1631	21.1137	20.8775
57713.1	A0A1B8Y9B4	psmd3	Xenopus tropicalis	26S proteasome non-ATPase regulatory subunit 3	34	33	32	34	33	33	23	26	28	25	21	33	33	33	32	32	22	26	19	20	22	2.34222e+06	2.30847e+06	2.12881e+06	2123308	2.32539e+06	1860698	1.89063e+06	1.85137e+06	1.66305e+06	1.93818e+06	2.03064e+06	2003020	2.03363e+06	2.18938e+06	1.95162e+06	1.98116e+06	1.72176e+06	1.49634e+06	1.71865e+06	1726460	21.1594	21.1385	21.0216	21.0179
22096.36;21158.53;22096.36	A0A1B8Y9B6;A0A6I8RY43;A8E5U3	XENTR_v90028621mg;borcs5;borcs5	Xenopus tropicalis	BLOC-1-related complex subunit 5	5	5	5	5	3	4	3	1	1	2	2	3	4	3	4	4	3	2	0	3	3	31306.4	28767.7	34525.4	31425.4	33982.2	30057.9	53659.8	36938.8	40847.3	36614.1	36055.3	38812.1	39642.4	29758.5	34594.4	35127.8	24311.8	NaN	38166.6	35911.7	14.9342	14.8122	15.0754	14.9396
177456.89;191032.14;177265.75;190840.99	A0A1B8Y9D4;A0A1B8Y9G9;A0A6I8RQ80;F6ZPV6	XENTR_v90028506mg;XENTR_v90028506mg;top2a;top2a	Xenopus tropicalis	DNA topoisomerase 2	50	47	46	45	44	46	30	27	32	27	29	50	45	45	46	44	29	30	21	26	26	405519	419471	418534	378540	424596	288528	293267	315726	260016	311464	361611	399219	394964	373143	381085	347522	329715	279509	269904	294382	18.6294	18.6782	18.675	18.5301
46619.4;54400.08	A0A1B8Y9E6;A0A6I8S1N1	XENTR_v90028522mg;krt57	Xenopus tropicalis	IF rod domain-containing protein;Keratin 57	3	3	1	1	1	3	0	0	0	0	0	2	2	2	3	3	0	0	0	0	0	35429	30927.1	6414.83	20557.3	37628.2	NaN	NaN	NaN	NaN	NaN	21627.4	12624.7	17519.6	36342.5	39229.2	NaN	NaN	NaN	NaN	NaN	15.1126	14.9166	12.6472	14.3274
43242.62;41237.28;41627.73;43313.69;43242.62	A0A1B8Y9Q2;A0A6I8Q7M8;A0A6I8QZS5;A0A8J0SS81;Q66KL9	XENTR_v90028390mg;rbm42;rbm42;rbm42;rbm42	Xenopus tropicalis	RNA-binding protein 42	3	2	3	1	1	2	0	2	2	1	2	2	3	2	2	2	0	1	0	2	0	21186.4	13897.3	15448	20529.1	12169.3	NaN	6489.91	13692.9	8984.34	23494.4	21432.9	16644.4	19078.4	11783.8	21784.8	NaN	14750.9	NaN	7286.42	NaN	14.3708	13.7625	13.9151	14.3254
93762.85;89215.59;89651.08	A0A1B8Y9S4;A0A6I8QBM7;F6UIE1	XENTR_v90028115mg;ercc3;ercc3	Xenopus tropicalis	General transcription and DNA repair factor IIH helicase/translocase subunit XPB	8	8	7	7	6	7	0	2	0	1	0	8	6	7	7	5	2	2	1	2	2	19916.2	13421.5	28990.7	24995.1	22079.9	NaN	16107.3	NaN	9886.53	NaN	26452.4	26817.6	24192.6	21766.5	25737.5	23442.8	20798.6	11947.1	2565	24664.6	14.2817	13.7123	14.8233	14.6094
82138.44;86514.33;84680.44;82074.32	A0A1B8Y9U5;A0A6I8Q7C3;A0A6I8SM68;A0A8J0QXW4	XENTR_v90028122mg;tmem169;tmem169;xrcc5	Xenopus tropicalis	X-ray repair cross-complementing protein 5;Transmembrane protein 169;Transmembrane protein 169;X-ray repair cross-complementing protein 5	21	19	21	20	18	21	13	13	16	14	14	21	21	21	21	21	16	13	10	12	12	333038	332266	317216	334496	354025	221332	272162	243332	245538	264742	309806	317894	319371	286207	292365	284672	247832	256159	271126	272322	18.3453	18.342	18.2751	18.3516
40576.64;40576.64	A0A1B8Y9X4;Q6DJ13	XENTR_v90027852mg;znf830	Xenopus tropicalis	Zinc finger protein 830	1	1	0	1	1	1	0	0	0	0	0	1	1	1	1	1	0	0	0	1	0	4007.69	NaN	1504.01	2055.99	674.13	NaN	NaN	NaN	NaN	NaN	8935.84	2252.65	1449.55	2138.76	1914.82	NaN	NaN	NaN	2176.26	NaN	11.9686	NaN	10.5546	11.0056
61888.6;61762.39;64070.85	A0A1B8Y9Y1;A0A1B8YA36;Q01H84	XENTR_v90027435mg;XENTR_v90027435mg;selenon	Xenopus tropicalis	EF-hand domain-containing protein;EF-hand domain-containing protein;Selenoprotein N	4	3	3	3	2	4	2	2	2	2	2	4	3	4	4	3	1	2	2	1	1	33188.8	40576.6	20309.9	23119.8	37258.2	12549.7	8908.46	10314.6	8014.49	11152.2	29093.8	26648.5	24961.1	24609.9	22650.8	21317.9	25020	1858.99	32954.3	2452.3	15.0184	15.3084	14.3099	14.4968
90015.54;96936.96;92644.28;101349.96;98169.44;105015.13;104474.5;105166.34;102526.46;105706.98;101293.98;97111.11	A0A1B8YA71;A0A6I8RFJ2;A0A6I8SVF4;A0A8J0SV09;A0A8J0SWD0;A0A8J1ILL5;A0A8J1ILL8;A0A8J1ILM5;A0A8J1INP5;A0A8J1IPD9;F6WZD6;Q28BX0	XENTR_v90026874mg;vav2;vav2;vav2;vav2;vav2;vav2;vav2;vav2;vav2;vav2;vav2	Xenopus tropicalis	Vav guanine nucleotide exchange factor 2;Vav guanine nucleotide exchange factor 2;Vav guanine nucleotide exchange factor 2;Guanine nucleotide exchange factor VAV2 isoform X6;Guanine nucleotide exchange factor VAV2 isoform X7;Guanine nucleotide exchange factor VAV2 isoform X2;Guanine nucleotide exchange factor VAV2 isoform X4;Guanine nucleotide exchange factor VAV2 isoform X3;Guanine nucleotide ex…	4	3	4	3	2	3	1	1	0	1	1	4	2	2	2	1	1	1	0	1	0	6216.79	5733.6	7705.87	7023.69	5294.15	2952.48	6915.72	NaN	1802.31	2909.98	10612.3	9452.96	7579.69	10251.2	7819.64	9780.8	7313.4	NaN	3865.98	NaN	12.602	12.4852	12.9117	12.778
36684.55;33994.72;36684.55	A0A1B8YA81;A0A6I8T0Y3;Q5M786	XENTR_v900268831mg;wdr5;wdr5	Xenopus tropicalis	Uncharacterized protein;WD repeat-containing protein 5;WD repeat-containing protein 5	3	3	3	3	1	3	1	1	2	2	1	2	3	3	3	2	2	0	1	0	2	21839.8	24496.1	20623.7	8686.21	18998.2	20448.9	15781.7	13671.4	19783.1	22989.8	21999	24142.5	24744.5	16300.6	21381.2	16843	NaN	18912.5	NaN	397.121	14.4147	14.5803	14.332	13.0845
69509.68;72251;66278.14;68905.07	A0A1B8YAB1;A0A5S6L6J5;A0A803JQD8;A0A8J0SCR9	kbtbd8	Xenopus tropicalis	Kelch repeat and BTB domain-containing protein 8	2	1	2	0	0	1	0	0	0	0	0	1	2	1	1	1	0	0	0	0	0	10020	10497	NaN	NaN	11727.9	NaN	NaN	NaN	NaN	NaN	9930.21	10207.1	16856.9	8840.6	10462.5	NaN	NaN	NaN	NaN	NaN	13.2906	13.3577	NaN	NaN
76908.91;77989.36	A0A1B8YAI2;A0A1B8YAM9	XENTR_v900264931mg;XENTR_v90026490mg	Xenopus tropicalis	G-protein coupled receptors family 3 profile domain-containing protein (Fragment);G-protein coupled receptors family 3 profile domain-containing protein	1	1	1	1	1	1	1	1	1	1	1	1	1	1	1	1	1	1	0	1	1	2.25515e+06	1.09511e+06	2315329	1.94029e+06	878485	7.9876e+06	5431819	6.14572e+06	9253232	4982998	1.30673e+06	3241103	2.26664e+06	1140497	3.58098e+06	8606453	7.85351e+06	NaN	8074615	6049441	21.1048	20.0626	21.1428	20.8878
46553.33;45539.16	A0A1B8YAJ2;Q5XGG6	suclg2;LOC496495	Xenopus tropicalis	Succinate--CoA ligase [GDP-forming] subunit beta, mitochondrial;Succinate-CoA ligase subunit beta (Fragment)	26	24	23	24	26	25	22	23	22	22	21	26	24	25	26	25	23	23	23	23	23	795720	732445	742066	814313	836864	923663	948226	908065	1.02502e+06	885293	707717	801341	824692	867728	810950	820582	885903	834453	901854	928328	19.6019	19.4824	19.5012	19.6352
47846.33;49014.64;47879.22;47873.36;47873.36	A0A1L1M275;A0A6I8RNN0;A0A803J7Q8;B7ZUP9;Q28HF6	lnpk;lnpk;lnpk;LOC549228;lnpk	Xenopus tropicalis	Endoplasmic reticulum junction formation protein lunapark	10	10	10	10	10	10	7	8	9	9	9	10	10	10	9	10	8	8	7	8	9	300110	283292	265308	261039	262034	362717	352198	321154	294961	306607	244974	302746	253168	277719	287815	359252	340966	417444	341289	320634	18.1951	18.1119	18.0173	17.9939
10336.53;8629.54;11895.22	A0A1P0XRT5;A0A6I8SLI6;A0A803JCI7	anapc13.1;anapc13.2;anapc13.1	Xenopus tropicalis	Anaphase-promoting complex subunit 13	1	1	1	0	0	0	0	0	0	0	0	1	1	0	0	0	0	0	0	0	0	3085.21	3673.27	NaN	NaN	NaN	NaN	NaN	NaN	NaN	NaN	1099.24	2206.58	NaN	NaN	NaN	NaN	NaN	NaN	NaN	NaN	11.5912	11.8428	NaN	NaN
50334.85;49691.16	A0A310SUH5;A0A803KHF5	fkbp4	Xenopus tropicalis	peptidylprolyl isomerase	17	16	16	16	16	17	13	13	14	14	13	16	16	17	17	15	12	14	11	13	12	725736	735339	693157	584667	653999	659791	584686	671822	517463	650472	703709	701628	708327	551889	700554	809485	498901	691729	658824	537530	19.4691	19.4881	19.4028	19.1573
91590.44;99001.03;94925.75;97592.33;94452.75	A0A310SUK7;A0A6I8QWJ8;A0A6I8S0M7;A0A6I8SPW6;A9UM80	XENTR_v900305662mg;fam91a1;fam91a1;fam91a1;fam91a1	Xenopus tropicalis	Family with sequence similarity 91 member A1 (Fragment);Family with sequence similarity 91 member A1;Family with sequence similarity 91 member A1;Family with sequence similarity 91 member A1;LOC100135267 protein	7	5	5	6	5	5	2	2	3	2	2	7	5	6	5	5	3	4	1	3	2	76208.3	81467.7	78209.9	77352.3	78179.8	76405.2	71690.9	73069.8	61868.2	83043	78153.8	74907.9	76734.7	69113.6	71956.4	70518.4	67270	96973.9	70284.3	41945.9	16.2177	16.3139	16.2551	16.2392
22929.8	A0A310SUL1	ntaq1	Xenopus tropicalis	Protein N-terminal glutamine amidohydrolase	3	3	3	3	3	3	1	1	2	2	2	3	2	3	3	3	3	2	1	2	2	47240.4	61912.8	59693.4	48093	54822.9	93159.9	101059	81819.1	88241.8	108621	54232.4	71514.7	66248.3	57859.1	86492	79003.6	76353.1	126994	91428.5	102489	15.5277	15.918	15.8653	15.5535
215191.28;89432.22;89406.24	A0A310SYM1;B3DLY6;F6UCZ6	XENTR_v90030576mg;zhx2;zhx2	Xenopus tropicalis	TBC1 domain family member 31;Zhx2 protein;Zinc fingers and homeoboxes 2	5	3	4	5	3	4	2	3	4	4	4	5	4	5	5	3	4	3	1	2	2	31142.4	27197.9	36126.6	38070.2	36453.5	59607.8	48950.6	46456.5	48129.3	46809.7	31755.5	31304.4	36526.2	42329.6	37322.7	58380.2	78142.9	49283.2	49233.8	77135.7	14.9266	14.7312	15.1408	15.2164
56216.17;93990.95;95929.58	A0A310T3R0;A0A6I8PVH8;F6Z3W8	XENTR_v900305593mg;cat2;cat2	Xenopus tropicalis	Ion transport domain-containing protein (Fragment);Calcium transporter 2;Calcium transporter 2	1	1	1	1	1	1	0	0	0	0	0	1	1	1	1	1	1	1	0	0	1	22475.2	17975.4	20767.2	31893.7	22334.5	NaN	NaN	NaN	NaN	NaN	26467.9	28940.3	21456.3	24541.7	18493.3	7584.07	9971.69	NaN	NaN	9135.52	14.456	14.1337	14.342	14.961
147284.93;155003.46;154874.35	A0A310T8I5;A0A6I8RDE6;A0A8J1JQP9	XENTR_v90030572mg;atad2;atad2	Xenopus tropicalis	Bromo domain-containing protein;ATPase family AAA domain-containing protein 2 isoform X1;ATPase family AAA domain-containing protein 2 isoform X2	18	16	16	14	13	16	9	8	9	7	5	18	16	14	13	12	9	7	3	6	8	53253.9	48654.6	48936.1	48811.9	52241	57487.6	67573.4	50508.4	72370.4	43127	42425.7	46100.3	48401.4	33345.6	44603.4	47683	47631.8	78935.1	42200.4	57149.4	15.7006	15.5703	15.5786	15.5749
41535.66;45890.92;51235.91	A0A310TAW0;F6YMS7;Q28DN4	XENTR_v900262441mg;washc1;washc1	Xenopus tropicalis	WH2 domain-containing protein (Fragment);WASH complex subunit 1;WASH complex subunit 1	8	7	7	7	7	8	3	2	5	4	5	8	7	7	6	6	5	3	3	3	3	81544.3	77823.4	84245.4	75507.1	81100.1	100895	95957.5	92936.7	78102.2	88001.9	98418.9	80162.7	89206.7	64673.7	74092.2	73934	100836	82703	86633.1	110895	16.3153	16.2479	16.3623	16.2043
60918.3;57676.86;58509.63;58581.91;59265.42;55140.71;61823.35;60918.3	A0A346BPW0;A0A346BPW1;A0A6I8PPF3;A0A6I8Q5K9;A0A6I8QEJ0;A0A6I8SPM0;A0A6I8SZK5;A0JMA9	KATNAL2;KATNAL2;katnal2;katnal2;katnal2;katnal2;katnal2;katnal2	Xenopus tropicalis	Katanin p60 ATPase-containing subunit A-like 2	1	1	1	1	1	1	1	1	1	1	1	1	1	1	1	1	1	1	1	1	1	12681889	12976882	13761036	15677786	11798117	24105530	23074566	19816708	17635704	23236628	14124009	12904295	12305966	13753363	12605734	18200766	26893666	24861648	18177916	20975294	23.5963	23.6294	23.7141	23.9022
115165.72;115758.48;111886.9;114784.35	A0A4X2PLF2;A0A8J0SC30;F6UGN2;Q0IJ07	eipr1;nat10;nat10;nat10	Xenopus tropicalis	RNA cytidine acetyltransferase;RNA cytidine acetyltransferase;RNA cytidine acetyltransferase;Nat10 protein (Fragment)	20	17	18	17	17	17	10	7	9	9	10	19	19	18	17	18	9	10	5	6	7	162316	166427	160876	159837	170455	152887	160259	150635	125256	133022	152695	169250	169051	150672	152519	161522	147790	234917	115072	141221	17.3084	17.3445	17.2956	17.2862
28209.05;25780.48	A0A4X2PUB3;Q5RJU3	ccdc103	Xenopus tropicalis	Coiled-coil domain-containing protein 103	1	1	1	1	1	1	1	1	1	1	1	1	1	1	1	1	1	1	1	1	1	51849.9	43571.1	30892.8	33940.5	53356.7	253952	350329	66870.2	186239	77864.5	24685	18799.2	15077.5	46940.1	23439.3	124549	426876	295526	236503	337962	15.6621	15.4111	14.915	15.0507
23910.86;23896.83	A0A4X2PWZ9;Q28DT3	pld6	Xenopus tropicalis	Mitochondrial cardiolipin hydrolase	3	3	3	2	0	1	0	0	0	1	0	3	3	3	1	1	0	0	0	0	0	14410.2	13855.6	9301.38	NaN	11894.3	NaN	NaN	NaN	2876.56	NaN	11342.5	14020.6	14099.3	4594.33	11791.8	NaN	NaN	NaN	NaN	NaN	13.8148	13.7582	13.1832	NaN
72673.31;70446.72;74276.35;74276.35	A0A4X2PZP7;A0A6I8S922;A0A8J1JFE7;Q28GW8	melk	Xenopus tropicalis	Maternal embryonic leucine zipper kinase;non-specific serine/threonine protein kinase;Maternal embryonic leucine zipper kinase;Maternal embryonic leucine zipper kinase	9	7	9	6	8	8	3	3	6	4	4	8	8	9	5	5	2	5	3	4	4	49730.9	63205.2	60807.6	58781.8	55994.5	33872.7	31407.7	52748.6	55093.5	46039.8	36316.1	57778.3	56100.4	43927.8	43324.6	41138.6	52745	34496.1	36224	33161	15.6019	15.9478	15.892	15.8431
45561.55;45005.81	A0A4X2Q1Z0;Q66JG0	ola1	Xenopus tropicalis	Obg-like ATPase 1	22	20	21	21	22	20	16	9	19	12	16	21	19	21	19	22	10	15	9	13	13	1.01195e+06	1119602	924391	888219	975418	592899	732987	713609	663099	726078	994979	822024	1.01655e+06	821529	801927	834999	583453	807593	536161	551273	19.9487	20.0946	19.8181	19.7606
29988.63;29826.47	A0A4X2Q5K3;Q5BL63	reep4	Xenopus tropicalis	Receptor expression-enhancing protein;Receptor expression-enhancing protein 4	5	5	5	4	4	5	3	2	4	2	3	5	5	5	5	4	4	4	0	2	2	83198.2	80840.1	108415	91045.8	98061.7	69160.6	48964.8	44650.9	65898.9	54635.3	122348	122936	129331	96372.4	127857	66088.3	67724.9	NaN	74528.7	41138.5	16.3443	16.3028	16.7262	16.4743
57934.25;57729.02;57857.15	A0A4X2Q847;A0A8J1JDG3;Q28ES8	ctu2	Xenopus tropicalis	Cytoplasmic tRNA 2-thiolation protein 2	2	2	2	2	2	2	1	0	0	1	0	2	2	1	2	2	0	0	1	0	0	22948.9	25772.4	28470.7	29810.1	33131.7	12678	NaN	NaN	14002.5	NaN	25081.9	22782	24651.1	26976.8	23342	NaN	NaN	31569.4	NaN	NaN	14.4861	14.6535	14.7972	14.8635
33307.9	A0A4X2QAM6	ciapin1	Xenopus tropicalis	Anamorsin	14	11	12	12	14	13	8	9	9	12	11	11	12	11	13	13	10	9	9	13	12	937743	837346	823316	946951	848777	890074	1.00986e+06	974047	1.0577e+06	1.07054e+06	936116	660606	851664	835337	1.00603e+06	764733	833365	1.06586e+06	852780	941221	19.8388	19.6755	19.6511	19.8529
49002.22;49014.27	A0A4X2QBT9;A4IGY3	zc3h15	Xenopus tropicalis	Zinc finger CCCH domain-containing protein 15	16	14	14	14	11	13	11	9	12	11	12	14	15	13	13	13	10	10	7	11	9	145625	125764	134638	130763	126492	81498	72226.7	109193	112943	116323	162581	133504	121951	96651.4	143196	125474	101388	113303	122094	109160	17.1519	16.9404	17.0387	16.9966
72835.8;83192.24;83063.13;73143.15;82043.89;81914.77;77517.84	A0A4X2QHK5;A0A6I8PZL5;A0A8J0SC71;A0A8J0SE64;A0A8J1J1N8;B2GU97;F6ZSE7	rtn1;acsbg2;acsbg2;acsbg2;acsbg2;acsbg2;acsbg2	Xenopus tropicalis	Long-chain-fatty-acid--CoA ligase ACSBG2	6	4	5	5	5	4	5	4	5	5	5	5	4	4	5	6	3	5	4	4	4	32444.2	43467.2	43946.2	34890.7	29157.7	42026	60739.9	47689.7	49305.4	48431.1	20799.4	30687.4	31940.1	20549.4	20348.6	42221.6	40425.6	33671.5	39778.8	37632.9	14.9857	15.4076	15.4235	15.0906
58338.41;151381.29;151264.14;58418.52;58879.23;58236.25	A0A5G3HDM0;A0A6I8PL52;A0A6I8RX02;A0A6I8S9A0;A0A8J0SUU4;F7E277	topaz1;topaz1;topaz1;topaz1;LOC100487846;topaz1	Xenopus tropicalis	Testis and ovary specific PAZ domain containing 1;Protein TOPAZ1;Protein TOPAZ1;Testis and ovary specific PAZ domain containing 1;Cytochrome P450 3A8;Testis and ovary specific PAZ domain containing 1	4	4	4	3	4	4	4	3	3	4	4	4	4	4	4	4	2	4	2	4	4	37871.4	41889.4	31987.8	69752.7	114419	58281	53037.6	42014.7	112813	144726	48105.6	42768.7	47765.8	114718	113962	44493	47141.9	37724.9	105049	145650	15.2088	15.3543	14.9652	16.09
54273.55;59958.34;53559.41;56972.74;58466.5;56809.44;27385.08	A0A5G3HQH0;A0A6I8QPM3;A0A6I8R1K5;A0A803JBU4;A0A803JJA5;A0A803K7K1;A9JTQ5	aplf	Xenopus tropicalis	Aprataxin and PNKP-like factor;Aprataxin and PNKP like factor;Aprataxin and PNKP like factor;Aprataxin and PNK-like factor isoform X1;Aprataxin and PNKP-like factor;Aprataxin and PNKP-like factor;Aprataxin and PNK-like factor	1	1	1	1	1	1	0	0	0	0	0	1	1	1	0	0	0	0	0	0	0	11152.3	2602.69	7461.21	7779.81	7220.69	NaN	NaN	NaN	NaN	NaN	9005.86	7897.18	4726.92	NaN	NaN	NaN	NaN	NaN	NaN	NaN	13.4451	11.3458	12.8652	12.9255
52397.35;49872.39;52367.28	A0A5G3II68;A0A6I8SWR3;B1H352	;;ufsp2	Xenopus tropicalis	Ufm1-specific protease 2	4	4	4	3	4	3	0	2	1	3	1	3	3	3	3	3	1	0	0	1	1	11941.5	15484.5	15265.4	15557.6	22301	NaN	9158.44	12876.7	16013.3	25889.3	11598.9	12084.5	14416.8	18482.2	22589	7154.01	NaN	NaN	13001.2	18269.3	13.5437	13.9185	13.898	13.9253
89770.08;80187.53;89387.8;94855.4	A0A5G3IJA4;A0A5S6L7Z8;A0A7D9NKL5;A0A7D9NLR1	stat5b;mzt2b;stat5b;XENTR_v90025924mg	Xenopus tropicalis	Signal transducer and activator of transcription	1	1	1	1	0	1	1	0	1	0	1	1	1	1	1	1	1	1	0	1	0	9208.01	12273	1660.95	NaN	11729.2	5424.65	NaN	1843	NaN	3412.69	3190.57	6143.21	7416.54	9310.84	6621.28	7668.33	6088.67	NaN	1298.28	NaN	13.1687	13.5832	10.6978	NaN
66683.1;66117.44;66655.09;64408.57	A0A5G3J9B4;A0A6I8PUE8;B1H2L0;L7N3M4	lsr	Xenopus tropicalis	Lipolysis stimulated lipoprotein receptor;Lipolysis stimulated lipoprotein receptor;Lipolysis stimulated lipoprotein receptor, gene 1;Lipolysis stimulated lipoprotein receptor	1	1	1	1	1	1	1	1	1	1	1	1	1	1	1	1	1	1	1	1	1	39791.9	51541.1	48660.4	41491.8	44572.6	32375.2	45349.6	54630.1	47284.6	88933.3	48807.9	62095.8	61958.2	27895.1	42161.4	95537.2	73643.5	37660.3	41076	51875.1	15.2802	15.6534	15.5705	15.3405
50569.49;46986.36	A0A5G3JFA1;A0A8J0QXY1	;LOC100496190	Xenopus tropicalis	Histidine-rich glycoprotein	5	4	5	4	3	3	1	2	4	2	2	5	4	5	2	3	3	2	2	3	3	23375.2	38084.7	27615.5	15347.8	16719.3	32251	52976.6	22040.2	30891.1	23415.7	36975.1	33816.2	31605.2	20373.9	22092.2	53523.2	34457.9	97323.2	33718.1	12852.1	14.5127	15.2169	14.7532	13.9057
136557.37;134962.71;133523.08;137997.01;134961.73;140164.52;137965.99;133538.09;133493.05	A0A5G3JZ30;A0A6I8R0B3;A0A6I8R1C4;A0A6I8RMF2;A0A6I8SH53;A0A6I8SVX7;A0A8J1IKZ1;B2GUN6;F7AYF9	phka2;phka2;phka2;phka1;phka2;phka2;phka1;phka1;phka2	Xenopus tropicalis	Phosphorylase b kinase regulatory subunit	4	4	4	2	0	0	0	1	1	1	0	3	2	2	2	2	2	2	0	0	1	16016	22631.6	10136.5	NaN	NaN	NaN	9885.03	30086	7992.25	NaN	15350.7	10115.8	11142.3	5355.82	4536.5	205.268	5825.47	NaN	NaN	46423.3	13.9672	14.4661	13.3073	NaN
290443.85;292635.88	A0A5G3KZ12;A0A6I8SCT2	usp24	Xenopus tropicalis	Ubiquitin carboxyl-terminal hydrolase 24;Ubiquitin specific peptidase 24	8	8	7	6	4	8	1	1	2	1	4	7	7	7	6	7	2	0	0	1	2	36137.8	40646.9	28900	29448.1	34426.5	69579.1	22578.1	41120.9	12696.9	29212.5	31693.9	33141.7	35359.1	36945.3	37623.4	16639.5	NaN	NaN	16317.4	17490.4	15.1412	15.3109	14.8188	14.8459
25193.7;25149.65	A0A5J6CBP0;Q5G7I5	ATP6;mt-atp6	Xenopus tropicalis	ATP synthase subunit a	2	2	2	2	2	1	1	1	1	1	1	2	2	2	2	1	1	1	1	1	1	408608	358299	361260	202898	190860	110870	79042	83885	51648.4	80250.2	478483	212285	257904	204204	176504	75276.3	63073.4	47304.8	58463.6	40720.5	18.6404	18.4508	18.4627	17.6304
51580.03;51620.08	A0A5K1KER0;Q5G7I1	ND4;mt-nd4	Xenopus tropicalis	NADH-ubiquinone oxidoreductase chain 4	3	3	3	3	1	0	0	0	0	0	0	3	3	3	1	1	0	0	0	0	0	30266	12304.9	41097.3	17434.3	NaN	NaN	NaN	NaN	NaN	NaN	61869.9	17784.4	27062	7136.41	3086.6	NaN	NaN	NaN	NaN	NaN	14.8854	13.5869	15.3268	14.0896
46125.76;46631.43;46728.5	A0A5K1V2Q2;A0A6I8RLR8;B1H3K6	tbc1d13	Xenopus tropicalis	TBC1 domain family member 13;TBC1 domain family member 13;LOC100145657 protein	7	7	7	7	5	7	3	3	2	3	3	6	6	6	7	7	4	4	3	2	3	36617.5	35778.1	31600	34988.7	30674.7	51979.4	42457	47305.6	33345.6	48534.9	28989.8	32754.5	34213.3	32656	31578	37745.6	46896.7	33347.3	69200.7	64176	15.1602	15.1268	14.9476	15.0946
42250	A0A5S6JTA7	metap1	Xenopus tropicalis	Methionine aminopeptidase	11	9	10	11	9	10	7	7	8	5	7	11	10	10	11	10	5	8	6	7	6	474981	496969	453567	444567	474325	362938	406453	352422	420305	453260	462169	398378	389990	409509	406149	519079	381136	396381	330652	352744	18.8575	18.9228	18.791	18.762
103620.13;101250.3;103733.29;103733.29	A0A5S6JUW5;A0A6I8R1K0;A0A8J1ISP2;Q0P4U8	smarcal1	Xenopus tropicalis	SWI/SNF-related matrix-associated actin-dependent regulator of chromatin subfamily A-like protein 1	13	11	12	11	10	12	4	6	7	4	4	12	11	13	11	12	5	7	5	7	8	878570	847143	805959	748616	976991	1.34681e+06	951886	964879	1160816	1.0733e+06	791352	868440	896032	831408	778982	1.09887e+06	733326	1.07629e+06	805235	821912	19.7448	19.6922	19.6203	19.5139
46653.51;46156.9;44317.83;45977.82;46566.43;46064.9	A0A5S6JXN2;A0A7D9NKA0;A0A803JK96;A0A8J0PIA5;A0A8J0SK23;Q0VFT9	trappc13	Xenopus tropicalis	Trafficking protein particle complex subunit 13	3	3	3	3	3	2	2	2	1	2	3	3	3	3	3	3	2	3	2	2	2	44299.2	31364.8	37774.8	26667.5	21887	43386.8	31204.3	53862.4	43108.8	40694.2	37194.8	46245.4	45543.3	37535	40345.8	39589.5	54897.8	47846.1	59723	49157.5	15.435	14.9369	15.2051	14.7028
46467.09;49592.39;38455.55;20426.06;46266.86	A0A5S6JY09;A0A803K8I6;A0A8J0STQ1;B0BM64;B3DM47	pbx2;pbx2;pbx2;;pbx2	Xenopus tropicalis	Pre-B-cell leukemia transcription factor 2;Pre-B-cell leukemia transcription factor 2;Pre-B-cell leukemia transcription factor 2 isoform X1;PBC domain-containing protein;Pre-B-cell leukemia transcription factor 2	2	2	2	2	2	2	1	1	1	0	1	2	2	2	2	2	0	1	0	1	0	15298.6	11419.4	17183.6	21366.9	11543.6	1600.53	4668.83	5695.91	NaN	7377.54	15758.7	16894.7	8665.09	15486.9	9420.3	NaN	10225	NaN	1550.95	NaN	13.9011	13.4792	14.0687	14.3831
86263.75;87408.23;85401.83	A0A5S6JZP9;A0A6I8REV3;A0JPA0	cnnm4	Xenopus tropicalis	Metal transporter;Metal transporter;Metal transporter CNNM4	2	2	2	2	0	2	0	0	0	0	0	2	2	2	2	2	0	0	0	0	0	15017.8	16292.5	17512.9	NaN	17099.6	NaN	NaN	NaN	NaN	NaN	17298.5	21772.8	20182.9	12276.3	15059.6	NaN	NaN	NaN	NaN	NaN	13.8744	13.9919	14.0961	NaN
50243.34;52598.99;52659.09	A0A5S6K0Q5;F6VX00;Q28FD0	rbbp7;tube1;tube1	Xenopus tropicalis	Histone-binding protein RBBP7;Tubulin epsilon 1;Tubulin epsilon chain	1	1	1	1	1	1	1	1	1	1	1	1	1	1	1	1	1	1	1	1	1	56530.2	58977.6	58455.3	42328.1	57842.4	62196.7	43975.7	88119.6	46504.9	75836.2	53265.4	61058	70657.4	41996.8	60858.2	93973.3	73915.5	56361.5	84906.2	63863.1	15.7867	15.8479	15.835	15.3693
45769.7;46575.68;46379.43;38848.5;38652.25;46551.53;42656.16	A0A5S6K321;A0A6I8S2G5;A0A8J1JSD6;A0A8J1JSF5;A0A8J1JUW0;F6VYY0;Q6NVL6	ldb1	Xenopus tropicalis	LIM domain-binding protein 1;LIM domain-binding protein 1;LIM domain-binding protein 1 isoform X2;LIM domain-binding protein 1 isoform X3;LIM domain-binding protein 1 isoform X4;LIM domain-binding protein 1;LIM domain-binding protein 1	3	3	3	2	2	2	0	1	1	0	0	3	2	3	2	1	1	0	0	1	1	13547.3	10061	11859.3	14916.7	9705.75	NaN	11112.8	10066.9	NaN	NaN	10886.2	9153.99	17694.9	18932.4	12659.9	13616.8	NaN	NaN	13953.1	26269.6	13.7257	13.2965	13.5337	13.8646
47048.45;46383.71	A0A5S6K347;Q5BKL1	c6h7orf25;TGas015c11.1	Xenopus tropicalis	Chromosome 7 open reading frame 25;UPF0415 protein C7orf25 homolog	3	3	3	3	2	3	3	1	2	2	1	1	3	3	3	2	2	2	1	2	2	22892.5	23439.1	21426.9	22830.9	27532.2	25918.7	28706.4	25618.1	21451.1	40059.1	18658.2	20686.1	22941	21818.2	22802.5	19093.3	27247	24733.7	22204.5	38288	14.4826	14.5166	14.3871	14.4787
33219.01;42216.82;42216.82	A0A5S6K7T5;A0A8J1J7S5;Q0IIS3	ephx3	Xenopus tropicalis	Epoxide hydrolase 3;Epoxide hydrolase 3 isoform X1;Epoxide hydrolase 3	1	1	1	0	0	1	1	1	1	1	1	1	1	1	1	1	1	1	1	1	1	53387.6	52530.6	NaN	NaN	61774.5	261110	208546	162385	158330	220125	74202.8	58586.2	58135.1	76150	55961.2	192691	236379	200959	96861.2	120350	15.7042	15.6809	NaN	NaN
100004.23;100109.23;99819.05;93063.1;85410.22;100190.4	A0A5S6KA86;A0A6I8Q4P0;A0A6I8QV01;A0A6I8SG72;A0A803KIT5;Q505H7	iws1;iws1;iws1;iws1;chmp2a;iws1	Xenopus tropicalis	Protein IWS1 homolog;Protein IWS1 homolog;Protein IWS1 homolog;Protein IWS1 homolog;Charged multivesicular body protein 2a;Protein IWS1 homolog	9	8	9	6	7	8	6	6	7	5	5	8	7	8	9	7	5	5	5	5	4	293806	290535	299960	414401	307818	293570	326596	263059	297443	345071	337301	248965	238097	273545	267797	279992	321376	399383	296847	380153	18.1645	18.1484	18.1944	18.6607
41815.12;42412.65	A0A5S6KAT5;A0A8J0SQF2	prmt1	Xenopus tropicalis	type I protein arginine methyltransferase	21	18	20	21	18	17	13	14	14	13	15	20	20	20	18	20	12	12	8	10	13	1.24468e+06	1.28759e+06	1.16747e+06	873386	1.03068e+06	644825	588634	675365	483905	544535	1.16876e+06	935745	1.08808e+06	897391	858329	469675	517578	549351	611117	409510	20.2473	20.2962	20.155	19.7363
44505.72;44207.3;43328.26	A0A5S6KC38;A0A6I8QFS5;Q6DFM1	smarcb1	Xenopus tropicalis	SWI/SNF-related matrix-associated actin-dependent regulator of chromatin subfamily B member 1	7	6	6	7	5	7	3	4	5	5	6	7	7	7	7	7	5	4	3	3	4	101049	113162	98984.7	92198.5	109601	109401	103546	109157	88831.4	100289	92710.8	113760	121036	77637.4	108328	107390	98723.8	136333	77818.5	63425.7	16.6247	16.788	16.5949	16.4925
51078.56;50615.88;50811.14;50557;50902.28;50902.31;48809.74	A0A5S6KEC2;A0A6I8Q9C4;A0A6I8QJW1;A0A6I8RKU1;A0A6I8SNX6;A0A803KGZ5;F6UAG0	prxl2a;serinc1.1;serinc1.1;serinc1;serinc1.1;serinc1;serinc1.1	Xenopus tropicalis	Serine incorporator 1	1	1	1	1	0	0	1	1	0	1	1	1	1	1	1	1	1	1	0	1	1	21345.4	29571	26753.5	NaN	NaN	26192.5	13754.1	NaN	15131.8	25515.6	34608.2	26449.1	33394.4	22850.6	23759.5	10829.8	13388.5	NaN	21355	13066.7	14.3816	14.8519	14.7074	NaN
86983.66;91042.55;90924.6;93954.99;90938.63;94927.16	A0A5S6KGJ0;A0A6I8Q7G9;A0A6I8QZQ7;A0A8J1K0E9;A9JTV4;F6QJI0	ctu1;smpd4;smpd4;smpd4;smpd4;smpd4	Xenopus tropicalis	Cytoplasmic tRNA 2-thiolation protein 1;Sphingomyelin phosphodiesterase 4;Sphingomyelin phosphodiesterase 4;Sphingomyelin phosphodiesterase 4 isoform X1;LOC100127861 protein;Sphingomyelin phosphodiesterase 4	8	8	7	8	7	7	4	3	5	4	6	8	8	8	8	7	3	4	2	4	2	37021.2	38569.4	37554.6	34487.6	40511.9	42007	33645	42263.6	36848.3	26129.1	44577.3	41613.2	44433.9	45156.4	46991.4	29626.5	53754.7	54928.7	50949.6	61679.4	15.1761	15.2352	15.1967	15.0738
45244.31;59772.43;54915.46;48295.07;49962.08	A0A5S6KLA9;A0A6I8Q5B9;A0A6I8Q6Y3;A0A6I8QV50;Q28EH9	nemp1	Xenopus tropicalis	Nuclear envelope integral membrane protein 1	2	2	2	1	1	2	0	1	1	1	1	2	2	2	2	2	1	0	0	0	0	28982.3	31097.1	17196.8	15273.5	4633.55	NaN	313.505	11278.6	7008.39	12831.9	35944.3	23165.4	25364.1	17276.2	3168.95	13543.5	NaN	NaN	NaN	NaN	14.8229	14.9245	14.0699	13.8987
45262.68;79538.8;74149.66;48865.61;68982.89;72555.95;53364.48;51452.28;77029.93;82705.27;83349.16;84942.88;80533.97;82062.61;83607.44;79825;53898.29;73311.67;56778.56;45985.34	A0A5S6KMJ6;A0A6I8Q1Y5;A0A6I8QFV4;A0A6I8QTC2;A0A6I8RM81;A0A6I8SK07;A0A6I8SV78;A0A6I8SZE5;A0A6I8T0V3;A0A8J0SFM5;A0A8J0SML7;A0A8J0SP45;A0A8J0SP49;A0A8J0SQ94;A0A8J0SQE4;A0A8J0T3U2;A0A8J1JMI8;A0A8J1JPZ0;A0A8J1JR84;B2GUE2	lrrfip2	Xenopus tropicalis	Leucine-rich repeat flightless-interacting protein 2	6	5	5	4	4	5	3	3	3	3	3	5	3	4	4	5	3	3	1	4	4	37764.7	47331.8	35429.9	45305.9	38371.2	40570.6	37869.9	30156.4	49757.2	42318.3	55418.2	46917.8	37795.6	35391.3	49747.5	42279.2	27442.4	80760.5	55780.8	51432.9	15.2048	15.5305	15.1127	15.4674
19986.03;16675.11	A0A5S6KMM9;B1H3B1	fundc1	Xenopus tropicalis	FUN14 domain-containing protein 1	2	2	2	2	2	2	2	2	2	2	2	2	1	2	2	2	2	0	2	2	2	32790.9	21934.8	53173.6	75120.1	49200.7	18752.5	20367.7	23231.8	34312.2	20060.2	53556.4	80907.4	64404.4	62541.2	64672.7	35520.7	NaN	38105	27555.3	27309.4	15.001	14.4209	15.6984	16.1969
45847.44;46848.31;51367.46;48553.32;53798.24;46009.29	A0A5S6KQH2;A0A8J0S7V1;A0A8J0SCX0;A0A8J1J202;F6ULE8;Q5BJ78	bsdc1	Xenopus tropicalis	BSD domain-containing protein 1;BSD domain-containing protein 1 isoform X3;BSD domain-containing protein 1 isoform X1;BSD domain-containing protein 1 isoform X2;BSD domain-containing protein 1;BSD domain-containing protein 1	3	3	3	3	3	3	2	0	3	1	2	3	3	3	3	3	2	1	1	1	2	12753.1	15735.7	16373.8	9065.42	13582	4965.19	NaN	10940.6	18732.2	15715.1	18846.8	23305	17499.6	10152.2	16917.9	7627.58	4800.94	9269.41	5237.61	3509.16	13.6386	13.9418	13.9991	13.1462
44812.68;48018.2	A0A5S6KQJ9;Q501L1	pm20d2	Xenopus tropicalis	Peptidase M20 domain-containing protein 2	1	1	0	1	0	0	0	0	0	0	0	1	0	1	0	0	0	0	0	0	0	424677	NaN	270679	NaN	NaN	NaN	NaN	NaN	NaN	NaN	636401	NaN	493689	NaN	NaN	NaN	NaN	NaN	NaN	NaN	18.696	NaN	18.0462	NaN
89353.2	A0A5S6KR30	ubxn1	Xenopus tropicalis	UBX domain-containing protein 1	1	1	1	1	1	1	1	1	1	1	1	1	1	1	1	0	1	1	0	1	1	40257.5	41135	30847.2	30251.7	36387.2	96304.5	45787.2	42372	34752.9	46443.6	23456.1	15200.4	24560.1	5040.36	NaN	18741.7	52345.5	NaN	40919.7	45734.8	15.297	15.3281	14.9129	14.8847
30302.17;30611.59	A0A5S6KRA5;A0A803KL15	mtap	Xenopus tropicalis	S-methyl-5'-thioadenosine phosphorylase	18	16	16	17	18	17	14	13	14	14	13	18	18	17	18	18	13	13	12	14	12	888084	795150	802380	777313	871542	610386	514092	591495	656224	831540	740060	655087	744703	757775	824979	638499	493536	524074	678235	610621	19.7603	19.6009	19.6139	19.5681
37369.69;35638.07;38640.16;39185.85;37389.78;36543.78;38426.92;38972.62;38063.61;35869.96;38472.02;39553.36	A0A5S6KSD8;A0A6I8PRX9;A0A6I8QQ50;A0A803J4U6;A0A803J953;A0A803JQ61;A0A803K1R6;A0A8J1IWG9;A0A8J1IWH3;Q0VFU4;Q28CJ6;Q66JL0	nde1;ndel1;ndel1;ndel1;ndel1;ndel1;ndel1;ndel1;ndel1;ndel1;ndel1;nde1	Xenopus tropicalis	Nuclear distribution protein nudE homolog 1;Nuclear distribution protein nudE-like 1;Nuclear distribution protein nudE-like 1;Nuclear distribution protein nudE-like 1;Nuclear distribution protein nudE-like 1;Nuclear distribution protein nudE-like 1;Nuclear distribution protein nudE-like 1;Nuclear distribution protein nudE-like 1 isoform X1;Nuclear distribution protein nudE-like 1 isoform X3;Nucle…	2	2	2	1	1	2	1	0	2	1	1	2	2	1	0	1	0	1	1	1	1	36179.8	28349.2	31884.2	15282.3	20996.7	15873.4	NaN	55976.2	28906.8	29510.5	51848.6	15080	20221.4	NaN	26345.3	NaN	97019.4	81763.5	30347.5	60289.4	15.1429	14.791	14.9606	13.8996
92343.49;90095.93;95543.4;93716.09	A0A5S6KUL5;A0A6I8QCI6;A0A6I8SFN6;Q6DFT3	ppp4r3b	Xenopus tropicalis	Serine/threonine-protein phosphatase 4 regulatory subunit 3	7	6	6	6	4	6	0	0	0	1	2	6	5	6	6	6	3	3	1	2	2	45183.5	58000.8	58440	56138.8	42011.9	NaN	NaN	NaN	24952.1	34713.5	38186.3	46375.5	44043.9	41202.9	44311	31934.2	19585.4	14081.1	38039.7	39957.5	15.4635	15.8238	15.8347	15.7767
55589.95;50973.67;55137.51	A0A5S6KV41;A0A6I8PYX8;A0A6I8R4W4	cops3;afg1l;afg1l	Xenopus tropicalis	COP9 signalosome complex subunit 3;AFG1 like ATPase;AFG1 like ATPase	1	1	1	1	1	1	1	1	1	1	1	1	1	1	1	1	1	1	1	1	1	17270.2	14479.9	20317	12621.9	18667.5	35770.3	23218.7	45042.7	30175.5	36705.2	15347	14777.9	20762.5	17682.9	21216.9	46809.7	37414.7	29718.3	34292	30054.5	14.076	13.8218	14.3104	13.6236
40949.64;40160.7	A0A5S6KW99;Q68EQ1	gmppb	Xenopus tropicalis	mannose-1-phosphate guanylyltransferase;Mannose-1-phosphate guanylyltransferase catalytic subunit beta	3	3	3	3	3	3	3	3	3	3	3	3	3	3	3	3	3	3	3	3	3	130093	150106	159347	163601	155582	105572	124582	128145	117111	119633	133930	149189	145099	148406	141559	114380	102939	115924	102530	122808	16.9892	17.1956	17.2818	17.3198
104360.26;114308.01;104130.04	A0A5S6KYG6;A0A7D9NL79;Q0IHP2	incenp	Xenopus tropicalis	Inner centromere protein	13	12	12	11	12	13	7	8	6	9	10	13	12	12	12	12	6	7	6	6	8	73715.1	83547.3	84116.8	81803.1	79241.7	41192.1	43338.9	55132.2	54660.7	61186.9	88239.9	81758.8	67218.5	47445.9	77851	49010	38288	38086.3	47151.4	44321.5	16.1697	16.3503	16.3601	16.3199
46364.51;48057.67;48951.67;45954.49;48547.09;48675.22	A0A5S6KZZ6;A0A6I8QIJ3;A0A6I8R041;A0A6I8SS95;F6TQ63;Q28DQ4	taf1b;dcp2;dcp2;dcp2;dcp2;dcp2	Xenopus tropicalis	TATA box-binding protein-associated factor RNA polymerase I subunit B;Decapping mRNA 2;Decapping mRNA 2;Decapping mRNA 2;Decapping mRNA 2;Dcp2 decapping enzyme homolog (S. cerevisiae)	2	2	2	2	2	2	1	0	1	1	1	2	1	1	0	2	1	1	1	1	1	13684.9	9079.76	2573.8	9577.82	15865.3	23158.5	NaN	25217	11157.7	26443.1	7416.7	6135.13	9926.39	NaN	8934.72	24677.2	14424.4	18252.5	17257.3	13002.2	13.7403	13.1484	11.3297	13.2255
34525.04;38397.26;40434.7;35349.83	A0A5S6L1D6;A0A6I8QGI6;A0A6I8QKM0;Q6NX28	lrrc59	Xenopus tropicalis	Leucine-rich repeat-containing protein 59	2	2	2	2	2	2	2	1	1	2	1	2	2	2	2	2	1	2	1	1	2	61449.9	47997.6	57420.3	55762.6	36838.9	63800.8	64305.3	53872.4	35114.2	41552.6	59794.1	43225.7	49030.4	58045.1	37074.2	70435.5	55541.2	88179.1	94731.4	54863.1	15.9071	15.5507	15.8093	15.767
113252.59;115112.64	A0A5S6L447;A0A6I8QJX0	dna2	Xenopus tropicalis	DNA replication ATP-dependent helicase/nuclease	29	28	29	25	27	28	18	16	18	17	20	27	26	27	24	25	13	13	9	13	16	521569	533387	506689	523017	567811	382130	375452	409133	335866	419564	480549	462340	494362	489101	475596	375791	379412	399418	400723	361512	18.9925	19.0248	18.9507	18.9965
58107.28;52745.99;55039.96;54213.7;56639.57	A0A5S6L4I4;A0A6I8QAF0;A0A6I8QTA7;A0A6I8S7V3;Q5XH95	slc25a25	Xenopus tropicalis	Calcium-binding mitochondrial carrier protein SCaMC-2	9	8	9	9	7	9	7	5	5	6	5	9	9	8	8	8	5	5	4	4	4	53816.4	53885.2	60034	53300.8	65399.6	73006.8	64170.5	66201.3	76003.4	67509.4	71145.6	65091.4	72652.8	68374.8	61315.4	94542.7	84056.9	95954.7	79377.5	64713.3	15.7158	15.7176	15.8735	15.7019
187420	A0A5S6L4L3	mtm1	Xenopus tropicalis	E3 ubiquitin-protein ligase	5	4	5	5	5	4	2	2	2	3	2	5	5	4	3	4	2	2	3	3	2	23706.5	23148.7	27079.2	21992.6	19484.6	44689.1	56301.2	20385.3	49863.1	40601.3	31364.9	23772	21559.3	26919.7	16604.7	46795.4	49472.2	30552.2	44678.2	36131.4	14.533	14.4986	14.7249	14.4247
458154	A0A5S6L4V5	klhl25	Xenopus tropicalis	DNA-dependent protein kinase catalytic subunit	2	2	2	2	1	1	0	0	0	0	0	1	2	1	1	1	0	1	0	1	0	29962.1	33924.2	32914.6	23111.3	32995.3	NaN	NaN	NaN	NaN	NaN	20481.7	23346.5	27232.2	25419.5	30407.2	NaN	5364.93	NaN	12385	NaN	14.8709	15.05	15.0064	14.4963
174584.47;184610.36;180804.82;190060.43;184866.46	A0A5S6L523;A0A6I8QA63;A0A6I8SPY4;A0A6I8SW23;F7AKQ1	smim19;iqgap2;iqgap2;iqgap2;iqgap2	Xenopus tropicalis	Small integral membrane protein 19;IQ motif-containing GTPase-activating protein 2;IQ motif-containing GTPase-activating protein 2;IQ motif-containing GTPase-activating protein 2;IQ motif-containing GTPase-activating protein 2	3	2	2	3	2	2	1	1	1	1	2	3	3	3	3	2	1	1	1	1	1	35817	35119.4	26727.8	9125.97	31069.5	40283.3	40332	27681.6	34998.4	33203.3	21958.9	33594.1	36647.1	36095.5	26481.1	41761.2	45251.7	48177	35430	38997.9	15.1284	15.1	14.7061	13.1558
51370.58;51154.28	A0A5S6L6L1;A0A6I8QAK5	btf3l4;ecm1	Xenopus tropicalis	Transcription factor BTF3 homolog 4;Extracellular matrix protein 1	2	2	1	0	0	2	2	2	2	2	2	1	1	1	2	0	2	2	2	2	0	9434.04	13916.3	NaN	NaN	16236.5	35293.1	43113.9	25952.6	66765.3	54004.2	12701.6	3415.9	13321.7	12344.7	NaN	23197	25607.3	50926.9	45315.3	NaN	13.2037	13.7645	NaN	NaN
137110.95;146677.58;146591.75;149070.6;119372.58;115372.77	A0A5S6L994;A0A5S6L9C9;A0A6I8QRU3;A0A7D9NL47;A0A8J0SPC9;A0A8J1IUD6	snrnp27;memo1;myo3b;myo3b;myo3b;myo3b	Xenopus tropicalis	non-specific serine/threonine protein kinase	2	2	2	2	1	2	1	0	1	0	0	2	2	2	2	2	0	0	0	0	1	24931.7	26569	24535	9370.87	14607.4	11156.4	NaN	8692.48	NaN	NaN	28844.1	26450.8	27686.1	19766.2	15744.7	NaN	NaN	NaN	NaN	9210.45	14.6057	14.6975	14.5826	13.194
150841.16;152939.38;117248.74;151536.76	A0A5S6L9Z4;A0A6I8SNL0;A0A8J1ILQ8;Q0IHV1	inf2	Xenopus tropicalis	Inverted formin-2;Inverted formin-2;Inverted formin-2 isoform X4;Inverted formin-2	4	3	4	4	4	4	1	1	3	1	3	3	4	3	3	4	1	1	1	2	3	15009	21868.9	22575.1	34133.8	42195.4	21424.6	20679.4	13284.4	28869.2	30925.8	19710.8	24163.2	24773.9	12426.7	31868.2	14071.2	27863.3	29525.6	6484	28386.6	13.8735	14.4166	14.4624	15.0589
51680.11;51793.36;51777.36	A0A5S6LAN6;A0A6I8QX42;Q66KB7	uevld	Xenopus tropicalis	Ubiquitin-conjugating enzyme E2 variant 3	6	5	5	5	6	5	4	2	3	4	4	5	6	3	6	6	3	2	1	3	2	45520.2	43538.6	56675.8	56709.3	66125.4	73233	70185.1	56253.9	61407.4	73056.3	45242.9	54752.7	59636.7	61907	61405.2	55164.3	81689	50466.4	54226.9	64637	15.4742	15.41	15.7904	15.7913
679903.64;37141.11;38512.81;37869.97;37741.8	A0A5S6LCH1;A0A6I8Q1T3;A0A6I8Q284;A0A803KKD0;A4QNC3	irx4;prkag1;kmt2d;kmt2d;prkag1	Xenopus tropicalis	[histone H3]-lysine(4) N-methyltransferase;5'-AMP-activated protein kinase subunit gamma-1;5'-AMP-activated protein kinase subunit gamma-1;5'-AMP-activated protein kinase subunit gamma-1;5'-AMP-activated protein kinase subunit gamma-1	1	1	1	0	0	1	0	0	0	0	0	1	1	0	1	1	0	0	0	1	0	6994.2	6416.26	NaN	NaN	5838.92	NaN	NaN	NaN	NaN	NaN	4875.19	4930.15	NaN	2821.34	2082.36	NaN	NaN	NaN	2704.76	NaN	12.7719	12.6475	NaN	NaN
16714.59;19969.24;16208.95	A0A5S6LDJ9;A0A803KFR7;Q66K95	npc2	Xenopus tropicalis	NPC intracellular cholesterol transporter 2	1	1	1	0	0	0	0	0	0	0	0	1	1	1	1	1	0	0	0	0	0	6489.38	8727.83	NaN	NaN	NaN	NaN	NaN	NaN	NaN	NaN	10303.1	3997.37	11000.9	3684.63	4497.72	NaN	NaN	NaN	NaN	NaN	12.6639	13.0914	NaN	NaN
58018.81;55511.85	A0A5S6LFP1;Q66JD5	impdh2	Xenopus tropicalis	Inosine-5'-monophosphate dehydrogenase	17	16	15	16	15	15	13	12	11	13	12	16	16	16	17	14	13	14	10	15	14	788774	820003	1.0682e+06	1.06738e+06	1.0656e+06	669411	887018	942846	1038325	852777	823307	974407	1.02764e+06	985158	1.14355e+06	815786	641059	974935	989975	924131	19.5893	19.6453	20.0267	20.0256
16117.28;15797.96	A0A5S6LG06;Q28D35	pomp	Xenopus tropicalis	Coiled-coil-helix-coiled-coil-helix domain-containing protein 7;Proteasome maturation factor UMP1 family member	4	4	3	3	3	4	2	3	2	3	3	4	4	4	4	4	3	3	2	2	2	77902.6	66168.6	71734.6	53957.7	72621.1	73007.1	56178.3	83423.6	59917.9	67154.5	74213.6	61351.6	63462.4	57435.9	67186.3	58870.8	53979.3	69156.9	56380.5	64539.1	16.2494	16.0139	16.1304	15.7195
35556.75;34732.76;35512.71;37048.22;35119.14	A0A5S6LGI5;A0A6I8RPF8;A0A6I8SQN5;A0A803KD27;B7ZT03	anp32c;spg21;spg21;spg21;spg21	Xenopus tropicalis	Maspardin	6	4	6	4	5	5	2	2	3	3	4	6	5	5	5	4	2	3	2	3	2	101618	128165	105869	115913	123561	171425	132112	179934	148670	122007	136270	149921	163787	107854	137305	212054	150927	175580	168613	160648	16.6328	16.9676	16.6919	16.8227
92422.67;88803.73;89644.45;85700.01;93157.57;93080.49;86468;92293.56;91818.94	A0A5S6LGK1;A0A6I8QCB3;A0A6I8R1F4;A0A6I8R941;A0A6I8S036;A0A6I8SKE1;A0A803KEW2;A0A8J0SKB1;A0JMA8	armc9	Xenopus tropicalis	LisH domain-containing protein ARMC9	8	7	6	8	7	8	3	4	4	5	5	7	7	8	7	7	5	5	3	3	4	35978.9	48101.4	46908.8	41049.3	52686.8	58340.7	37248.7	32406.9	40422.1	43751.4	39028.8	44428	41810.9	44231.1	48976.5	42075.2	47520.5	33602.7	51901.5	43169.1	15.1349	15.5538	15.5176	15.3251
54892.54;53984.43	A0A5S6LK54;Q0IHV9	ddx6	Xenopus tropicalis	RNA helicase;Probable ATP-dependent RNA helicase ddx6	32	31	31	29	29	32	20	20	23	20	23	29	29	28	30	28	19	19	15	15	18	1.73281e+06	1.7662e+06	1497692	1.60647e+06	1.48613e+06	591192	682555	621801	585078	608240	1.42747e+06	1.28601e+06	1249220	1.24702e+06	1.2044e+06	489620	437796	552593	537722	466655	20.7247	20.7522	20.5143	20.6155
22288.73;21918.27	A0A5S6LLH6;Q28DR7	dctn6	Xenopus tropicalis	Dynactin subunit 6	5	5	5	5	4	5	3	0	3	3	4	5	5	5	5	5	1	2	0	3	3	30358.1	26875	26671.8	21213.8	29086.1	12933.6	NaN	14378.4	21952.3	18536.4	28226.5	29324.7	27098.3	21622.9	27533.7	54926.1	635.18	NaN	14558.7	17797.1	14.8898	14.714	14.703	14.3727
64904.22;63695.83;59488.06;59720.27	A0A5S6LLL4;A0A6I8S6E5;A0A6I8T2A7;Q5BJ62	nubp2;pole2;pole2;pole2	Xenopus tropicalis	DNA polymerase epsilon subunit	8	7	7	7	7	8	5	5	5	6	4	8	8	8	6	7	4	5	4	3	4	80160.9	69706.9	61095.5	68097.2	80656.3	71388.1	91557.8	60073.9	77730.7	71031.2	63292.3	62539.3	56885.2	76084.1	75202.3	49624.9	93039.1	100968	81628.1	95162	16.2906	16.089	15.8988	16.0553
130777.83;131343.39;129657.43;130795.74;130403.33	A0A5S6LMC9;A0A6I8PV13;A0A6I8PXN4;A0A8J1IPN1;Q08D48	znf830;nrde2;nrde2;nrde2;nrde2	Xenopus tropicalis	Zinc finger protein 830;NRDE-2, necessary for RNA interference, domain containing;NRDE-2, necessary for RNA interference, domain containing;Nuclear exosome regulator NRDE2 isoform X2;Protein NRDE2 homolog	1	1	1	1	0	1	0	0	0	0	0	1	1	1	1	1	0	0	0	0	0	7468.87	4627.16	3328.85	NaN	8057.23	NaN	NaN	NaN	NaN	NaN	5531.8	7262.32	6762.03	6548.41	3589.28	NaN	NaN	NaN	NaN	NaN	12.8667	12.1759	11.7008	NaN
259258.89;259493.24;259527.25	A0A5S6LMT8;B5DE80;F7CE77	kdelr2;urb1;urb1	Xenopus tropicalis	ER lumen protein-retaining receptor 2;Nucleolar pre-ribosomal-associated protein 1;URB1 ribosome biogenesis 1 homolog (S. cerevisiae)	6	5	4	6	4	4	2	1	2	2	1	6	5	4	6	6	2	2	1	1	1	35672.7	35880.2	30185.3	30271.8	37655.4	111480	149203	87932.1	66574.3	159391	48621.8	39513	41428.9	49587.8	43858.7	80494.5	54515.5	146571	162041	187270	15.1225	15.1309	14.8816	14.8857
40222.73;52452.46;48638.05;39796.24	A0A5S6LQR5;A0A6I8RET5;A0A803J8T4;Q28G65	cptp;LOC549052;LOC549052;LOC549052	Xenopus tropicalis	Ceramide-1-phosphate transfer protein;Thiamine transporter 2;Solute carrier family 19, member 3;Novel solute carrier family 19 protein	1	1	1	1	0	0	1	1	1	1	1	1	1	1	1	1	1	1	1	1	1	6686.18	8210.55	6481.75	NaN	NaN	13005.5	13540.1	10725.7	12463.5	18890.7	11995.3	12020.5	12401	11519.4	11670.2	25141.4	14991.9	2993.68	23452.1	20368.5	12.707	13.0033	12.6622	NaN
57716.08;55125.98	A0A5S6LT01;Q561P3	rtcb	Xenopus tropicalis	RNA-splicing ligase RtcB homolog	30	28	28	29	28	29	24	26	22	26	23	28	29	29	30	30	23	26	23	28	25	2.55563e+06	2383042	2.52398e+06	3049445	2686612	2483498	2708737	2.40235e+06	2.65756e+06	2.07574e+06	2.59015e+06	2540805	2.4633e+06	2.5805e+06	2.62055e+06	2.30383e+06	2.61984e+06	2.95817e+06	2.5319e+06	2.96928e+06	21.2852	21.1844	21.2673	21.5401
53500.06;64229.11;53469.05;58591.94;55472.26;57747.87;59019.14;59106.22;52537.9;53381.97;52624.97;59938.09;58262.14	A0A5S6LUK0;A0A6I8PS83;A0A803J8S3;A0A803JC95;A0A803K7B4;A0A803KFZ5;A0A8J1ISC6;A0A8J1ISD8;A0A8J1ISE9;A0A8J1IVK9;A9UMR6;K9J7Q9;Q28HT5	fam172a;abi2;abi2;abi2;abi2;abi2;abi2;abi2;abi2;abi2;abi2;abi2;abi2	Xenopus tropicalis	Cotranscriptional regulator FAM172A homolog;Abl-interactor 2;Abl interactor 2 isoform X7;Abl-interactor 2;Abl-interactor 2;Abl-interactor 2;Abl interactor 2 isoform X2;Abl interactor 2 isoform X1;Abl interactor 2 isoform X10;Abl interactor 2 isoform X8;Abi2 protein;Abl-interactor 2;Abl interactor 2	8	8	8	8	7	8	4	5	3	7	6	8	8	8	8	8	4	7	3	6	6	61183.8	64708.3	80078	103690	64206.3	69373.4	89289.9	80643.7	80875.4	65586.6	79486.1	80437.2	71459.9	88073.8	71042.4	92001	109838	91870.6	104791	98391.7	15.9009	15.9817	16.2891	16.6619
227381	A0A5S6LX37	septin2	Xenopus tropicalis	Nucleoprotein TPR	56	47	48	50	46	50	20	23	27	30	30	55	52	50	47	51	26	31	18	26	25	361812	322780	332008	380737	376387	233873	259863	232113	251408	257172	350398	343841	321432	244588	318298	253935	245541	328560	204297	301727	18.4649	18.3002	18.3409	18.5384
41850.03;39740.17	A0A5S6LXZ9;Q6DIQ3	ppp1r7	Xenopus tropicalis	Protein phosphatase 1 regulatory subunit 7	22	18	19	18	21	18	17	15	19	15	16	19	20	18	20	19	14	19	15	15	18	631959	621566	642763	614742	621460	639382	629123	603211	566169	645763	598508	583139	592954	608567	593477	624589	676539	626729	629101	621282	19.2695	19.2455	19.2939	19.2296
115246.84;114869.12;117730.42;112940.26;110263.83;116804.34	A0A5S6LZG7;A0A6I8RHX5;A0A6I8S0M8;A0A6I8S412;A0A6I8SDC3;A0A8J0R0Q3	nmnat2;tubgcp5;tubgcp5;tubgcp5;tubgcp5;tubgcp5	Xenopus tropicalis	Gamma-tubulin complex component	1	1	1	1	1	1	0	0	0	0	0	1	1	0	1	1	1	1	0	1	1	3549.68	4559.74	6240.72	8830.46	4929.31	NaN	NaN	NaN	NaN	NaN	9001.4	4090.62	NaN	5652.76	2350.91	1624.04	1716.27	NaN	7687.56	5541.58	11.7935	12.1547	12.6075	13.1083
18795.5;19218.99	A0A5S6M0Q6;Q68FA2	c20orf27;adissp	Xenopus tropicalis	Adipose-secreted signaling protein	4	4	4	4	3	4	3	3	2	0	3	4	3	4	3	3	2	1	2	0	2	48318.8	60125.6	59654.6	43544.1	35740	31617.5	33680	44559.3	NaN	41565.7	46495	51585.4	48168.2	38901.4	46562.4	53364.2	48863.3	49997	NaN	36169.5	15.5603	15.8757	15.8643	15.4102
131013.62;136376.58;128241.43;133888.72;136434.66	A0A5S6M0S4;A0A6I8PNL9;A0A6I8QVQ8;A0A6I8RIG6;F6ZBC7	irx2;cep135;cep135;cep135;cep135	Xenopus tropicalis	Iroquois-class homeodomain protein irx-2;Centrosomal protein 135kDa;Centrosomal protein 135kDa;Centrosomal protein 135kDa;Centrosomal protein 135kDa	5	4	4	4	3	4	2	0	2	2	3	4	5	4	5	3	3	0	0	2	2	20395.7	20984.2	18790	20084	14978.5	31312.7	NaN	44999.1	38518	49983.3	25752	22523.7	17677	7956.12	25786.8	39186.3	NaN	NaN	42415.9	54315.5	14.316	14.357	14.1977	14.2938
195400.25;192451.72	A0A5S6M1K6;A0A8J0SS94	nup188	Xenopus tropicalis	Nucleoporin NUP188	21	20	20	19	16	17	8	10	10	11	11	19	21	19	20	18	12	11	8	10	10	273096	269297	278503	237069	256471	220860	207842	181467	172535	205729	250595	227450	246273	255109	244828	186982	180736	187637	187339	215283	18.0591	18.0388	18.0873	17.8549
42121.37;34616.75;49849.26;44608.1	A0A5S6M1W4;A0A6I8S055;A0A6I8SY69;B4F753	abhd12	Xenopus tropicalis	Lysophosphatidylserine lipase ABHD12	1	1	1	1	1	1	0	0	1	0	0	1	1	0	1	1	0	0	0	0	0	30678.4	37105.6	42345.9	45691.3	34842.4	NaN	NaN	73483	NaN	NaN	52187.4	43879.1	NaN	41925.9	50683.1	NaN	NaN	NaN	NaN	NaN	14.9049	15.1793	15.3699	15.4796
40323.7	A0A5S6M4W6	nap1l1	Xenopus tropicalis	Nucleosome assembly protein 1-like 1	2	1	1	0	0	0	0	1	0	0	1	2	1	1	0	1	1	0	0	1	0	1154.7	2647.35	NaN	NaN	NaN	NaN	6228.76	NaN	NaN	10507424	28183950	7116.35	5656.83	NaN	6562.58	18798.3	NaN	NaN	12267.5	NaN	10.1733	11.3703	NaN	NaN
53817.38;52145.58;53483.99	A0A5S6M6A4;A0A6I8PUD5;Q505I0	pi4k2a	Xenopus tropicalis	Phosphatidylinositol 4-kinase type 2;Phosphatidylinositol 4-kinase type 2;Phosphatidylinositol 4-kinase type 2-alpha	9	8	8	6	9	9	7	6	7	6	7	7	7	6	7	5	8	7	7	6	6	51815.1	64890.1	57990.6	55199.4	57856.9	95817.1	111737	118638	89735.6	122925	73980.7	72505.9	77625.9	78064.7	73152.9	117381	133433	124165	108970	134882	15.6611	15.9857	15.8235	15.7524
52062.16;52330.52	A0A5S6M7R8;A4QNG5	setd6	Xenopus tropicalis	N-lysine methyltransferase SETD6;N-lysine methyltransferase setd6	5	4	5	4	5	5	4	4	4	5	4	5	5	4	5	5	4	3	1	3	3	45300.6	36492.2	40659.8	45340.5	47449.8	56653.2	63669.4	56173.5	56312	73883.2	33189.7	37786.9	39917.4	41514.7	37279.6	45123.9	53172.7	63938.6	53203	58540.6	15.4672	15.1553	15.3113	15.4685
61145.32;61217.11;61162.06;61178.06;61202.17;61190.12	A0A5S6M8X6;A0A6I8S369;A0A803KI70;B7ZU01;Q28EM4;Q5EBF3	msantd3;cyp4f22;cyp4f22;LOC548774;cyp4f2;MGC108307	Xenopus tropicalis	Myb/SANT-like DNA-binding domain-containing protein 3;Cytochrome P450 family 4 subfamily F member 22;Cytochrome P450 family 4 subfamily F member 22;Cytochrome P450 family 4 subfamily F member 22;Cytochrome P450 4F22-like;MGC108307 protein	6	6	6	4	3	4	2	3	2	0	2	5	6	5	5	5	3	3	0	0	0	16271.4	18454.3	16956.1	10750.3	16172.4	5360.68	3853.93	15974.4	NaN	5856.42	22406.7	21126.1	24862.3	14025.5	16640.4	5411.37	1643.41	NaN	NaN	NaN	13.99	14.1717	14.0495	13.3921
17304.08;15941.39	A0A5S6MBL5;Q6DDA1	dnajc15	Xenopus tropicalis	DnaJ homolog subfamily C member 15	1	1	0	1	1	1	0	0	0	0	0	1	1	1	1	1	0	0	0	0	0	3661.14	NaN	7294.27	13151.7	5769.77	NaN	NaN	NaN	NaN	NaN	12980.6	3072.94	2989.81	5835.83	1717.95	NaN	NaN	NaN	NaN	NaN	11.8381	NaN	12.8325	13.683
49321.84;43894.8;42904.67;43273.1	A0A5S6MBQ7;A0A8J0SUC8;A0A8J0SVQ7;Q6GLD8	cdk9	Xenopus tropicalis	Cyclin-dependent kinase 9;Cyclin-dependent kinase 9 isoform X1;Cyclin-dependent kinase 9 isoform X2;Cyclin-dependent kinase 9	5	4	3	3	3	5	1	2	1	1	1	3	3	5	3	3	2	3	1	2	3	14758.5	17326.6	18815.9	18221.6	14115.2	19630.6	15966.3	26760.3	21897.1	19750.4	16367.7	18192.4	15422.5	20376	16196.5	22282.9	16852.3	6621.3	11344.4	13918.1	13.8493	14.0807	14.1997	14.1534
49747.08;50707.26;53520.52;49569.81;51325.91	A0A5S6MEL9;A0A6I8QT29;A0A6I8SXR6;A0A6I8T032;Q4A1L3	becn1	Xenopus tropicalis	Beclin-1	2	1	2	2	2	0	0	0	0	0	1	1	1	1	2	1	1	1	0	1	0	40586.8	27618.4	20768.5	29346.2	NaN	NaN	NaN	NaN	NaN	50504	18829.7	39045	40067.5	8436.19	31284.7	62049.7	35041.9	NaN	34149.7	NaN	15.3087	14.7533	14.3421	14.8409
38496.39;42364.99;42094.7;42233.8	A0A5S6MPV1;A0A7D9NKD0;A0A8J0SFQ2;Q0VFQ5	cep19;poldip2;poldip2;LOC549852	Xenopus tropicalis	Centrosomal protein of 19 kDa;Polymerase (DNA-directed), delta interacting protein 2;Polymerase delta-interacting protein 2 isoform X1;LOC549852 protein (Fragment)	12	12	12	10	11	11	9	9	8	9	9	10	10	10	11	10	9	9	9	9	8	227601	245346	238503	270818	246485	346534	340559	337320	376293	421472	300917	291358	256407	296393	311218	355532	367433	409753	392036	409833	17.7961	17.9045	17.8636	18.047
81029.38;89462.15	A0A5S6MQ03;A0JM92	mgc147600;afg3l2	Xenopus tropicalis	RAS and EF-hand domain containing;AFG3-like AAA ATPase 2	41	35	36	36	37	35	28	30	29	32	30	38	37	37	38	36	30	30	21	28	31	619825	650336	642523	714306	788600	747213	755698	865158	801964	764791	626512	675848	746702	818762	796461	711451	689167	754185	729332	776553	19.2415	19.3108	19.2934	19.4462
28423.44;26806.54;25247.72	A0A5S6MQ68;F6ZFN0;Q6GL23	ppp1r3c.2;ppp1r3c.2;ppp1r3c	Xenopus tropicalis	Protein phosphatase 1 regulatory subunit;Protein phosphatase 1 regulatory subunit;Protein phosphatase 1 regulatory subunit 3C	2	2	1	2	2	2	0	0	0	0	0	1	2	1	1	2	0	1	0	0	1	10669.9	7839.89	13997.4	17784.6	12418.8	NaN	NaN	NaN	NaN	NaN	9683.69	9507.75	7820.38	15013.9	5948.12	NaN	2097.64	NaN	NaN	5174.43	13.3813	12.9366	13.7729	14.1183
57920.94;56802.58;55968.71;57166.05;59399.63;56212.97	A0A5S6MR40;A0A6I8QDL8;A0A6I8RCH4;A0A6I8SF97;A0A8J1INB1;Q640B3	pld3	Xenopus tropicalis	5'-3' exonuclease PLD3	11	9	9	8	9	10	6	7	8	6	6	11	10	11	11	11	5	6	5	8	8	283277	321360	270032	292477	334584	439823	386936	356165	483563	457058	383974	369808	317005	392613	342657	382202	379299	509343	518459	495705	18.1119	18.2938	18.0428	18.158
167489.02;165737.82;170061.62;160409.75;165889.81;169805.53;165850.98	A0A5S6MSA9;A0A6I8QHR7;A0A6I8R6X7;A0A6I8SYA8;A0A8J0QX15;A0A8J0T0A2;A0A8J1IRP3	aifm2;golga3;golga3;golga3;golga3;golga3;golga3	Xenopus tropicalis	Ferroptosis suppressor protein 1;Golgin A3;Golgin A3;Golgin A3;Golgin subfamily A member 3 isoform X3;Golgin subfamily A member 3 isoform X2;Golgin subfamily A member 3 isoform X4	7	5	5	5	4	6	0	0	1	1	2	7	6	4	5	4	0	1	2	1	0	13230.5	17148.1	20610.3	20288.7	12045.2	NaN	NaN	21480.8	9986.46	15891.5	15219	17975.2	17540	12877.2	20970.1	NaN	29172.9	8517.75	28.9728	NaN	13.6916	14.0658	14.3311	14.3084
70890.02;75889.24;73530.62;73502.61	A0A5S6MTA5;A0A6I8PZY2;F6VS41;Q28BS4	mab21l1;abcg2;abcg2;abcg2	Xenopus tropicalis	Broad substrate specificity ATP-binding cassette transporter ABCG2	2	2	2	1	1	2	2	2	2	2	2	2	2	2	2	1	1	2	1	1	1	27629.8	28831.6	36549.5	36054.1	28169.6	102701	107678	76473.5	69926	66355.3	50450.6	52219.3	42643	47422.3	38215	93551.2	134467	127598	85609.6	105137	14.7539	14.8154	15.1576	15.1379
92909.7;92840.9;85631.24;84923.56;88872.96;87795.96;87098.93;89216.7;92122.8	A0A5S6N3Q0;A0A6I8QJY5;A0A803J760;A0A803JGM9;A0A803JM12;A0A803JY03;A0A803K1Z8;F6T2F5;Q5EBD9	elp2	Xenopus tropicalis	Elongator complex protein 2	3	2	3	2	2	3	2	1	2	2	2	3	3	2	2	1	1	2	1	1	2	134718	78288.9	71257.1	69824.2	66025.5	87141.5	83624.8	73794.9	95155.3	73289.6	65385.6	74257.6	83905	88994.1	81862.1	107513	93736.3	48979.1	90555.3	92716.5	17.0396	16.2565	16.1207	16.0914
67145.87;67129.83	A0A5S6N515;Q6GLC9	fmr1	Xenopus tropicalis	EARP-interacting protein homolog;Fragile X messenger ribonucleoprotein 1 homolog	16	13	14	14	13	14	7	7	10	9	11	14	14	13	15	16	11	7	5	10	9	126853	137924	103706	145925	147550	130027	129571	105660	151481	125533	129492	138434	136530	119953	141456	100564	157251	146990	106359	131241	16.9528	17.0735	16.6621	17.1549
46769.58;46982.81;46231.95	A0A5S6N5I2;G1K3I7;Q0VFM6	gmppa	Xenopus tropicalis	Mannose-1-phosphate guanyltransferase alpha;Mannose-1-phosphate guanyltransferase alpha;Mannose-1-phosphate guanylyltransferase regulatory subunit alpha	4	4	4	4	3	4	1	2	0	0	2	4	4	4	4	4	1	0	1	1	0	41352.1	46533.6	51643	45734.8	41285.5	13629.6	16577.7	NaN	NaN	26344	38231.9	51614.9	44994.6	40205.5	36479.4	54261.1	NaN	26113.3	21713.7	NaN	15.3357	15.506	15.6563	15.481
42561.12;45052.17;45070.03;46114.01;44529.38;44529.38	A0A5S6N7P0;A0A6I8QK04;A0A6I8SVH8;A0A803K8M7;A0A8J1JGW2;Q66IL0	psmg2;chid1;chid1;chid1;chid1;chid1	Xenopus tropicalis	Chitinase domain-containing protein 1	9	8	7	8	7	6	5	5	5	5	6	8	8	8	8	7	4	6	4	6	6	133495	159120	183708	114684	100636	146773	129778	129221	92607.8	117423	249449	182347	196154	138443	138263	168578	163711	116471	132176	110256	17.0264	17.2798	17.4871	16.8073
52922.66;54927.02;60283.58	A0A5S6NAM4;A0A6I8RTR1;Q640S9	rbm22;yes1;yes1	Xenopus tropicalis	Tyrosine-protein kinase	4	4	2	4	3	3	0	1	0	0	0	4	4	4	3	4	1	3	0	1	1	7941.39	8665.57	9614.44	6660.96	5146.44	NaN	1224.76	NaN	NaN	NaN	5087.66	9667.38	12225.7	6444.07	8293.83	8527.27	5047.71	NaN	4548.4	13032.5	12.9552	13.0811	13.231	12.7015
96679.69;93252.73;96630.72;96665.67;96665.67;61665.77	A0A5S6NB24;A0A6I8QXF1;A0A6I8RB59;A0A8J0SC33;Q0VA64;Q6DIK6	usp16	Xenopus tropicalis	Ubiquitin carboxyl-terminal hydrolase 16;Ubiquitin carboxyl-terminal hydrolase;Ubiquitin carboxyl-terminal hydrolase 16;Ubiquitin carboxyl-terminal hydrolase 16;Ubiquitin carboxyl-terminal hydrolase 16;ubiquitinyl hydrolase 1 (Fragment)	4	4	4	4	4	4	2	2	3	1	2	4	4	4	4	4	3	2	2	1	2	73909	75151.7	66170.2	36490.1	53755.4	56394.2	41354.1	68803.9	51045.4	54224.8	77180	71831.7	71663	32736.2	56587.7	71980.6	44948.6	57104.9	48275.1	31370.6	16.1735	16.1975	16.0139	15.1552
34207.44;31466.19	A0A5S6NBZ0;A0A8J0QQE6	naxe	Xenopus tropicalis	NAD(P)H-hydrate epimerase	12	12	12	12	12	12	11	8	10	11	10	12	11	11	12	12	10	11	10	11	10	648105	595010	545633	698973	615329	480436	529161	407980	501837	504646	516764	466375	497350	663543	518307	417340	461841	451246	516276	611205	19.3059	19.1826	19.0576	19.4149
80025.91;81996.14;76699.2;76961.61;87195.1;84075.53;94581.51;80747.82;96990.14;82843.91;80554.57;78224.02	A0A5S6NDB6;A0A6I8Q231;A0A6I8RJ05;A0A6I8RZE9;A0A6I8S4N2;A0A6I8SGX4;A0A6I8SPI7;A0A803JMA4;A0A8J0SEJ3;A0A8J1J120;A0A8J1J126;F7EC58	phactr4	Xenopus tropicalis	Phosphatase and actin regulator 4	5	4	5	5	5	5	1	3	2	2	3	5	4	5	5	5	2	2	0	1	1	53916.6	41962.2	42529.5	40258.8	38394.6	39432.9	22535.2	12301	28077.3	24150.1	63437.9	45772.4	39739.5	34764	38692.7	12672.5	59244.3	NaN	34540.3	57766.8	15.7184	15.3568	15.3762	15.297
46139.76;44435.78;43975.22;46082.71;45834.41	A0A5S6NG81;A0A6I8PUL2;A0A803JHY9;A0A8J1JCF2;A4IIC3	slc25a46	Xenopus tropicalis	Solute carrier family 25 member 46;Solute carrier family 25 member 46;Solute carrier family 25 member 46;Solute carrier family 25 member 46 isoform X1;Solute carrier family 25 member 46	7	6	7	7	6	7	3	2	2	6	5	7	7	6	6	5	2	6	2	3	3	29900.7	23689	33305.9	46037.4	33449.1	13754.1	34835.3	12281.8	29645.2	33472.8	33984.1	27759.1	32308	47248.2	46170.1	13090.3	16905.5	20639.1	33378.4	33644.2	14.8679	14.5319	15.0235	15.4905
34908.69;33479.01	A0A5S6NHG9;A0A6I8QDH7	prxl2b;ppie	Xenopus tropicalis	Peptidyl-prolyl cis-trans isomerase E	12	11	11	11	11	11	7	7	8	8	7	11	11	10	11	11	8	6	5	8	8	235018	225026	234150	256025	264195	192386	155788	192130	228100	256360	260270	208505	218878	216320	259319	270098	246019	172825	227137	210328	17.8424	17.7797	17.8371	17.9659
45829.55;49205.98	A0A5S6NJ20;A0A8J0QLS9	arid3a;serpina3k	Xenopus tropicalis	AT-rich interactive domain-containing protein 3A;Alpha-1-antitrypsin	18	15	17	16	16	17	15	12	12	15	15	17	18	17	17	17	15	14	14	13	16	1.28113e+06	1.2207e+06	1.01771e+06	1.33345e+06	1.61873e+06	2862509	2.87435e+06	2530580	3101972	2.83843e+06	1.45404e+06	1.32398e+06	1.38525e+06	1.69707e+06	1.65923e+06	2.4828e+06	2.10561e+06	2.60178e+06	3.30313e+06	2.93884e+06	20.289	20.2193	19.9569	20.3467
96208.67;130703.37;132025.97	A0A5S6NK72;A0A6I8PWH1;A0A6I8RU92	slc51a-like.1;pask;pask	Xenopus tropicalis	non-specific serine/threonine protein kinase	2	1	1	1	1	1	0	0	0	0	1	1	1	1	1	1	1	0	1	0	0	15738.7	17236.1	16855.3	17621.5	17694.7	NaN	NaN	NaN	NaN	8679.81	15358.5	17445.3	17737.6	13791.9	18215	248744	NaN	1395458	NaN	NaN	13.942	14.0731	14.0409	14.1051
214874.14;211885.54;215057.92;215398.35	A0A5S6NLR8;A0A6I8QZG3;A0A8J1IMX6;B3DLA6	cdc42se2;dicer1;dicer1;dicer1	Xenopus tropicalis	Endoribonuclease Dicer	29	27	28	27	24	27	13	14	17	11	18	26	28	26	25	25	17	8	7	11	10	132641	127184	126905	139632	142517	95759.4	88135.9	72897.2	93029.1	87429.5	116274	113539	112837	104541	103616	85915.6	77104.5	129627	78129.7	86066	17.0172	16.9566	16.9534	17.0913
73842.33;83401.94;76604.92;76733.06;79942.69;80070.82;77663.66;80070.82	A0A5S6NN79;A0A6I8RP80;A0A8J0SB28;A0A8J0SBP6;A0A8J0SC18;A0A8J1IWR3;F6THC6;Q08CW1	usp30;tlk2;tlk2;tlk2;tlk2;tlk2;tlk2;tlk2	Xenopus tropicalis	Ubiquitin carboxyl-terminal hydrolase 30;Serine/threonine-protein kinase tousled-like 2;Serine/threonine-protein kinase tousled-like 2 isoform X6;Serine/threonine-protein kinase tousled-like 2 isoform X5;Serine/threonine-protein kinase tousled-like 2 isoform X2;Serine/threonine-protein kinase tousled-like 2 isoform X1;Serine/threonine-protein kinase tousled-like 2;Serine/threonine-protein kinase …	2	1	1	1	2	2	0	0	0	0	2	2	2	2	2	2	1	1	0	0	0	5081.82	6231.28	5415.23	5405.41	6728.74	NaN	NaN	NaN	NaN	2184.25	5135.66	3363	5655.61	4537.73	4380.21	7153.1	5668.8	NaN	NaN	NaN	12.3111	12.6053	12.4028	12.4002
53850.57;55292.48;53371.98;55003.08;54977.05	A0A5S6NP68;A0A6I8Q474;A0A6I8RD15;A4IGW4;F6QLY7	pin4;mbtps2;mbtps2;mbtps2;mbtps2	Xenopus tropicalis	Membrane-bound transcription factor site-2 protease	2	1	0	2	1	1	0	1	0	1	0	1	1	2	2	1	1	1	0	2	1	40078.9	NaN	146.551	13798.3	51946.5	NaN	83932.5	NaN	133831	NaN	6681.27	5581.43	19238.7	31093.5	8863.94	23596	67029.4	NaN	48423.5	90973.8	15.2906	NaN	7.19526	13.7522
138134	A0A5S6NRT2	calcoco2	Xenopus tropicalis	Calcium-binding and coiled-coil domain-containing protein 2	2	2	2	1	1	2	0	1	0	0	0	2	2	2	1	1	0	1	1	1	0	31368.3	32477.3	29854.9	28737.7	34481.7	NaN	10611.2	NaN	NaN	NaN	18869.8	21750.7	22635.2	22294.4	10241.9	NaN	25616	28513	23533.7	NaN	14.937	14.9871	14.8657	14.8107
44322.15;43762.52;44288.13	A0A5S6NWI8;A0A6I8RYU1;Q6P4W0	abraxas2	Xenopus tropicalis	BRISC complex subunit Abraxas 2	1	1	1	1	1	1	0	0	0	0	0	1	1	1	1	1	0	0	0	0	0	14432.4	9945.91	16314.6	22737.3	14277.9	NaN	NaN	NaN	NaN	NaN	14411.3	14077	14141.8	12022.8	13251.3	NaN	NaN	NaN	NaN	NaN	13.817	13.2799	13.9939	14.4728
29240.38;26834.67	A0A5S6NYC6;B0BM40	tpi1	Xenopus tropicalis	Triosephosphate isomerase	30	29	29	30	30	28	26	27	26	26	24	28	27	28	30	28	26	26	23	27	28	32580202	29305124	27026596	27137250	29192448	32361776	30582630	26282328	29430408	24254640	31527792	25585548	27151562	26046234	24031222	22476942	29566196	32720830	24897636	26083206	24.9575	24.8046	24.6879	24.6938
77101.34;75983.04;72265.9	A0A5S6NYZ4;A0A8J1J5A7;Q6P4K1	hdgfl2	Xenopus tropicalis	Hepatoma-derived growth factor-related protein 2	2	2	2	2	2	2	2	1	1	2	1	2	2	2	2	2	2	2	1	1	1	21614.9	20123.2	23214.9	15128.7	15577.6	7621.44	13460.5	14663.1	12680.8	11620.8	27493	20034.5	26623.1	15309.7	22563.4	21870.3	9234.9	22292.8	7419.36	11431.5	14.3997	14.2966	14.5028	13.885
38380.23;40510.94;38821.77	A0A5S6P0B4;A0A6I8Q2S2;Q28ET7	ppp1cc;tmod3;tmod3	Xenopus tropicalis	Serine/threonine-protein phosphatase PP1-gamma catalytic subunit;Tropomodulin 3;LOC549678 protein	10	10	10	10	9	9	7	9	9	9	9	10	10	10	10	10	8	8	5	8	7	104337	100407	97512.7	92573.9	97706.4	80215.2	89755.3	74397.2	95651.6	98691.4	107094	99806.7	90047.9	74339.3	95007.8	103454	81202.2	104085	96493.9	91972	16.6709	16.6155	16.5733	16.4983
36193.15;34126.72;34374.07	A0A5S6P0G3;A0A803JED3;Q66JD1	atpaf1	Xenopus tropicalis	ATP synthase mitochondrial F1 complex assembly factor 1	4	4	4	2	3	4	1	2	2	2	4	4	4	3	4	4	0	0	1	0	1	39786.5	37386.9	44200.7	72443.8	81922	20819.8	32208.6	35441.5	44157.1	36933.6	38641.4	41694	47125.6	71070	52436	NaN	NaN	25210.2	NaN	26633.6	15.28	15.1902	15.4318	16.1446
17394.57;17329.41;17771.9	A0A5S6P2E1;A0A803JYS1;Q6P2W7	XENTR_v90027902mg;lamtor1;lamtor1	Xenopus tropicalis	Ragulator complex protein LAMTOR1	5	5	5	5	5	5	3	3	3	3	3	5	5	5	5	5	3	3	3	3	3	119651	118609	131067	129845	176994	162763	159598	196064	205563	187516	182574	169116	175808	151471	161129	174752	128155	168046	165711	195052	16.8685	16.8559	16.9999	16.9864
22058.25;17390.63	A0A5S6P2U2;B0JYS7	snrpc	Xenopus tropicalis	U1 small nuclear ribonucleoprotein C	1	1	1	1	1	1	1	0	1	1	1	1	1	1	1	1	0	1	1	1	0	129106	127375	160727	177738	170281	128914	NaN	84860.8	173422	66982.6	120200	132778	130355	117578	146442	NaN	99434.6	156810	119955	NaN	16.9782	16.9587	17.2943	17.4394
58326.31;69786.69;71638.95;72818.31	A0A5S6P4D5;A0A6I8PXV8;A4IGZ6;F7CYG7	c6orf120;pum3;LOC100038289;pum3	Xenopus tropicalis	Chromosome 6 open reading frame 120;Pumilio RNA binding family member 3;LOC100038289 protein (Fragment);LOC100038289 protein	5	5	5	5	5	5	2	2	2	1	0	4	5	5	5	5	2	2	1	2	2	25752.3	27386.7	27706.2	28044.5	23965.6	16901.4	14253	23854.9	17569.7	NaN	23879.4	23703.1	26139.7	24791.1	24293.5	17307.6	18514.3	23764.1	8853.21	12044.3	14.6524	14.7412	14.7579	14.7754
212156.61;212170.64;61119.87	A0A5S6P5L5;A0A6I8Q326;A0A8J1JAN7	hbg1;plxna4;plxna4	Xenopus tropicalis	Hemoglobin subunit gamma 1;Plexin A4;Plexin-A4 isoform X2	1	1	1	1	0	1	1	1	1	0	1	1	1	1	1	1	1	1	0	1	1	55438.9	29626.8	109214	NaN	62966	220328	348997	251794	NaN	270653	250709	166643	187648	69066.7	158089	308050	281602	NaN	276788	166506	15.7586	14.8546	16.7368	NaN
29648.42;29828.06	A0A5S6P682;F6YXA0	trarg1;zfand1	Xenopus tropicalis	Trafficking regulator of GLUT4 1;AN1-type zinc finger protein 1	1	1	1	1	1	1	1	1	1	1	1	1	1	1	1	1	1	1	0	1	1	137323	98598	43643.9	34182.9	110743	91482.5	186096	53052.5	208953	34866.5	41917.9	39940.1	37544.8	35495.6	43635.4	30180.5	31162.2	NaN	32773.7	25573.1	17.0672	16.5893	15.4135	15.061
99796.42;101506.04	A0A6I8PJ73;B5DEC6	gcfc2;	Xenopus tropicalis	GC-rich sequence DNA-binding factor 2;GCF C-terminal domain-containing protein (Fragment)	2	2	2	2	1	2	0	0	2	0	0	2	2	2	1	1	0	0	0	0	0	11331.8	5886.37	7433.92	5156.66	9291.14	NaN	NaN	2086.59	NaN	NaN	12089.7	5803.25	6339.6	5847.14	1351.72	NaN	NaN	NaN	NaN	NaN	13.4681	12.5232	12.8599	12.3322
18941.9;19073.09	A0A6I8PJ81;Q6NX11	cfl1	Xenopus tropicalis	Cofilin-1	22	20	22	21	22	21	20	19	19	19	17	22	22	22	22	22	18	19	18	20	20	40297884	34856928	35584764	37754504	33601904	30167636	33281192	31331434	35522996	30493574	36987924	31098032	31404222	38839756	31940718	30202376	32603258	26284686	30294162	28466488	25.2642	25.0549	25.0848	25.1701
40637.58;42541.22;40733.63;37063.53;37437.02	A0A6I8PJB8;A0A6I8R3X3;A0A6I8T0N9;A9JTX7;F7CEP1	rabggtb	Xenopus tropicalis	Geranylgeranyl transferase type-2 subunit beta	8	8	7	7	7	7	2	3	5	3	3	8	8	8	8	8	3	4	1	2	1	55890.6	51530.8	58762.6	51998.9	45248.9	71714.6	54421.5	38390.4	58931.3	34499.1	49762.5	48622.8	53030	47757	44633.9	36073.5	57661.3	85512.1	49513.1	102052	15.7703	15.6531	15.8426	15.6662
29328	A0A6I8PJE3	stx7	Xenopus tropicalis	Syntaxin-7	8	8	8	8	8	8	6	6	7	7	7	8	8	8	8	8	8	7	7	8	8	74836.4	82581.2	102219	119456	109272	81494.1	143148	101096	125329	139397	90882.7	116924	116583	118641	130082	147300	147750	198872	166243	182221	16.1915	16.3335	16.6413	16.8661
55108.34;59265.62	A0A6I8PJF6;F6RN09	fubp3	Xenopus tropicalis	Far upstream element binding protein 3	10	10	10	10	9	10	7	7	5	9	7	10	9	10	10	10	5	5	4	5	6	133203	144783	147824	139998	165587	105602	92957.9	110098	126917	177050	158806	150021	132278	127748	158093	158997	134930	138656	179269	193385	17.0233	17.1435	17.1735	17.095
53868.53;56986.03;58326.65;34477.55	A0A6I8PJJ7;A0A6I8PSU4;A0A8J0SZU6;B0BMD8	utp3	Xenopus tropicalis	UTP3, small subunit processome component;UTP3, small subunit processome component;Something about silencing protein 10 isoform X1;LOC100145025 protein	1	0	0	1	1	0	0	0	0	0	0	1	1	1	1	1	0	0	0	0	0	NaN	NaN	2068.28	2312.6	NaN	NaN	NaN	NaN	NaN	NaN	861.118	2869.28	1249.75	2.62914	1416	NaN	NaN	NaN	NaN	NaN	NaN	NaN	11.0142	11.1753
10073.49;13539.47	A0A6I8PJQ0;A0A8J0SKL3	banf2	Xenopus tropicalis	Barrier-to-autointegration factor-like protein;Barrier-to-autointegration factor-like protein isoform X1	11	10	7	8	8	10	5	6	6	4	6	11	9	10	9	9	4	5	4	5	3	205429	222803	190790	153588	141814	75835.9	73933.2	105159	70729.5	70002.8	171099	160784	176031	98053.5	120002	89474.7	53723.8	130700	37774.2	83969	17.6483	17.7654	17.5416	17.2287
23627.08;23614.08;24395.01	A0A6I8PJQ4;A0A8J0PJD0;A0A8J1ILJ0	mrps10	Xenopus tropicalis	Small ribosomal subunit protein uS10m	8	6	6	6	5	7	7	5	4	5	6	7	7	7	6	8	4	4	3	4	5	124401	117848	123137	122845	124673	120510	81928.2	123851	155101	147613	134783	120766	120733	134159	138804	145843	90969.7	117517	158571	148736	16.9246	16.8466	16.9099	16.9065
162923.31;161643.94;163359.84;163196.66;162836.23	A0A6I8PJS4;A0A6I8SPN8;A0A8J0QJJ7;A0A8J1JGG9;A0A8J1JGH0	fancd2	Xenopus tropicalis	FA complementation group D2;FA complementation group D2;Fanconi anemia group D2 protein isoform X1;Fanconi anemia group D2 protein isoform X2;Fanconi anemia group D2 protein isoform X3	12	10	9	9	10	9	3	2	3	4	5	9	10	10	10	9	3	4	3	4	4	64989.6	62397.3	57525.2	68177.3	64948.7	119092	120080	102590	99608.6	108701	75390.2	72641	71632.3	92440.2	74471.5	73236.9	128326	126165	120367	144102	15.9879	15.9292	15.8119	16.057
73192.92;74596.52;72480.01	A0A6I8PJZ1;A0A6I8PWP0;Q28BT8	dus3l	Xenopus tropicalis	tRNA-dihydrouridine(47) synthase [NAD(P)(+)];tRNA-dihydrouridine(47) synthase [NAD(P)(+)];tRNA-dihydrouridine(47) synthase [NAD(P)(+)]-like	13	13	12	9	11	10	6	3	6	4	7	13	11	12	12	10	6	6	5	5	3	117486	127807	133390	134876	166250	66259.3	97797.3	67183	84738.9	93052.4	143985	130224	122438	112641	108648	95959	82817.3	132857	88745	97255.1	16.8421	16.9636	17.0253	17.0413
240257.91;235003.39;233878.84;237730.14;237916.62;233020.86;240643.37	A0A6I8PJZ9;A0A6I8QMJ4;A0A6I8RVX0;A0A8J0SVH4;A0A8J0SW81;A0A8J0SWT7;A0A8J1IQI1	prrc2b	Xenopus tropicalis	Proline-rich coiled-coil 2B;Proline-rich coiled-coil 2B;Proline-rich coiled-coil 2B;Protein PRRC2B isoform X4;Protein PRRC2B isoform X5;Protein PRRC2B isoform X6;Protein PRRC2B isoform X1	10	10	9	8	9	10	3	4	5	7	5	9	10	10	9	9	4	5	4	4	4	43606.9	47068	48882.7	44656.6	42113.4	34583.6	32196.2	42490.6	35075.5	55121.1	56917.7	52962.1	47976.6	31349.5	50096.3	59303.7	62355.4	84157.8	46917.4	51642.4	15.4123	15.5225	15.577	15.4466
14323.9;110569.45;13317.76	A0A6I8PK09;A0A6I8QX78;Q0VFJ4	tmem243;elapor2;tmem243	Xenopus tropicalis	Endosome-lysosome-associated apoptosis and autophagy regulator family member 2;Endosome-lysosome-associated apoptosis and autophagy regulator family member 2;Transmembrane protein 243	1	1	1	1	1	1	0	1	1	1	0	1	1	1	1	1	0	0	0	1	1	22490.8	18720.4	14311.9	15155.4	14864.3	NaN	11353.9	6151.34	7564.3	NaN	25189.5	11374.2	18121.3	19129.1	12467.1	NaN	NaN	NaN	9652.07	6015.71	14.457	14.1923	13.8049	13.8875
163170.84;157144.91;161185.58;161000.35;163356.07	A0A6I8PK18;A0A6I8QVK8;A0A6I8RUH7;A0A8J0SXT2;A0A8J0SYF6	vps8	Xenopus tropicalis	VPS8, CORVET complex subunit;VPS8, CORVET complex subunit;VPS8, CORVET complex subunit;Vacuolar protein sorting-associated protein 8 homolog isoform X3;Vacuolar protein sorting-associated protein 8 homolog isoform X1	4	4	4	3	3	4	2	3	3	3	2	4	3	3	4	4	2	3	0	1	2	24754.8	31004.4	20122.7	16880.7	27973.4	36215.1	38601	44813	38297.8	46822.5	19644.4	23880.5	22089.4	25180.5	27822.1	40775.5	30040.4	NaN	36844.9	33679.6	14.5954	14.9202	14.2965	14.0431
48699.89;44754.4	A0A6I8PK67;A0A803KE96	LOC100492996;sctr	Xenopus tropicalis	Secretin receptor	1	1	1	0	1	1	0	1	1	0	0	1	0	0	1	1	1	1	0	0	0	5.14718	464.685	NaN	1207.26	3.6766	NaN	9.32767	6.2085	NaN	NaN	1568.75	NaN	NaN	643.578	821.782	7.25525	2182.54	NaN	NaN	NaN	2.36378	8.86011	NaN	10.2375
25274.79;24959.46;24960.45	A0A6I8PKA9;Q28EV4;Q6DEU1	csnk2b	Xenopus tropicalis	Casein kinase II subunit beta	7	7	7	6	7	7	5	5	5	5	6	7	7	7	7	7	5	6	4	5	6	384709	285012	357298	371668	300670	249372	161865	255982	299816	404550	397522	314227	359216	297956	334887	286249	375130	215995	267116	165286	18.5534	18.1207	18.4468	18.5037
20952.69;17701.01	A0A6I8PKB6;Q6DEU0	acp1	Xenopus tropicalis	Low molecular weight phosphotyrosine protein phosphatase	7	3	4	5	6	5	3	3	4	5	6	4	4	4	7	5	4	4	2	5	5	262955	241853	191605	191252	218281	210399	172798	229133	194631	222257	215471	234501	301196	170073	224001	251170	137765	305848	239150	167208	18.0045	17.8838	17.5478	17.5451
150277.33;150495.6	A0A6I8PKD2;A0A803KD13	rprd2	Xenopus tropicalis	Regulation of nuclear pre-mRNA domain-containing 2	3	3	3	2	2	3	0	2	0	1	2	3	2	2	0	2	0	1	1	1	0	13417.8	11983.3	17525	17054.5	13998.7	NaN	17140.8	NaN	17992.8	9519.61	7631.82	10846.8	11941.2	NaN	6770.22	NaN	17879.9	15772.1	10659.1	NaN	13.7119	13.5487	14.0971	14.0579
195069.44;198964.59;191450.98;196311.91;187697.99;198893.51;191522.06;195140.52;164961.18	A0A6I8PKH0;A0A6I8Q3F8;A0A6I8RZF1;A0A6I8SLE6;A0A8J0SJE2;A0A8J0SKV2;A0A8J0SM79;A0A8J0T2W4;F6VQ36	patj;patj;patj;patj;patj;patj;patj;patj;hdac3	Xenopus tropicalis	PATJ, crumbs cell polarity complex component;InaD-like protein isoform X1;PATJ, crumbs cell polarity complex component;InaD-like protein isoform X3;InaD-like protein isoform X6;InaD-like protein isoform X2;InaD-like protein isoform X5;InaD-like protein isoform X4;Histone deacetylase 3	2	2	2	1	1	1	1	0	0	0	0	2	2	2	2	2	0	1	1	1	0	7210.48	10889.8	3198.64	3503.09	14600.2	35.1236	NaN	NaN	NaN	NaN	13532.3	13595.3	11757.3	9095.55	87.429	NaN	29.6433	55.8114	33.3942	NaN	12.8159	13.4107	11.6432	11.7744
53907.86;47148.03;50634.15;48984.23;49982.29;49636.09	A0A6I8PKH5;A0A6I8PWY8;A0A6I8R0C7;A0A8J0S756;A0A8J0SBR6;A0A8J0SDS4	acot9	Xenopus tropicalis	Acyl-CoA thioesterase 9;Acyl-CoA thioesterase 9;Acyl-CoA thioesterase 9;Acyl-coenzyme A thioesterase 9, mitochondrial isoform X2;Acyl-coenzyme A thioesterase 9, mitochondrial isoform X1;Acyl-coenzyme A thioesterase 9, mitochondrial isoform X4	20	15	17	15	18	16	11	13	12	13	13	17	17	17	18	17	13	15	13	13	13	621785	623870	621007	797293	833204	633527	552360	649300	597338	589250	624763	663392	698264	821035	732402	619038	588591	572662	651857	640139	19.2461	19.2509	19.2443	19.6048
113071.88;107402.81;106367.26;112230.72;89155.9	A0A6I8PKH7;A0A6I8PTS7;A0A803JJE3;B0BLW2;Q0VFE1	zcchc2	Xenopus tropicalis	Zinc finger, CCHC domain containing 2;Zinc finger CCHC domain-containing protein 2 isoform X1;Zinc finger, CCHC domain containing 2;Zcchc2 protein;Zcchc2 protein (Fragment)	1	1	1	1	0	1	0	1	0	1	0	1	1	1	1	1	0	0	0	0	0	1688.38	2460.4	2234.63	NaN	2679.98	NaN	10.6514	NaN	9.10374	NaN	2947.15	2579.7	971.083	4199.39	1508.57	NaN	NaN	NaN	NaN	NaN	10.7214	11.2647	11.1258	NaN
126885.29;125844.05;121151.71;126798.21;121064.63;126717.11;125757.97;125693.93	A0A6I8PKJ6;A0A6I8RG86;A0A6I8RPM3;A0A8J0SU18;A0A8J1IZ43;A0JM70;F7A1J4;Q28FG1	cep131;cep131;cep131;cep131;cep131;LOC734011;cep131;cep131	Xenopus tropicalis	Centrosomal protein 131kDa;Centrosomal protein 131kDa;Centrosomal protein 131kDa;Centrosomal protein of 131 kDa isoform X1;Centrosomal protein of 131 kDa isoform X2;LOC734011 protein;Centrosomal protein 131kDa;Centrosomal protein of 131 kDa	3	2	3	2	2	2	0	0	0	0	1	2	3	2	2	2	2	1	0	1	1	15582.8	14924.7	9935.62	10915.6	14017.2	NaN	NaN	NaN	NaN	5.56674	23515.4	17200.7	18261.6	6660.22	17158.8	9686.91	8127.6	NaN	5151	5679.54	13.9277	13.8654	13.2784	13.4141
139527.59;132913.09;138693.68;137983.77	A0A6I8PKK1;A0A6I8SBL8;A0A803JJR8;A0A8J0SKR3	atf7ip	Xenopus tropicalis	Activating transcription factor 7 interacting protein;Activating transcription factor 7 interacting protein;Activating transcription factor 7 interacting protein;Activating transcription factor 7-interacting protein 1 isoform X3	8	8	8	8	6	7	1	2	4	0	0	8	8	8	7	8	2	3	2	2	2	51715.4	53696.8	51086.5	55003.3	62280	50323.2	40102	24724.4	NaN	NaN	47365.2	55856.2	45834.8	37082.7	41384.4	22336.7	60403.1	35497.6	60433.7	74288.8	15.6583	15.7125	15.6407	15.7472
14440.4	A0A6I8PKS3	dynlt2b	Xenopus tropicalis	Dynein light chain Tctex-type 2B	2	2	2	1	0	2	2	1	1	1	1	2	2	1	2	2	1	2	1	0	1	10443.2	14786.4	11639.8	NaN	8878.4	9409.67	16252.5	9955.4	26098.7	15992.7	10875.2	2491.32	4912.91	8856.32	13112.8	11914.2	14366	29270.7	NaN	21927.4	13.3503	13.852	13.5068	NaN
84433.55;84447.58	A0A6I8PKS9;A7MC64	rtn1	Xenopus tropicalis	Reticulon;Reticulon-1	4	4	4	3	2	4	2	2	2	3	1	2	3	3	1	1	1	1	1	1	1	28860.4	37092	23900.5	26940.6	17424.7	76440.1	54522.6	54183.3	51323.6	48236	32404.6	36003.5	29058.6	37650.6	28671.3	33966.4	61531.9	37676.1	49335.9	56542.9	14.8168	15.1788	14.5448	14.7175
20114.49;NaN	A0A6I8PKV3;I7L9D7	jpt2;	Xenopus tropicalis	Jupiter microtubule associated homolog 2;HN1-like protein	8	8	8	6	7	7	4	4	5	5	5	6	7	6	8	7	4	4	3	6	4	33264.6	35439.4	50934.7	43504.1	29841.1	30682.9	46294	33897.7	39491.7	39964.9	45099.3	26405.8	32858.7	32707.1	42186.4	38325.7	42548.4	61228.3	30682.9	34429.5	15.0217	15.1131	15.6364	15.4089
101050.87;103065.96;96784.96;101706.46;95898.86;106663.22;101880.61;102937.83;97258.37;101752.48;96073.02;102891.8;97084.21;102763.67;102855.73	A0A6I8PKW5;A0A6I8PXF8;A0A6I8QLP6;A0A6I8RKS0;A0A803JH36;A0A803KAR1;A0A8J0SDM5;A0A8J0SKM4;A0A8J0SM16;A0A8J0SNA4;A0A8J0SND5;A0A8J0T3X9;A0A8J1JHK5;A0A8J1JHL0;B1WB43	bclaf1	Xenopus tropicalis	BCL2 associated transcription factor 1;BCL2 associated transcription factor 1;BCL2 associated transcription factor 1;BCL2 associated transcription factor 1;BCL2 associated transcription factor 1;BCL2 associated transcription factor 1;Bcl-2-associated transcription factor 1 isoform X4;Bcl-2-associated transcription factor 1 isoform X2;Bcl-2-associated transcription factor 1 isoform X6;Bcl-2-associ…	2	2	2	0	0	1	0	0	2	0	0	2	2	2	2	2	0	0	0	0	1	10593.2	17816.2	NaN	NaN	24468	NaN	NaN	13959.7	NaN	NaN	12052.5	15239	10136.9	11111.9	13291.9	NaN	NaN	NaN	NaN	20980	13.3708	14.1209	NaN	NaN
44306.7;40146.84	A0A6I8PKY4;A0A6I8SAD5	ptcd2	Xenopus tropicalis	Pentatricopeptide repeat-containing protein 2, mitochondrial;Pentatricopeptide repeat-containing protein 2, mitochondrial	3	3	2	2	3	3	1	0	1	0	2	3	3	3	3	3	1	0	0	2	2	79399.4	68276.7	79358.4	47230.2	54827.9	1946.99	NaN	69880.3	NaN	34068.9	97516.1	86004.2	91235.3	73162.3	100258	52567.9	NaN	NaN	50176.2	49505	16.2768	16.0591	16.2761	15.5274
34206.48;34159.41;34572.81	A0A6I8PKZ0;A0A6I8R531;Q28CY2	eif3g	Xenopus tropicalis	Eukaryotic translation initiation factor 3 subunit G	16	15	15	15	15	14	13	14	13	14	13	15	16	16	14	15	12	12	12	12	12	539360	474745	563174	574195	481580	356735	417079	415892	414473	471660	532220	497892	473641	432596	496710	537422	421221	450727	464349	417357	19.0409	18.8568	19.1032	19.1312
96035.58;106608;98999.92;96134.71	A0A6I8PKZ6;A0A6I8RIW0;F7DXE1;Q05B23	ttk	Xenopus tropicalis	TTK protein kinase;TTK protein kinase;Dual specificity protein kinase TTK isoform X1;Dual specificity protein kinase TTK	9	6	8	7	5	7	2	2	4	3	3	7	8	8	7	7	2	4	1	4	2	19038.8	19220.7	25751.4	20893.5	20507	30208.6	34661	18374.4	29363.6	19222.9	14499.8	21687.6	14383.7	18728.1	24237.2	14077.1	22680.7	28305	41152	68999.1	14.2167	14.2304	14.6524	14.3508
128681.8;128594.73	A0A6I8PL44;A0JM36	ankfy1	Xenopus tropicalis	Ankyrin repeat and FYVE domain containing 1;Rabankyrin-5	22	20	20	20	16	20	10	11	8	11	7	20	18	19	19	20	12	11	7	11	10	67102.8	66626	67168.6	68510.4	75047.1	86018.9	86754.3	85398.2	86866.1	91219.7	68390.7	73652.4	77040.2	80564.4	73159.5	68522.6	91284.6	98670.6	87577.8	93979.2	16.0341	16.0238	16.0355	16.064
244794.4;226868.8;235777.05;247758.03;247373.64	A0A6I8PL47;A0A6I8RK59;A0A6I8RNQ6;A0A8J0SW97;A0A8J1ISA4	med12	Xenopus tropicalis	Mediator complex subunit 12;Mediator complex subunit 12;Mediator complex subunit 12;Mediator of RNA polymerase II transcription subunit 12 isoform X1;Mediator of RNA polymerase II transcription subunit 12 isoform X2	2	1	2	2	2	2	1	0	0	1	0	2	2	2	2	2	2	2	1	1	0	41666.5	29402	64482.1	45989	36622.9	58557	NaN	NaN	63806.2	NaN	59753.7	78205.2	77940.2	56189.8	59477.6	61737.9	51685.6	119236	90519.6	NaN	15.3466	14.8436	15.9766	15.489
16567.35;19253.43	A0A6I8PL74;B3DLZ2	bola1;LOC100170577	Xenopus tropicalis	BolA family member 1;LOC100170577 protein (Fragment)	4	4	4	4	4	4	2	2	2	3	2	4	4	4	4	4	2	3	1	1	3	105765	116604	125655	131557	120947	53721.5	6447.34	47250	33332.7	40602.2	57469.7	80222.5	86741.4	103854	124930	71217.3	64723.9	105274	62624.1	86657.3	16.6905	16.8313	16.9391	17.0053
46615.36;45493.12	A0A6I8PL81;Q28ES9	lancl1	Xenopus tropicalis	Glutathione S-transferase LANCL1	5	5	3	4	4	4	2	3	3	3	2	5	4	5	3	3	2	2	2	2	1	154108	161000	138712	105436	100519	88731.5	89137.4	66288.2	39139.6	60706.8	156456	114507	143051	92455.4	76432	73160.7	74184.1	33406.5	61048.8	56020	17.2336	17.2967	17.0817	16.686
100346.39;100418.5;100304.39;100418.5	A0A6I8PLB5;A0A8J1JDV1;A0A8J1JGC4;Q0V9S9	drc7	Xenopus tropicalis	Dynein regulatory complex subunit 7	1	1	1	1	1	1	1	1	1	1	1	1	1	1	1	1	1	1	1	1	1	23967	34414.6	33805.5	31863	21911.2	97024.7	85184	68075.9	86389.9	97982	29296.5	31610.6	37363.1	58246.6	45231.9	101428	120899	104265	104280	111363	14.5488	15.0707	15.045	14.9596
30809.4;30342.82;30545.08;24074.7	A0A6I8PLK3;A0A7D9NLC9;A0A8J0QIP3;A0A8J0R5R0	;;gatd3alb.1;gatd3ala	Xenopus tropicalis	Uncharacterized protein;Uncharacterized protein;Glutamine amidotransferase-like class 1 domain-containing protein 3A, mitochondrial;Uncharacterized protein LOC100145051 isoform X1	2	2	2	1	1	2	0	2	2	2	1	1	1	2	2	2	0	0	0	1	0	9020.59	32946.3	18241.1	12410.2	25082.7	NaN	21432.3	23326.8	6751.13	12022.5	14824.8	24802.8	32182.8	15360.5	24514.7	NaN	NaN	NaN	25639.1	NaN	13.139	15.0078	14.1549	13.5992
33410.76;34625.07	A0A6I8PLL4;A8E5X6	aven;LOC100127635	Xenopus tropicalis	Apoptosis, caspase activation inhibitor;LOC100127635 protein (Fragment)	4	4	4	3	4	3	3	1	1	2	2	3	3	2	4	3	2	3	1	1	0	48212.6	50451.7	38031.8	38077.9	41193.6	30888.6	29028.3	42452.9	14513.2	31527.2	44989.5	34764.5	33364.1	31214.7	34964.2	29317.1	18884	45337.4	26339	NaN	15.5571	15.6226	15.2149	15.2167
44991.57;35356.56;44208.74	A0A6I8PLM2;Q28HD4;Q68F75	dek	Xenopus tropicalis	DEK proto-oncogene;DEK oncogene (DNA binding);DEK proto-oncogene	5	4	4	4	4	4	3	2	3	3	3	5	4	5	5	4	3	4	3	4	4	69895.6	68267.5	77914	85274.3	59170.2	108334	82017	85999.4	111396	104802	86702.3	67227.4	71771.3	68126	74061.6	108747	86806.4	65987.3	91232.3	122667	16.0929	16.0589	16.2496	16.3798
82582.04;93684.12;82172.62;83485.08;83271.84;92371.67;81269.58;82394.83	A0A6I8PLY7;A0A6I8SJN1;A0A8J0SN25;A0A8J0SPK2;F6YTR4;F7A2I4;Q0VA02;Q28BL4	trim36	Xenopus tropicalis	RING-type E3 ubiquitin transferase	3	3	3	3	2	3	2	1	3	2	2	2	3	3	3	3	2	2	1	2	2	23564.4	22868.3	21940.3	12069	23113	37259.8	33774.2	48775.5	27709.2	47085.6	22246.7	24170.8	26491	16103.9	19290.8	54789.6	49358.9	36987.4	32361	26671.9	14.5243	14.4811	14.4213	13.559
77131.68;75952.41;64371.06;64914.7	A0A6I8PM29;A0A6I8QP83;A0A8J0S6N9;A0A8J1J2B7	trmt44	Xenopus tropicalis	tRNA (uracil-O(2)-)-methyltransferase	2	2	2	1	2	2	0	1	1	1	1	2	1	1	2	1	0	1	1	0	0	34291.8	33578.3	5636.37	27644.3	44128	NaN	51956	57574.6	59290.4	64559.9	33816.9	32276.4	25142.4	27469.7	33415.9	NaN	55363.9	71420.8	NaN	NaN	15.0656	15.0352	12.4606	14.7547
81240.93;76512.46;80825.53;84798.98;82004.8;80691.26;80820.37	A0A6I8PM59;A0A6I8QJ84;A0A6I8REB1;A0A6I8RQK5;A0A6I8SHU6;A8KBC3;F7EKB3	gpd2	Xenopus tropicalis	Glycerol-3-phosphate dehydrogenase	12	11	12	10	12	12	8	7	8	8	8	7	12	12	12	12	8	9	5	9	6	52377.8	50017.8	55454.6	63817.6	67298.2	80880	58288.7	68856.2	74619.1	73820.1	45913.8	51140.1	60552.7	67768	61257	64881	64960.1	37829.5	65680.5	68496.5	15.6767	15.6102	15.759	15.9617
26866.9;26511.46	A0A6I8PMB1;Q6DIK8	yeats4	Xenopus tropicalis	YEATS domain-containing 4;YEATS domain containing 4	2	1	2	1	0	2	0	0	0	0	1	2	2	1	1	1	0	0	0	0	0	3831.22	8831.33	8632.7	NaN	6637.13	NaN	NaN	NaN	NaN	2304.4	6690.47	2805.94	6642.02	7387.23	8706.41	NaN	NaN	NaN	NaN	NaN	11.9036	13.1084	13.0756	NaN
90750.56;94972.07;92058.97;91436.38;92256.89;89302.84;86030.42;88118.53	A0A6I8PMC0;A0A6I8PX98;A0A6I8QNE6;A0A6I8RAY5;A0A803JSN7;A0A803K141;A0A8J1JG67;F7DS97	evi5	Xenopus tropicalis	Ecotropic viral integration site 5;Ecotropic viral integration site 5;Ecotropic viral integration site 5;Ecotropic viral integration site 5;Ecotropic viral integration site 5;Ecotropic viral integration site 5;Ecotropic viral integration site 5 protein homolog isoform X4;Ecotropic viral integration site 5	8	7	7	8	6	6	3	4	5	4	4	7	8	8	8	6	4	4	1	4	4	21498	23936	24860.4	33296.1	27527.1	18548.9	19440.4	17732.2	26057.9	25964.6	31907.7	31498.5	25842.1	27824.1	30331.3	23567.1	31881.8	18739.8	30785.4	39733.8	14.3919	14.5469	14.6016	15.0231
39569.8;39588.84	A0A6I8PMF9;A0A8J0QBR2	rtca	Xenopus tropicalis	RNA 3'-terminal phosphate cyclase	10	9	9	9	10	9	6	6	6	7	7	9	9	10	9	9	6	6	8	7	8	437198	447652	476510	660544	637150	378812	407668	294432	471281	504893	488815	440721	421283	587434	582267	341252	336361	400184	516717	531623	18.7379	18.772	18.8621	19.3333
71444.89;68872.11;74131.84	A0A6I8PMH7;A0A6I8RR70;A9JTS8	appl2	Xenopus tropicalis	Adaptor protein, phosphotyrosine interacting with PH domain and leucine zipper 2;Adaptor protein, phosphotyrosine interacting with PH domain and leucine zipper 2;Appl2 protein	13	11	12	12	12	12	8	7	9	7	7	10	11	13	10	12	7	9	7	7	9	43053	38495.8	47408.7	45590.1	44861.8	37485.4	30790.1	32259.6	41985	33912.3	39735.6	39369.2	36588.6	40389.4	35608	30478.2	44115	37621.6	44201.8	40752.4	15.3938	15.2324	15.5329	15.4764
88141.13;93954.9;90821.28;94373.43;90403.78;85007.52;89325.62	A0A6I8PMJ1;A0A6I8QAM1;A0A6I8QSD0;A0A803JL14;A0A803K3A7;A0A8J0SXP4;F6YRH1	zc3h11a	Xenopus tropicalis	Zinc finger CCCH domain-containing protein 11A isoform X1;Zinc finger CCCH-type containing 11A;Zinc finger CCCH-type containing 11A;Zinc finger CCCH-type-containing 11A;Zinc finger CCCH-type-containing 11A;Zinc finger CCCH domain-containing protein 11A isoform X2;Zinc finger CCCH-type containing 11A	5	4	5	5	3	5	0	0	1	2	0	5	5	3	3	4	0	0	0	0	0	14278.8	9690.13	7532.36	14768.8	8692.14	NaN	NaN	7756.19	5727.86	NaN	8892.66	5808.16	6707.99	4884.55	5641.64	NaN	NaN	NaN	NaN	NaN	13.8016	13.2423	12.8789	13.8503
79257.44;79142.35;78050.98	A0A6I8PML7;A0A8J0QDN2;B3DL59	ncstn;ncstn;LOC100170459	Xenopus tropicalis	Nicastrin	9	8	8	8	8	7	7	8	8	8	8	9	9	8	9	9	8	7	7	8	7	120867	130144	126894	138652	121860	181163	173899	160202	149334	185349	161944	143968	147604	114967	115604	194968	248142	254161	211016	240637	16.8831	16.9898	16.9533	17.0811
10694.09;13902.76;10493.89;10457.05	A0A6I8PMN5;A0A6I8SJY1;A0A803K5R5;Q28ED6	smdt1	Xenopus tropicalis	Essential MCU regulator, mitochondrial;Essential MCU regulator, mitochondrial;Essential MCU regulator, mitochondrial;Essential MCU regulator, mitochondrial	2	2	2	2	2	2	2	2	2	2	2	2	2	2	2	2	2	2	2	2	2	354418	335466	223664	91400.5	154092	329674	243324	414066	184310	200647	271893	280911	360333	187519	223572	213043	182384	195358	159327	133822	18.4351	18.3558	17.771	16.4799
367298.52;362192.4;359325.74;364236.25	A0A6I8PMP5;A0A6I8S5P6;A0A6I8SF63;A0A8J0T2M5	golgb1	Xenopus tropicalis	Golgin B1;Golgin B1;Golgin B1;Golgin subfamily B member 1 isoform X2	11	9	7	7	9	10	2	2	2	3	2	10	10	9	6	9	2	0	0	1	2	85201.6	49524.6	94640.2	112533	53750.1	48492	31478.4	28631.3	79743.4	17925.2	59209.2	54348.6	58636.6	44367.3	49364.9	72513.6	NaN	NaN	238417	47277.2	16.3786	15.5959	16.5302	16.78
228996.17;253178.73	A0A6I8PMP9;A0A8J0SWA2	kntc1	Xenopus tropicalis	Kinetochore-associated 1;Kinetochore-associated protein 1	20	18	18	19	13	18	11	9	11	11	10	18	19	20	15	15	10	10	8	8	10	118903	125574	115909	88790.2	107900	90909.7	97415.2	77312.9	73101.3	78787.4	105873	104475	108610	100595	89811	87426.5	81647.5	72902.7	84618.7	83436.4	16.8594	16.9382	16.8226	16.4381
33950.06;35525.8	A0A6I8PMX6;Q5I0S6	atg3	Xenopus tropicalis	Ubiquitin-like-conjugating enzyme ATG3	8	8	8	8	8	8	7	7	8	7	7	8	8	8	8	8	8	7	5	7	6	723572	771859	724830	603601	646077	949422	931238	1.02053e+06	948798	1.03811e+06	664094	735275	680505	560368	670326	899037	851587	1333266	792515	1.09766e+06	19.4648	19.558	19.4673	19.2032
36963.21;43498.05;35004.96;33658.46	A0A6I8PMZ6;A0A6I8R2M5;A0A803J4Q7;A0A803K3S2	tyw5	Xenopus tropicalis	tRNA wybutosine-synthesizing protein 5;tRNA-yW synthesizing protein 5;tRNA-yW synthesizing protein 5;tRNA-yW synthesizing protein 5	5	5	5	3	3	4	3	2	3	3	3	5	5	5	5	5	1	2	2	1	1	75126.5	65756.8	76171.7	36064.1	87407.1	97071.9	105244	121830	82779	118008	75841.6	90241	84336.9	72512.1	75924.8	51988.7	27210.7	77538.7	34181.8	111891	16.197	16.0049	16.217	15.1383
48240.92;44668.04;47924.59;48312.04;48441.16	A0A6I8PN17;A0A803JRG9;A0A803K3A5;A0A8J1IZG8;Q6GLG1	smarce1	Xenopus tropicalis	SWI/SNF related, matrix associated, actin dependent regulator of chromatin, subfamily e, member 1;SWI/SNF-related, matrix-associated, actin-dependent regulator of chromatin, subfamily e, member 1;SWI/SNF-related, matrix-associated, actin-dependent regulator of chromatin, subfamily e, member 1;SWI/SNF-related matrix-associated actin-dependent regulator of chromatin subfamily E member 1 isoform X2;…	12	10	10	12	10	12	5	6	6	7	6	11	11	11	11	12	4	6	3	6	5	71466.7	69379.7	71869.9	58526	73697.6	37224.1	40478.5	56094.1	40707	45438	69416.6	73965.3	67116.4	42192.9	68337.6	48148.5	38189	48534.1	26780.6	23389.2	16.125	16.0822	16.1331	15.8368
154075.27;162786.58	A0A6I8PN43;A0A803JIW2	vcl	Xenopus tropicalis	Vinculin	66	63	62	60	54	59	44	37	44	42	47	64	58	64	59	59	37	45	35	44	41	1.60303e+06	1412550	1.57968e+06	1.24251e+06	1.18352e+06	903019	981835	765302	867906	860006	1.4326e+06	1.41602e+06	1.34234e+06	1.05279e+06	1.28696e+06	918808	975938	996088	916470	932064	20.6124	20.4299	20.5912	20.2448
34550.14;34565.15	A0A6I8PN68;Q28EB0	prss8	Xenopus tropicalis	Serine protease 8;Novel trypsin family protein	1	1	1	1	1	1	1	1	0	1	1	1	1	1	1	1	0	1	0	1	1	10193.6	8573.83	10350.8	7696.08	11776.7	7392.46	8597.08	NaN	17766.4	14774.8	22935.5	13845.1	11036.9	14595.4	9271.04	NaN	8805.03	NaN	6221.15	7856.79	13.3154	13.0657	13.3375	12.9099
33279.01;33335.07	A0A6I8PN78;A0A8J0PJH6	slc25a21	Xenopus tropicalis	Mitochondrial 2-oxodicarboxylate carrier	7	6	6	6	7	6	4	4	4	2	4	6	6	6	7	6	5	4	3	4	4	73534.2	64764.3	74738.7	45048.3	42790.9	51227	48328.8	44218.3	12884.4	21446.2	86774.1	71006.9	82123.9	44667.4	43314.6	28593.2	61119.3	30222	27566.9	21689.1	16.1661	15.9829	16.1896	15.4592
20383.52;18770.69;18807.55;18454.21;19111.01;18120.88;17688.35	A0A6I8PNA8;A0A6I8PXL8;A0A803JAH2;A0A803JKK0;A8E5Q9;B5DES6;Q0VFP4	pop5;pop5;pop5;pop5;LOC779510;LOC779510;LOC779510	Xenopus tropicalis	Ribonuclease P/MRP protein subunit POP5;Ribonuclease P/MRP protein subunit POP5;Ribonuclease P/MRP protein subunit POP5;Ribonuclease P/MRP protein subunit POP5;Ribonuclease P/MRP protein subunit POP5 (Fragment);Ribonuclease P/MRP protein subunit POP5 (Fragment);Ribonuclease P/MRP protein subunit POP5 (Fragment)	1	1	1	1	1	1	0	0	0	1	1	1	1	1	1	1	1	0	0	0	1	28399.8	24622.3	40446.2	30188	16272.8	NaN	NaN	NaN	9154.27	18610.8	50703.9	40818	33851.4	26766.5	37384.2	10582.3	NaN	NaN	NaN	7935.89	14.7936	14.5877	15.3037	14.8817
44797.33;43588.31	A0A6I8PNB0;A0A803KFF1	wasll	Xenopus tropicalis	Neural Wiskott-Aldrich syndrome protein;Neural Wiskott-Aldrich syndrome protein-like	10	10	10	10	9	10	8	8	8	8	8	10	10	10	10	8	5	7	6	7	6	98595.6	140291	111622	117756	114577	115072	159765	115066	189730	118363	123766	130147	106723	146423	103422	107595	160726	88810.2	134177	176822	16.5892	17.0981	16.7683	16.8454
136778	A0A6I8PNB6	raph1	Xenopus tropicalis	Ras association (RalGDS/AF-6) and pleckstrin homology domains 1	17	16	15	17	16	15	11	10	12	14	13	17	17	17	15	16	12	12	8	10	12	177206	162695	190902	179469	194563	122663	136421	119619	136371	149254	171775	187270	163440	171641	166149	146430	142885	174187	162393	150702	17.4351	17.3118	17.5425	17.4534
68006.99;52614.09;64298.69	A0A6I8PNB8;A0A6I8QAQ1;A0A6I8QS19	ints11	Xenopus tropicalis	Integrator complex subunit 11	7	6	6	5	5	6	2	2	2	2	2	5	6	6	5	5	2	2	2	2	2	164898	163202	158803	143003	147830	173967	149703	148953	104878	129616	158282	126836	155222	155340	147703	198615	210233	161517	132417	167326	17.3312	17.3163	17.2769	17.1257
31953.67;32100.91;31933.74	A0A6I8PND4;A0A8J0SR53;A4IH89	pitpna	Xenopus tropicalis	Phosphatidylinositol transfer protein alpha isoform	10	10	10	10	8	9	5	4	4	5	7	10	10	10	9	9	5	6	4	7	4	181331	198061	174753	134663	158178	91911.9	78691.9	120305	89556.4	111344	170972	182779	186867	93622.3	158543	90829.7	65890.1	100535	90618.6	54385.4	17.4683	17.5956	17.415	17.039
532757	A0A6I8PNH6		Xenopus tropicalis	Dynein heavy chain, cytosolic	256	225	229	229	232	241	167	177	183	186	173	238	231	233	248	232	173	176	142	177	178	2700942	2628396	2.65028e+06	2.6898e+06	2700238	1.942e+06	1.95779e+06	2.01803e+06	1.89801e+06	1934942	2.47346e+06	2.39893e+06	2.49789e+06	2.6783e+06	2.4452e+06	1.91487e+06	1.92696e+06	1.9252e+06	1.9074e+06	2.00117e+06	21.365	21.3258	21.3377	21.3591
15931.05;15870.18;15539.78	A0A6I8PNK1;A0A8J0QUS4;A9JS00	;isca2;LOC100135112	Xenopus tropicalis	FeS cluster biogenesis domain-containing protein;Iron-sulfur cluster assembly 2 homolog, mitochondrial;LOC100135112 protein (Fragment)	1	1	1	1	1	1	0	0	1	1	1	1	1	1	1	1	1	1	1	1	0	99452.2	96944.7	95406.2	24845.5	65712.5	NaN	NaN	130331	121176	62458.4	93554.7	96018.9	82490.1	74830.4	87334.7	84866.3	11244.2	92863.6	43451.7	NaN	16.6017	16.5649	16.5418	14.6007
44091.16;39820.13;44039.12	A0A6I8PNL3;A0A6I8PYR2;Q0P4I1	cep44	Xenopus tropicalis	Centrosomal protein of 44 kDa	4	3	4	3	3	3	2	2	3	3	3	4	4	4	3	3	3	3	3	3	3	21912.4	23341.2	20434.5	21271.5	27132.9	15952.1	24943.2	29570.6	24924.8	27702.3	17386	21659.5	22853.6	22050.2	21097	31775.5	33187.2	27410.2	33054	22195.7	14.4195	14.5106	14.3187	14.3766
48628.15;45419.51;39944.23	A0A6I8PNN7;F7AFC2;Q66KB4	maea	Xenopus tropicalis	E3 ubiquitin-protein transferase MAEA	1	0	0	1	1	1	0	0	0	0	0	1	1	1	1	1	0	0	0	0	0	NaN	NaN	5551.34	6888.09	4781.63	NaN	NaN	NaN	NaN	NaN	4847.14	6112.3	6279.33	2891.05	4860.68	NaN	NaN	NaN	NaN	NaN	NaN	NaN	12.4386	12.7499
84864.13;85119.45;81554.41;83917.06;83140.2	A0A6I8PNS4;A0A8J0R7E2;A0A8J1ITV1;B1H2J1;Q0IHV7	XB5835757;XB5835757;XB5835757;LOC779553;LOC779553	Xenopus tropicalis	Uncharacterized XB5835757;Uncharacterized protein LOC779553 isoform X1;Uncharacterized protein LOC779553 isoform X3;LOC779553 protein (Fragment);LOC779553 protein (Fragment)	4	2	3	3	3	3	2	2	2	1	1	3	4	2	4	3	2	1	1	1	1	25110.3	11184.5	38132.2	42317.6	24267	13207.9	17682.4	9619.9	22742	20791.3	18040.8	16178.4	6889.22	28405	19059.2	3203.58	9354.75	151891	128718	111247	14.616	13.4492	15.2187	15.369
64525.9	A0A6I8PNX0	irgq	Xenopus tropicalis	Immunity-related GTPase family, Q	2	2	1	2	2	1	0	0	0	0	1	2	2	2	2	2	0	0	0	0	0	13629.6	20359	21756.4	26190.8	17373.7	NaN	NaN	NaN	NaN	5769.34	18917.8	20967.3	20823	16899.7	23683.9	NaN	NaN	NaN	NaN	NaN	13.7345	14.3134	14.4092	14.6768
67653.03;28338.47;28207.28	A0A6I8PNX5;A0A6I8PZE4;B0BMG4	ogfod2;arl6ip4;arl6ip4	Xenopus tropicalis	ADP-ribosylation factor-like protein 6-interacting protein 4	3	3	3	2	1	3	0	0	1	1	2	3	3	3	3	2	0	1	0	1	0	16028.3	18693.7	25400.4	12952.1	13346.1	NaN	NaN	5335.12	4090.6	8252.11	16900	17200.3	25405.9	15112.2	24024.7	NaN	15926.7	NaN	15879	NaN	13.9683	14.1903	14.6326	13.6609
55016.29;64084.06;64624.42;55453.62;55680.92	A0A6I8PNY2;A0A6I8S4P5;F6RIF5;F6S675;Q28D47	impdh1	Xenopus tropicalis	Inosine-5'-monophosphate dehydrogenase;Inosine-5'-monophosphate dehydrogenase;Inosine-5'-monophosphate dehydrogenase;Inosine-5'-monophosphate dehydrogenase 1;Inosine-5'-monophosphate dehydrogenase	18	16	18	18	18	17	15	14	14	15	17	18	18	18	18	18	16	17	15	17	16	2.70768e+06	2.58534e+06	2675889	2.76447e+06	2.6519e+06	1.70117e+06	1.73211e+06	2.26789e+06	1.96887e+06	1.98164e+06	2.53555e+06	2422432	2721778	2.38479e+06	2.38799e+06	2520466	2.15753e+06	2530896	2.26027e+06	1937822	21.3686	21.3019	21.3516	21.3986
41132.28;51757.21	A0A6I8PNY8;A9JTM9	asl	Xenopus tropicalis	Argininosuccinate lyase	10	9	9	9	8	9	5	6	8	6	6	8	8	9	8	8	5	5	5	5	5	48858.5	80437.2	67680.2	55585.8	69724	59859	75865.3	86988.3	38885.8	71658.4	43943.9	78625.2	74833.3	51948.9	60283.7	63340.2	100642	76029.6	53817.4	94370.8	15.5763	16.2956	16.0464	15.7624
77784.66;76084.68;84538.5;78075.11;76742.46	A0A6I8PP02;A0A6I8Q1W0;A0A6I8QXB3;A0A6I8RS80;A0A8J0QJY0	gmps	Xenopus tropicalis	GMP synthase (glutamine-hydrolyzing)	28	25	25	26	25	26	20	18	22	20	21	28	25	27	25	26	17	20	13	21	18	610286	579299	536608	537282	559956	325568	367437	346263	314750	341382	555508	478145	498270	508529	435608	318031	357942	390384	341403	343179	19.2191	19.1439	19.0335	19.0353
27894.97;39920.83	A0A6I8PP16;A0A8J0SLA8	;sirt3	Xenopus tropicalis	protein acetyllysine N-acetyltransferase;NAD-dependent protein deacetylase sirtuin-3, mitochondrial	2	1	1	1	1	2	1	0	1	1	1	1	1	2	2	1	1	1	0	1	2	2960.33	7617.74	14016	16591.7	18167.4	6108	NaN	12223.5	16695.4	17834	11038.9	9509.5	11409.9	18272.8	18129.6	14140.6	11390.5	NaN	15042.9	23202.6	11.5315	12.8951	13.7748	14.0182
80136.56;80150.58	A0A6I8PP59;Q0IIZ0	lima1	Xenopus tropicalis	LIM domain and actin binding 1;Epithelial protein lost in neoplasm beta	14	14	14	13	11	14	10	9	11	10	11	14	13	13	13	13	9	8	8	9	8	76722.5	97365.9	90656.8	85138.1	74885.8	75535.1	101600	78133.8	105315	96472.9	94214.5	95012.5	86281.9	61597.2	90393.3	72256.4	103438	95888.7	95669.3	104117	16.2274	16.5711	16.4681	16.3775
15495.7;16934.51	A0A6I8PP77;Q28E80	znhit3	Xenopus tropicalis	Zinc finger, HIT-type containing 3;Zinc finger HIT domain-containing protein 3	2	1	1	0	2	2	2	2	1	0	0	2	2	2	2	1	1	1	0	1	1	49731.6	56746.3	NaN	99338.5	98076.1	41219.5	36302.9	119909	NaN	NaN	91796.2	81661.8	62282.7	79962.5	401.632	80824.7	93214	NaN	75619.3	86666.3	15.6019	15.7922	NaN	16.6001
89022.04;88893.91;87005.83;88697.66	A0A6I8PP83;A9UM40;G1K3E9;Q28C02	clcn7;LOC733969;spast;clcn7	Xenopus tropicalis	Chloride channel protein	4	4	4	3	3	3	2	2	2	2	1	4	4	4	4	3	2	1	1	1	1	56977.4	55567.6	55562	34521.2	57512.9	67116.2	92235.7	81849.5	54138.5	79770.6	54906.9	49122.3	58409.4	37533.9	48217.5	119158	148602	141120	115190	125925	15.7981	15.762	15.7618	15.0752
143340.65;146678.6;146435.33;146747.71;143000.48	A0A6I8PPB3;A0A6I8R8C6;A0A8J0S941;B2GUE8;B5DE99	upf2;upf2;upf2;upf2;LOC100158573	Xenopus tropicalis	UPF2, regulator of nonsense mediated mRNA decay;UPF2, regulator of nonsense mediated mRNA decay;Regulator of nonsense transcripts 2 isoform X2;LOC100158573 protein;LOC100158573 protein (Fragment)	31	31	28	26	27	29	15	16	17	19	17	30	30	30	23	29	17	17	11	15	15	269206	256459	255959	238492	274338	258500	224048	215169	196217	258987	230811	226058	224146	236091	236901	208945	288330	277013	204350	239855	18.0384	17.9684	17.9656	17.8636
27491.3	A0A6I8PPC7	knstrn	Xenopus tropicalis	Kinetochore localized astrin (SPAG5) binding protein	3	3	3	3	3	3	1	1	1	1	1	3	3	3	3	2	1	1	1	1	1	20468	22603.4	23041.1	22010.8	20726.5	18536.3	11512.8	31024.2	14488.6	24919.1	26846.7	25838.4	26308.6	23572.5	32575.2	52006.6	44384.1	41488.1	29671.9	25606.6	14.3211	14.4643	14.4919	14.4259
276081	A0A6I8PPD8	pkd1l2	Xenopus tropicalis	Polycystic kidney disease protein 1-like 2	2	1	2	2	1	1	1	1	2	1	1	2	2	2	2	1	2	2	2	2	2	169676	115342	137327	93632.3	100730	172552	142836	166350	121864	137373	191036	227057	140870	189731	154272	198623	218724	192503	165758	123160	17.3724	16.8156	17.0673	16.5147
47324.99;46786.34;47214.85;46786.34	A0A6I8PPE2;A0A8J1JGV2;Q28HV8;Q66JF3	mknk1	Xenopus tropicalis	MAP kinase-interacting serine/threonine-protein kinase 1	1	1	1	1	1	1	1	1	1	1	1	1	1	1	1	1	1	1	1	1	1	52907.6	59285.4	50402.8	70857.3	66367.8	105657	108289	55457.5	85668.1	55992.6	80692.7	56596	63441.5	100814	64770.4	69672.7	143146	122081	96765.8	98456.1	15.6912	15.8554	15.6212	16.1126
165915.59;168532.32;165839.63;171251.39;166005.08;171065.18;170937.01	A0A6I8PPF8;A0A6I8QDU1;A0A6I8RBD6;A0A6I8RWF4;A0A6I8RY01;A0A8J1JU86;A0A8J1JWP3	rere	Xenopus tropicalis	Arginine-glutamic acid dipeptide repeats;Arginine-glutamic acid dipeptide repeats;Arginine-glutamic acid dipeptide repeats;Arginine-glutamic acid dipeptide repeats;Arginine-glutamic acid dipeptide repeats;Arginine-glutamic acid dipeptide repeats protein isoform X1;Arginine-glutamic acid dipeptide repeats protein isoform X2	1	1	1	1	1	0	0	0	0	0	0	1	1	1	1	1	0	0	0	0	1	8898.55	6737.21	9844.48	7125.56	NaN	NaN	NaN	NaN	NaN	NaN	7998.38	8329.72	6283.98	5387.01	5579.23	NaN	NaN	NaN	NaN	3534.48	13.1194	12.7179	13.2651	12.7988
124360.89;123154.35;124840.45;125297.5;120993.88;120494.18;128814.72;125769.22;121323.23	A0A6I8PPH7;A0A6I8QPA3;A0A6I8QZA3;A0A6I8R7F9;A0A6I8RUS0;A0A6I8RY84;A0A6I8SJL1;A0A6I8SUA4;Q28BY1	usp25	Xenopus tropicalis	ubiquitinyl hydrolase 1	2	0	1	0	2	2	0	0	0	0	0	2	1	2	2	1	0	0	0	0	0	NaN	4806.75	NaN	3663.61	6193.95	NaN	NaN	NaN	NaN	NaN	3582.32	4740	2910.84	3777.86	2229.68	NaN	NaN	NaN	NaN	NaN	NaN	12.2308	NaN	11.8391
86153.82;83241.34;81612.31	A0A6I8PPJ8;A0A803K1H0;A0A8J0QMW0	mtif2	Xenopus tropicalis	Translation initiation factor IF-2, mitochondrial;Translation initiation factor IF-2, mitochondrial;Translation initiation factor IF-2, mitochondrial	10	10	10	10	8	10	8	6	8	8	9	9	9	8	9	10	7	7	4	6	6	91567.6	82847.1	87970.9	112168	94575.8	112629	92021.4	92004.8	111541	80541.1	113786	91916.9	92538.4	110848	95282.2	99916.2	91662.6	77788.8	101390	86897.3	16.4825	16.3382	16.4247	16.7753
163067.29;160826.42;159019.75	A0A6I8PPK7;A0A6I8RBY3;A0A803KD06	fanca	Xenopus tropicalis	FA complementation group A	4	4	4	3	3	2	2	3	2	2	2	4	4	3	4	4	2	1	2	2	2	28764.8	24510	24667.1	28134.6	31149.6	38170.9	44721.9	35470	37135.3	47741.4	34673.2	42818.7	38154.1	36439.3	34978.5	46351.1	77871.5	50713.6	45953.8	38993.2	14.812	14.5811	14.5903	14.7801
16366.75;16626.06;16706.09	A0A6I8PPN1;A0A6I8SFD6;A4IIA5	mrpl52;mrpl52;LOC100124974	Xenopus tropicalis	Large ribosomal subunit protein mL52;Large ribosomal subunit protein mL52;Large ribosomal subunit protein mL52 (Fragment)	3	3	3	2	2	2	2	2	2	3	3	3	3	3	2	3	2	2	2	2	1	141850	156533	140889	140955	193145	114874	149628	165273	187782	238661	158427	96673.8	153920	171310	204623	195685	137981	123567	148484	217618	17.114	17.2561	17.1042	17.1049
75602.73;76806.06;74008.98;76158.43;70889.55;76158.43	A0A6I8PPN4;A0A6I8SUR5;A0A803JXP4;A0A8J1JKU9;F6X918;Q28BM0	dym	Xenopus tropicalis	Dymeclin	6	4	5	5	5	5	2	3	4	4	5	5	5	4	5	5	1	3	3	3	3	43398	43748.8	43331.1	41347.6	44384.4	45359.4	37718.5	39280.2	22935.1	40355.2	40940.8	44603.5	43777	48293.4	48791.7	63577.4	46253.7	29422.3	27693	36373.6	15.4053	15.417	15.4031	15.3355
84295.13;79210.54;76442.21;83698.47;74578.03	A0A6I8PPQ3;A0A803JGY0;A0A803JKX6;A0A803K1P9;Q6P1V6	rnf10	Xenopus tropicalis	E3 ubiquitin-protein ligase RNF10	2	2	2	1	2	2	1	0	0	1	0	2	2	2	2	2	0	0	0	0	0	7530.67	4309.65	11672.9	13601.6	9382.12	4938.63	NaN	NaN	4478.63	NaN	10252.2	9176.74	7774.16	10891.8	12151.5	NaN	NaN	NaN	NaN	NaN	12.8786	12.0734	13.5109	13.7315
63984.87;65066.96;65454.81;73692.03;67829.1;72591.55;60212.39;67101.27	A0A6I8PPQ8;A0A7D9NKM2;A0A803JCT9;A0A803JIL6;A0A803JVI2;A0A8J1JBX5;A0A8J1JBX7;A0A8J1JEC1	taf6	Xenopus tropicalis	Transcription initiation factor TFIID subunit 6	9	8	8	6	7	8	4	3	4	4	5	8	8	9	8	8	3	6	3	5	5	28832.2	25065.1	27321	31333.7	37247.7	46654.6	40729	29914.2	38030.4	33676.8	27736.3	30380	25413.4	39542.6	28069.3	21476.3	30155.8	35302.2	24873.4	30999	14.8154	14.6134	14.7377	14.9354
154226.16;154636.65;151805.18;153633.43;154297.24;154043.92;154707.73;153562.35	A0A6I8PPR8;A0A6I8R5X8;A0A6I8RZZ3;A0A8J0SQN2;A0A8J0T1P6;A0A8J1JN90;A0A8J1JN92;F7E4A4	carmil1	Xenopus tropicalis	Capping protein regulator and myosin 1 linker 1;Capping protein regulator and myosin 1 linker 1;Capping protein regulator and myosin 1 linker 1;F-actin-uncapping protein LRRC16A isoform X5;F-actin-uncapping protein LRRC16A isoform X3;F-actin-uncapping protein LRRC16A isoform X4;F-actin-uncapping protein LRRC16A isoform X1;Capping protein regulator and myosin 1 linker 1	12	9	10	9	6	9	2	4	3	3	4	9	9	8	6	5	4	3	2	4	4	28112.8	24986.8	28647.3	21472.3	28726.8	13939.7	33357.5	32487.3	23128.1	27733.3	27121.2	25074.4	26846.2	22728.4	27218.7	23735.6	26069	31538.9	17431	21902.7	14.7789	14.6089	14.8061	14.3902
95915.37;95345.71	A0A6I8PPS5;A0A8J0R3U8	alg13	Xenopus tropicalis	ubiquitinyl hydrolase 1	6	6	6	5	6	6	2	3	4	3	4	6	5	6	6	5	5	3	2	4	3	52550.6	61686.4	48855.4	44904.4	62759.8	51503.6	41253.8	66807.2	50009.8	50934.5	35657.2	40539.6	49213.9	42474.1	44109.3	39770.5	57918.8	16912.6	66405.4	52619.4	15.6814	15.9127	15.5762	15.4546
58724.13;54051.67	A0A6I8PPU5;Q28BU4	wars1	Xenopus tropicalis	Tryptophan--tRNA ligase, cytoplasmic;Tryptophan--tRNA ligase, cytoplasmic	21	20	19	18	20	19	12	16	16	16	16	20	19	20	18	19	16	17	13	15	16	284724	295053	305386	277012	284058	164633	174657	177991	154694	188687	269939	255912	288547	264015	266147	188598	172094	204217	189261	160325	18.1192	18.1706	18.2203	18.0796
48458.23;53675.06;52700.86;51593.78	A0A6I8PPW1;A0A803JR52;Q3LS18;Q6GL54	csnk1g1	Xenopus tropicalis	Casein kinase I isoform gamma-1	1	1	1	1	1	1	1	1	1	1	1	1	1	1	1	1	0	1	1	1	1	40977.3	71646.5	22575.2	12611.2	57921	50646.4	39604	51989.5	27328.1	40110.9	45557.8	44957.1	55486.4	34426.4	39319.2	NaN	27656.4	42059.5	29232.8	38035.3	15.3225	16.1286	14.4625	13.6224
78634.4	A0A6I8PPW4	fastkd2	Xenopus tropicalis	FAST kinase domain-containing protein 2, mitochondrial	8	6	4	7	7	7	4	3	5	5	3	7	8	8	7	8	4	6	3	3	2	37101.9	34851.1	39260.2	50883.3	50756.9	78744.3	78763.4	54489.8	57613.6	74002	47275	38558.9	42516.3	56980.9	44584.6	43968.2	46416.1	70905.9	67261.6	54836.6	15.1792	15.0889	15.2608	15.6349
45944.68;43479.87	A0A6I8PPX2;Q28EA9	vps37a	Xenopus tropicalis	Vacuolar protein sorting 37 homolog A;Hepatocellular carcinoma-related HCRP1	4	4	4	3	3	4	3	2	3	2	3	3	3	3	3	3	2	2	2	2	2	38696.8	30423.8	35727.7	39794.1	48659.7	84012.5	5230.73	27840.7	5251.13	25690.1	37001.7	63274.6	58968.2	43158.9	57425.2	6021.04	116647	10201.4	5370.71	38588.3	15.2399	14.8929	15.1248	15.2803
24926.2	A0A6I8PPX4	uchl1	Xenopus tropicalis	Ubiquitin carboxyl-terminal hydrolase	14	12	12	13	13	12	12	11	11	11	11	13	13	13	13	12	12	11	12	11	12	25379526	24219290	21793090	19071698	18201788	19084670	18823162	17163468	17816120	16429826	16919448	17264718	16960128	16923066	17613526	15774695	16959858	20071338	15937064	17440328	24.5972	24.5297	24.3774	24.1849
93604.76;91173.85;95491.05	A0A6I8PPZ8;A0A803KH18;F6SD57	rbm25	Xenopus tropicalis	RNA binding motif protein 25;RNA binding motif protein 25;RNA-binding motif protein 25	10	9	10	9	7	10	2	2	4	4	4	8	9	9	6	9	1	1	0	2	1	74482.2	71044.1	72884.1	64799.6	81898.5	24256	57049.2	47624.5	52160.4	38308.3	76422.8	63730.3	67772	30712.7	71543.3	75482.4	51860.7	NaN	39750.2	57561.8	16.1846	16.1164	16.1533	15.9837
111945.74;116984.97;117234.35;111696.36	A0A6I8PQ37;A0A8J0SYE9;A0A8J0T0C9;F6VGP9	smtn	Xenopus tropicalis	Smoothelin;Smoothelin isoform X2;Smoothelin isoform X1;Smoothelin	10	10	10	10	10	9	2	1	4	2	6	10	10	10	9	10	4	6	3	4	5	62650.8	59999.6	67722.9	59770.8	64651.2	63344.9	73714.9	42588.4	67960.6	43701.2	84084.8	77834.2	78407.5	69656.4	84430.9	46154.7	77486.2	98040.1	74722.9	88044.4	15.935	15.8727	16.0474	15.8672
118892.69;119003.93;117964.72	A0A6I8PQ41;A0A6I8SWI9;B3DLM9	herc4	Xenopus tropicalis	HECT and RLD domain containing E3 ubiquitin protein ligase 4;HECT and RLD domain containing E3 ubiquitin protein ligase 4;LOC100036667 protein	12	12	11	11	11	12	5	6	7	7	9	10	11	11	11	11	6	7	4	6	5	136711	134818	152403	173416	172866	155479	105469	135113	158305	146689	138896	150037	153876	168980	163284	168036	149031	193803	173743	165921	17.0608	17.0406	17.2175	17.4039
40791.4	A0A6I8PQ43		Xenopus tropicalis	Protein-L-isoaspartate O-methyltransferase domain-containing protein 1	2	2	2	2	2	2	1	1	1	1	1	2	2	1	2	2	1	1	1	1	1	69860.6	67285.9	82258.6	79888.6	74483.2	211428	218327	159688	175193	143443	90474.4	84294.7	82828.1	71764.8	67346.9	148313	168750	238740	128497	163529	16.0922	16.038	16.3279	16.2857
20839.83;20552.46;20170.08;20184.11	A0A6I8PQ62;A0A6I8SKU8;A0A803KJN2;Q28GZ9	commd8	Xenopus tropicalis	COMM domain containing 8	3	3	3	3	3	3	1	1	3	3	2	3	3	3	3	3	1	3	1	3	2	23221.2	28892.6	22914.6	36878.5	42676.6	29389.6	32001.1	18856	34525.7	49899.9	28045.7	30896.6	30761.2	29835.4	34606.6	29346.7	22665.1	19263.5	27610.6	20285.5	14.5032	14.8184	14.484	15.1705
39385.13;48613.87;38496.09;38495.15	A0A6I8PQ90;A0A6I8PVZ3;F6QIK9;Q6GL80	hmbs	Xenopus tropicalis	hydroxymethylbilane synthase	8	6	7	6	8	6	5	5	5	5	5	8	6	6	7	6	5	5	5	5	6	120592	123741	122828	101122	119735	80639.3	77330.9	82499.9	87670.4	103995	101448	134343	126243	81529.9	100447	96750.1	73524.2	102207	110364	79877.3	16.8798	16.917	16.9063	16.6257
35826.94;37782	A0A6I8PQC4;A0A803JVK6	aasdhppt	Xenopus tropicalis	L-aminoadipate-semialdehyde dehydrogenase-phosphopantetheinyl transferase	3	3	3	1	1	1	1	1	0	1	1	3	3	2	1	1	1	1	0	0	0	14793.8	18049.2	13945.1	12391.1	10605.6	25762.8	11913	NaN	11396.5	19678.7	7380.91	15866.2	12007.4	8477.94	7628.33	10547.8	28593.5	NaN	NaN	NaN	13.8527	14.1396	13.7675	13.597
52231.42;52498.55;101812.87;52819.14;37949.32;45722.21	A0A6I8PQC6;A0A6I8PTT3;A0A6I8PV75;A0A6I8QA01;B5DDY6;Q28IV1	slc18a1;slc18a1;slc18a1;slc18a1;;LOC733714	Xenopus tropicalis	Solute carrier family 18 member A2;Solute carrier family 18 member A2;Solute carrier family 18 member A2;Solute carrier family 18 member A2;Major facilitator superfamily (MFS) profile domain-containing protein (Fragment);Novel solute carrier family 18 (Vesicular monoamine) slca18 protein	1	1	1	1	1	1	1	1	1	1	1	1	1	1	1	1	1	1	1	1	1	103015	97641.4	102670	73980.3	80407.1	44535.2	47385	44175.4	45205.6	39575.1	162588	124241	139576	130639	130724	42821.7	41129.2	23691.7	45094.3	43728.4	16.6525	16.5752	16.6477	16.1749
125794.28;124353.75;124225.62;118669.25;125666.15	A0A6I8PQD7;A0A6I8PWS4;A0A8J0QRL6;A0A8J0R3K0;A0A8J0R7Z6	fbf1	Xenopus tropicalis	Fas (TNFRSF6) binding factor 1;Fas (TNFRSF6) binding factor 1;Fas-binding factor 1 isoform X4;Fas-binding factor 1 isoform X5;Fas-binding factor 1 isoform X2	1	1	1	1	1	1	0	0	0	0	0	0	1	0	0	0	0	0	0	0	0	6.17306	678.532	4999.23	5072.2	880.323	NaN	NaN	NaN	NaN	NaN	NaN	1227.07	NaN	NaN	NaN	NaN	NaN	NaN	NaN	NaN	2.62599	9.40627	12.2875	12.3084
85573.85;85300.55	A0A6I8PQD8;Q66KC8	anapc5	Xenopus tropicalis	Anaphase-promoting complex subunit 5	6	6	6	5	4	6	3	3	3	2	3	5	5	5	5	5	2	3	1	4	3	30297.8	32324.8	27309.7	30402.7	31413.9	54327.4	55826.3	29588.1	37811.4	37874.8	31025.6	24496.5	22540.5	33688.7	24597.5	19048.4	28081.9	53390.6	17178.3	29089.8	14.8869	14.9804	14.7371	14.8919
48057.61;47090.75;46399.94;46501.03	A0A6I8PQE4;A0A6I8T1G6;F7BQE1;Q28E57	gramd2b	Xenopus tropicalis	GRAM domain containing 2B;GRAM domain containing 2B;GRAM domain containing 2B;GRAM domain-containing protein 3	4	3	3	4	1	4	2	3	2	2	1	4	4	3	2	4	3	2	1	2	1	34875.8	28582.5	23992	30743.6	42031.1	109796	93233.5	82338.8	102424	119971	30149.3	37232.3	33305.6	39725.1	37592.7	80706.6	75202.1	16223.4	68167.3	74205.4	15.0899	14.8028	14.5503	14.908
20460.12;23809.91;23880.99;20531.2	A0A6I8PQF6;A0A8J0SVQ4;A0A8J0SYV0;Q0VFP2	fam168b	Xenopus tropicalis	Myelin-associated neurite-outgrowth inhibitor	1	1	1	1	1	1	1	1	1	1	1	1	1	1	1	1	1	1	1	1	1	36885.5	31509.5	57942.9	56831.2	31145.4	104186	87452.9	111601	102336	67143.6	37077	54437.7	52282	67596.9	60770	77317	100156	170900	74229.2	116258	15.1708	14.9435	15.8223	15.7944
32005.38;35720.57;44338.15;35050.82	A0A6I8PQI1;A0A6I8RQ92;A0A8J0SGP8;B7ZTT4	;;lemd1;lemd1	Xenopus tropicalis	LEM domain-containing protein;LEM domain-containing protein;LEM domain-containing protein 1 isoform X1;LEM domain-containing protein 1 isoform 1	12	11	12	11	11	11	7	9	10	8	9	12	11	12	11	10	7	8	6	7	5	476271	467513	413593	447634	569366	284507	418720	437533	390197	516802	481487	503174	499633	409599	488370	430762	381391	479552	392881	446264	18.8614	18.8346	18.6579	18.772
133163.06;132622.36;136415.64;135594.79;137044.53;133040.88	A0A6I8PQI3;A0A6I8QH10;A0A803JU22;A0A8J0QLM5;F7DC04;Q07FY2	pan2;pan2;pan2;pan2;pan2;TGas103i11.1-001	Xenopus tropicalis	PAN2-PAN3 deadenylation complex catalytic subunit PAN2;PAN2-PAN3 deadenylation complex catalytic subunit PAN2;PAN2-PAN3 deadenylation complex catalytic subunit PAN2;PAN2-PAN3 deadenylation complex catalytic subunit PAN2;PAN2-PAN3 deadenylation complex catalytic subunit PAN2;Ubiquitin specific protease 52 (Fragment)	11	11	10	9	10	11	5	4	5	6	5	11	11	10	11	11	5	5	5	5	5	101281	101429	113678	100348	117857	101402	110831	83062	86643.2	95283.9	84541.4	104890	112193	101463	104719	84011.7	86727.3	94995	107158	97851.4	16.628	16.6301	16.7946	16.6146
61212.31;62111.41;62898.44;68920.29;50908.99;62170.39;56216.81	A0A6I8PQP7;A0A6I8PY15;A0A6I8SD94;A0A6I8SE09;A0A8J0SLX8;A0A8J0SX43;B0BMM6	dkc1;dkc1;dkc1;dkc1;dkc1;dkc1;LOC100145077	Xenopus tropicalis	H/ACA ribonucleoprotein complex subunit DKC1;H/ACA ribonucleoprotein complex subunit DKC1;H/ACA ribonucleoprotein complex subunit DKC1;H/ACA ribonucleoprotein complex subunit DKC1;H/ACA ribonucleoprotein complex subunit DKC1;H/ACA ribonucleoprotein complex subunit DKC1;H/ACA ribonucleoprotein complex subunit DKC1 (Fragment)	13	8	9	12	11	9	4	3	6	4	6	12	12	10	10	10	4	5	3	6	4	99844.9	89505.5	82628.2	61365.9	74825.1	92047.8	53062	84733.3	80248.1	105938	117837	73337.4	74877.7	58931.4	92156.1	107978	109854	113004	130447	119490	16.6074	16.4497	16.3343	15.9051
66672.58;62849.18;61263.31	A0A6I8PQR1;A0A803JKP2;F6QIB8	gatad2a	Xenopus tropicalis	GATA zinc finger domain-containing 2A;GATA zinc finger domain-containing 2A;GATA zinc finger domain containing 2A	18	17	15	18	18	17	13	13	12	13	13	17	16	16	17	15	11	14	11	13	14	340379	365094	362540	415590	406735	302188	417140	355495	348346	320057	364874	407925	378758	380383	365824	331576	327341	385672	296701	303690	18.3768	18.4779	18.4678	18.6648
19224.77;18748.23;19093.58	A0A6I8PQR2;A0A8J0QXH1;A4QN99	ndufs4;ndufs4;LOC100125122	Xenopus tropicalis	NADH dehydrogenase [ubiquinone] iron-sulfur protein 4, mitochondrial;NADH dehydrogenase [ubiquinone] iron-sulfur protein 4, mitochondrial;NADH dehydrogenase [ubiquinone] iron-sulfur protein 4, mitochondrial (Fragment)	10	8	9	8	7	6	7	7	7	5	4	8	8	8	6	9	7	9	4	4	3	889483	942104	823018	357506	487934	646549	787157	879464	425291	448841	1.10402e+06	1.01139e+06	998073	367415	388562	862708	576908	863147	390545	263601	19.7626	19.8455	19.6506	18.4476
68241.7	A0A6I8PQR9	las1l	Xenopus tropicalis	LAS1-like, ribosome biogenesis factor	3	3	3	3	3	3	2	1	1	1	1	3	3	3	3	2	1	1	0	2	1	97488.3	84836.4	103882	114824	132278	8772.2	58643.4	68657.7	94354	70488.2	86454.5	86909.7	92943.4	131968	84655.9	53488.8	54947.4	NaN	46495.8	62673.9	16.5729	16.3724	16.6646	16.8091
134908.9;121487.41;140371.13;128468.31;137239.49;135080.14;131041.62;138947.42;128711.03;132749.55;141278.01	A0A6I8PQV8;A0A6I8QDI2;A0A6I8RXK8;A0A6I8SIU9;A0A8J0T5T2;A0A8J0T5U2;A0A8J0T5V4;A0A8J0T5Z0;A0A8J0T6V1;A0A8J1IQI7;F7DE97	ppip5k2	Xenopus tropicalis	Inositol hexakisphosphate and diphosphoinositol-pentakisphosphate kinase	10	10	10	7	6	8	4	2	5	3	3	10	10	8	8	9	4	4	1	3	2	101621	98418	79181.4	65953.1	104998	105574	103822	105006	73075.6	84716.1	104619	87466.7	78486.1	93971.9	82961.2	51327.9	77556.8	76675.5	46552.1	80809.3	16.6328	16.5866	16.2729	16.0092
40202.67;33760.08;39727.05	A0A6I8PQW8;A0A8J1JP94;A9JTW8	rbfa;rbfa;	Xenopus tropicalis	Ribosome binding factor A;Ribosome-binding factor A, mitochondrial isoform X3;Ribosome binding factor A (Fragment)	9	8	8	8	9	8	6	6	8	7	6	9	9	9	9	9	7	7	6	7	7	69122.7	60165.2	74277.7	67473.7	76404.9	32239.1	34318.1	42568	28671.6	40425.2	91080	78250	83209.1	57068.2	83577.9	44870.5	30481.8	27411.2	34106.4	30319.1	16.0769	15.8766	16.1806	16.042
29453.6	A0A6I8PQX2	plpbp	Xenopus tropicalis	Pyridoxal phosphate homeostasis protein	8	8	8	8	8	8	5	6	6	7	7	8	8	8	8	8	6	6	5	6	6	559829	533922	520130	419960	469742	545846	381244	446221	390890	348179	528639	458956	429675	461592	411147	426204	443890	468981	427893	490617	19.0946	19.0263	18.9885	18.6799
87868.36;92954.37	A0A6I8PQX9;A0A6I8RL65	zw10	Xenopus tropicalis	Zw10 kinetochore protein	20	18	18	16	15	19	9	9	9	10	9	18	20	19	19	18	10	11	10	7	9	160513	165822	172711	161097	150915	184128	184240	160599	164243	163168	167909	156104	163474	150000	147772	189606	174595	193523	172635	185797	17.2923	17.3393	17.398	17.2976
43914.11;54798.64;48171.01	A0A6I8PQZ2;A0A8J0QC63;B1H0Y7	notum;notum;LOC100145278	Xenopus tropicalis	[Wnt protein] O-palmitoleoyl-L-serine hydrolase	1	0	0	0	0	0	0	0	0	0	1	0	0	0	1	0	1	1	1	1	1	NaN	NaN	NaN	NaN	NaN	NaN	NaN	NaN	NaN	17451.6	NaN	NaN	NaN	11313.1	NaN	24070.2	29583.6	26396.2	21540.8	22513.3	NaN	NaN	NaN	NaN
55368.47;55763.81;61646.47;55356.42	A0A6I8PR55;A0A6I8S0L1;A0A8J0SL51;Q66IM0	pepd	Xenopus tropicalis	Xaa-Pro dipeptidase	11	11	11	10	10	11	9	8	11	7	10	10	11	11	10	10	8	8	6	8	7	473195	483013	474046	349993	386466	417059	373654	400853	286028	377024	472506	436303	490208	338939	363539	426106	350329	388047	270163	299305	18.8521	18.8817	18.8547	18.417
77224.39;76076.07;74500.31;74035.7	A0A6I8PR66;A0A6I8PRA2;A0A6I8SZD7;Q0V9K4	tbc1d17	Xenopus tropicalis	TBC1 domain family member 17	3	1	2	2	2	3	0	0	1	1	2	3	2	2	2	1	2	1	1	1	1	20895.2	39084.8	43044.3	27795.5	31960.4	NaN	NaN	25854	15386.3	43050.6	30497.6	33016.9	9179.93	38270.7	37370.3	35727.2	67359.1	27885.9	35859.2	31718.3	14.3509	15.2543	15.3935	14.7626
18830.6	A0A6I8PR91	mrpl49	Xenopus tropicalis	Large ribosomal subunit protein mL49	8	7	7	6	5	7	5	5	5	5	4	7	7	7	5	5	5	6	6	6	5	232760	188206	244644	257741	214135	288994	367672	283886	349098	396844	335936	237544	221573	334535	289753	297635	295133	452068	401245	505897	17.8285	17.522	17.9003	17.9756
24235.23;25142.01	A0A6I8PRB3;Q5XGC3	snrpb2	Xenopus tropicalis	Small nuclear ribonucleoprotein polypeptide B;Hypothetical LOC496533	4	3	3	3	3	2	1	2	2	3	2	3	3	3	4	3	2	2	2	2	1	33634.7	34949.6	31578.8	29637.1	30027.6	25118.5	30311.6	39029.8	17368.4	19535	39259.1	31484.2	31414.7	31401.4	27662.6	35210	21662.4	24475.4	19941	10826	15.0377	15.093	14.9467	14.8551
39320.54;38438.48	A0A6I8PRB6;A0A8J0SF40	rcn3	Xenopus tropicalis	Reticulocalbin 3;Calumenin isoform X1	15	15	15	15	12	14	7	9	13	11	9	14	14	14	13	14	9	10	7	10	9	551351	660553	570823	327999	380252	659201	624891	539936	512972	629108	807430	786757	745524	348874	642078	952884	465219	864067	573960	428442	19.0726	19.3333	19.1227	18.3233
285237.09;281598.45;283688.27;279560.59;282718.14	A0A6I8PRC4;A0A6I8RQZ9;A0A6I8SFW5;A0A6I8SL25;A0A8J0SVK7	hectd1	Xenopus tropicalis	E3 ubiquitin-protein ligase	36	33	29	34	28	30	10	13	16	17	15	31	32	33	30	31	15	16	8	12	15	80923.5	80606.4	82115.3	86360.8	85194.1	64517.9	51958.1	62861.6	59884.8	57852.6	75193.1	78863.8	87392.9	70841.1	74158.7	68483	61435.4	71399.5	60051.2	61784.4	16.3043	16.2986	16.3254	16.3981
93641.75;92797.9	A0A6I8PRC7;A0A6I8SRI5	ift88	Xenopus tropicalis	Intraflagellar transport 88	6	6	5	6	6	5	1	3	2	2	3	6	6	6	6	5	2	2	1	2	1	34874.3	38102	44503.2	35487.2	33791.4	41147.6	31649.2	20587.8	30470.3	14159	41582	44990.7	45123.3	31492.3	38632.1	34743.8	5470.1	26639	29502.1	8642.77	15.0899	15.2176	15.4416	15.115
164307.85;159308.25;161497.65;163914.28;164981.39	A0A6I8PRE4;A0A6I8QJU1;A0A6I8RKA2;A4IGL7;F6W3V8	pxdn	Xenopus tropicalis	Peroxidasin	4	3	3	4	3	4	3	2	1	3	4	4	3	3	3	3	3	3	3	2	3	18439.1	22758.1	19458.3	20478.3	22915.6	27755.1	19795.9	25318.3	18275.5	31552.5	25341.8	27416.3	27932.7	26111.2	23726.4	31070.7	35053.3	27941.7	29326.5	24383.3	14.1705	14.4741	14.2481	14.3218
34074.13;35979.29	A0A6I8PRE7;A0A803KKQ2	decr1	Xenopus tropicalis	2,4-dienoyl-CoA reductase [(3E)-enoyl-CoA-producing];2,4-dienoyl-CoA reductase [(3E)-enoyl-CoA-producing]	21	19	20	16	17	16	19	18	19	17	16	20	19	18	19	18	15	18	18	16	17	3.35161e+06	3136736	3424002	3609425	3.52879e+06	4.65211e+06	4310816	4652576	4365278	3.74239e+06	3344212	3.61803e+06	3779519	4.00274e+06	3.74496e+06	3981413	4.3169e+06	4.52276e+06	4.17295e+06	4.18757e+06	21.6764	21.5808	21.7073	21.7833
71561.53;64532.22;64750.5	A0A6I8PRF1;A0A8J0SEV7;A0A8J1J157	spart	Xenopus tropicalis	Spartin;Spartin isoform X2;Spartin isoform X1	5	5	4	4	5	4	1	3	0	3	3	4	5	5	4	4	2	2	2	3	3	61274.1	86212.3	63749.2	58107.9	59466.9	28480.9	29108.1	NaN	35681.2	55386.2	77930.5	44889.4	38405.4	57144.6	49253.3	59881.5	71200.4	133726	42772.6	59660.4	15.903	16.3956	15.9601	15.8264
191136.82;191060.75;199922.76	A0A6I8PRI7;A0JM49;F6U7I8	ltn1	Xenopus tropicalis	E3 ubiquitin-protein ligase listerin	8	6	7	8	8	7	4	2	4	2	4	8	8	8	7	6	4	3	0	2	2	37957.9	40738.3	40188.9	32505.3	31339.1	28970.3	21744.9	29046.8	18339.4	24374.6	35787.5	33074.1	38544.7	32617.6	28958.6	19122	23129.7	NaN	19084	13366.1	15.2121	15.3141	15.2945	14.9884
124973.16;127660.18	A0A6I8PRK2;A0A6I8RKA9	smc5	Xenopus tropicalis	Structural maintenance of chromosomes protein 5	4	3	4	4	3	4	0	0	2	0	0	4	4	4	4	4	1	0	0	1	0	24738	24229.8	19525.2	13233.2	23751	NaN	NaN	31526.6	NaN	NaN	16065.7	19445.5	24487.1	13738	20074.9	6901.85	NaN	NaN	12264.4	NaN	14.5944	14.5645	14.253	13.6919
79562	A0A6I8PRN9	acox3	Xenopus tropicalis	Acyl-coenzyme A oxidase	8	8	8	7	3	7	4	4	4	6	5	7	8	7	7	7	4	3	3	4	4	72657	70631.1	76236.1	61566.2	67238.2	134138	82964	107856	85357.4	103720	81022.9	90822.3	91723.1	86186.9	74938.6	120401	152575	145599	124770	126835	16.1488	16.108	16.2182	15.9099
44204.43;46365.12;44176.38	A0A6I8PRV4;A0A803JVU4;Q0V9Y7	;;eme1	Xenopus tropicalis	ERCC4 domain-containing protein;ERCC4 domain-containing protein;Crossover junction endonuclease EME1	1	1	1	1	1	1	1	0	0	0	1	1	1	1	0	1	1	0	0	1	0	17597.6	14273.7	15885.9	3285.71	6705.37	4919.59	NaN	NaN	NaN	4344.59	23206.5	15735.9	18360.2	NaN	8249.91	8534.97	NaN	NaN	7883.61	NaN	14.1031	13.8011	13.9555	11.682
165789.72;161010.31	A0A6I8PRV9;A0A8J0QR32	eea1	Xenopus tropicalis	Early endosome antigen 1;Early endosome antigen 1 isoform X1	14	11	10	11	11	8	2	4	5	4	4	12	11	10	11	9	7	8	2	6	8	24331.1	35731.3	23977.8	29408.3	30791.3	32584.7	24272.8	23602.6	33137.1	33207.9	38697.2	31012	30309.2	27680.5	37809.9	35707.2	35049.5	27339.5	35226.7	36927.9	14.5705	15.1249	14.5494	14.8439
51468.81;52954.58;54698.34;54728.36	A0A6I8PRZ3;A0A6I8SWP9;Q28IT1;Q6NVN2	erlec1	Xenopus tropicalis	Endoplasmic reticulum lectin;Endoplasmic reticulum lectin;Endoplasmic reticulum lectin 1;Endoplasmic reticulum lectin	5	5	5	5	5	5	4	4	3	2	4	5	5	5	5	5	2	2	2	4	2	35470.9	34750.6	33595	44521.2	41764.9	34899.7	29092.9	15123.7	55902.7	38664.9	11280.7	34151.7	33447	45142.3	52285.8	26941.4	25939.6	31652	45607	53440.3	15.1143	15.0847	15.036	15.4422
140172.48;139315.41;142162.46;141615.33;141102.63	A0A6I8PRZ7;A0A803J7N8;A0A803JMX5;A0A803K1G2;A0A803K6R0	cobll1	Xenopus tropicalis	Cordon-bleu WH2 repeat protein like 1	5	4	5	4	2	5	1	3	3	4	4	5	5	5	4	4	2	2	1	2	2	24984.2	29032.4	25715.8	15241.6	22987.1	52325	38931.4	37024.7	39376.1	48088.2	29984.5	31311.1	24504.6	13079.7	19920.2	47881.5	39632.8	68540	50628	45698.5	14.6087	14.8254	14.6504	13.8957
46053.66;43791.17;43042.34	A0A6I8PS57;A0A6I8QKU8;Q28GI7	fez2	Xenopus tropicalis	Fasciculation and elongation protein zeta 2 (zygin II);Fasciculation and elongation protein zeta 2 (zygin II);Fasciculation and Elongation protein zeta 2 (Zygin II)	1	1	1	1	1	1	1	1	1	1	1	1	1	1	1	1	1	1	1	1	1	40044.6	41199.8	54262.8	68129.7	39409.1	32196.2	28360.9	21285.3	42481.3	28745.3	61921	45111.9	48141	40644.6	42908	32884.9	52890.6	55574.7	39419	63737.4	15.2893	15.3304	15.7277	16.056
60845.83;60999.84;68257.8;70049.19;67794.41;71178.41;67794.41	A0A6I8PS60;A0A6I8QYV2;A0A6I8R8B7;A0A6I8S0S4;A0A8J1ILH7;F6ZDH5;Q28I90	dcaf8	Xenopus tropicalis	DDB1- and CUL4-associated factor 8;DDB1- and CUL4-associated factor 8;DDB1- and CUL4-associated factor 8;DDB1- and CUL4-associated factor 8;DDB1- and CUL4-associated factor 8 isoform X1;DDB1- and CUL4-associated factor 8;DDB1- and CUL4-associated factor 8	6	6	6	4	4	6	4	3	5	5	5	5	5	5	5	5	4	4	2	4	4	175480	160758	134187	161456	190484	180696	144984	168861	161703	175661	184743	159324	180714	201857	209640	186757	133721	151648	222311	196788	17.4209	17.2945	17.0339	17.3008
151509.7;143367.99;156367;156409.08	A0A6I8PS65;A0A6I8SG67;A4IHD2;F7C1Q9	rad54l2	Xenopus tropicalis	Helicase ARIP4	4	4	3	4	3	3	3	3	4	2	4	4	4	4	4	4	2	3	2	3	2	26292	23280.9	30647.1	22451.1	30247.3	56260.5	51400	43553.6	53617.8	42075.7	28972.9	33717.1	33818.7	33294.6	34694.7	48877.3	55766.1	65833.1	48777.4	55408.7	14.6823	14.5069	14.9035	14.4545
11158.7	A0A6I8PS75	slirp	Xenopus tropicalis	SRA stem-loop interacting RNA binding protein	3	3	3	3	3	3	3	2	3	3	2	3	3	3	3	3	3	3	2	3	2	168955	184025	135230	141493	177013	256872	273564	248157	220637	257677	186394	183255	202556	185788	181086	258221	208070	254368	229477	236117	17.3663	17.4895	17.0451	17.1104
36114.17;26345.62	A0A6I8PS77;Q6DIR4	tmem171	Xenopus tropicalis	Transmembrane protein 171;MGC89288 protein	1	1	1	1	1	1	1	1	1	1	1	1	1	1	1	1	1	1	1	1	1	21424.9	20384.6	30783.1	9092.16	24517.9	31843.2	37116.9	25288.2	25536.1	17473.4	26460.1	29444.4	22720.5	34179.4	38045.6	35760.7	27305.8	31553	35773.7	51432.9	14.387	14.3152	14.9099	13.1504
40188.1	A0A6I8PS93	nif3l1	Xenopus tropicalis	NIF3-like protein 1	12	11	12	11	10	12	9	8	9	7	10	11	12	12	12	10	9	10	8	10	9	866365	878692	794720	655470	810373	784529	744086	877228	732611	852082	814107	754086	816556	772379	700308	702402	868461	799205	690972	693476	19.7246	19.745	19.6001	19.3222
68779.4	A0A6I8PS95	trafd1	Xenopus tropicalis	TRAF-type zinc finger domain-containing protein 1	12	12	11	11	11	11	4	7	6	6	5	12	11	12	11	12	7	8	5	6	7	72484.9	76324.1	62960.5	64853.7	69815.4	81429.4	71663.9	71185.9	83126.1	88593.6	66493.8	53744.3	50539.9	50186.8	58360.5	63244.5	52279.5	63671.5	50885.8	72400.8	16.1454	16.2199	15.9422	15.9849
149080.01;70767.63;27823.38;27723.2;27237.66	A0A6I8PS96;A0A6I8RSZ7;A0A8J1IZP6;B2GU00;Q5I006	;;wbp2;wbp2;wbp2-prov	Xenopus tropicalis	Protein unc-13 homolog D;RING-type domain-containing protein;WW domain-binding protein 2;Wbp2 protein (Fragment);Wbp2-prov protein (Fragment)	2	1	2	2	2	1	0	0	0	0	2	2	2	2	2	1	0	0	0	0	0	5944.14	5626.35	8473.78	4867.5	9064.23	NaN	NaN	NaN	NaN	4865.18	8868.13	8698.72	9437.77	7533.06	8869.16	NaN	NaN	NaN	NaN	NaN	12.5373	12.458	13.0488	12.249
54140.56;52328.32	A0A6I8PSA7;Q6P2W0	ndufs2	Xenopus tropicalis	NADH dehydrogenase [ubiquinone] iron-sulfur protein 2, mitochondrial;NADH dehydrogenase [ubiquinone] iron-sulfur protein 2, mitochondrial	29	29	28	28	25	26	23	21	24	21	18	28	28	29	26	25	21	22	22	19	20	1.34694e+06	1.36392e+06	1.38001e+06	851159	775915	1.00692e+06	979638	1.04951e+06	619826	565645	1.5284e+06	1354009	1.48909e+06	908269	761544	955254	830188	847913	547194	535678	20.3613	20.3793	20.3963	19.6991
48413.7;54824.84;52175.93	A0A6I8PSB1;A0A6I8QWF5;A0A8J1JGJ7	rrp9	Xenopus tropicalis	To ribosomal RNA processing 9, U3 small nucleolar RNA binding protein;To ribosomal RNA processing 9, U3 small nucleolar RNA binding protein;U3 small nucleolar RNA-interacting protein 2 isoform X2	5	5	3	4	5	5	2	3	4	3	3	5	5	5	5	4	3	3	1	2	3	52546.7	63036.1	55835.7	57833.3	56187.5	79800.4	42857.5	47049.1	62842.4	67896.8	47040.8	57957.8	51089.7	51451.7	61534.9	53351.1	49096.4	39681.6	67970.1	55583.4	15.6813	15.9439	15.7689	15.8196
47376.74;43046.01;43377.44;43080.03;47075.4	A0A6I8PSC5;A0A7D9NLW3;A0A8J0SCZ8;B0JYV3;B5DFQ8	gin1;gin1;gin1;gin1;	Xenopus tropicalis	Gypsy retrotransposon integrase-like protein 1	1	1	0	1	1	1	0	0	1	1	1	1	1	1	1	1	0	1	1	1	1	39612	NaN	29312.1	36945.9	31958.9	NaN	NaN	45570	66001.5	34992.8	27758.8	23830.4	22781.6	41818.2	38843.9	NaN	66529.7	103552	56098.4	70890	15.2737	NaN	14.8392	15.1731
84358.97;85223.11	A0A6I8PSD6;Q5I0B1	aco2	Xenopus tropicalis	Aconitate hydratase, mitochondrial;Aconitate hydratase, mitochondrial	60	55	51	57	58	51	51	55	51	55	48	57	53	53	59	56	46	54	49	51	54	17702168	16579110	16459718	22235494	21050648	17225690	19349030	18117444	19520138	14383505	17513358	16068604	17657430	22703774	16502156	15227329	16077325	18705262	16082329	17067024	24.0774	23.9829	23.9724	24.4064
13925.97;13095.99	A0A6I8PSD7;B0BM44	ubl3	Xenopus tropicalis	Ubiquitin-like protein	1	1	1	1	1	1	1	1	1	1	1	1	1	1	1	1	1	1	0	1	1	9077.61	10928	12689.9	11673.2	11492.4	20575.8	9447.42	7509.11	21820.1	28836.9	13701.3	12810.1	11896.8	16937.2	14228.7	31894.4	24298.8	NaN	24901	23993.1	13.1481	13.4157	13.6314	13.5109
53507.57;58088.22;57049.19;56358.52	A0A6I8PSD8;A0A6I8SFI7;A0A803JH71;A0A803JRC3	LOC100488558	Xenopus tropicalis	Family with sequence similarity 98 member A	10	9	9	8	9	9	6	7	7	6	7	10	9	10	10	9	6	6	4	5	6	383410	424079	396452	332714	359807	224516	246715	157230	238267	217499	463574	317228	329719	334145	247563	233255	215152	179456	200759	238844	18.5485	18.694	18.5968	18.3439
53710.58;53782.64	A0A6I8PSE8;Q28C70	XB1017155	Xenopus tropicalis	Novel protein containing four WD domain, G-beta repeats isoform X1;Novel protein containing four WD domain, G-beta repeats	4	4	4	4	4	4	4	4	4	3	3	4	4	4	4	4	4	4	3	4	4	64582.1	67709.5	57280.2	97808.1	96670.9	150426	126380	147161	171413	181279	53022.7	68674.4	79824.2	99539.2	88032.7	146900	171533	232219	181625	202916	15.9788	16.0471	15.8057	16.5777
76221.46;71122.93;66142.36;70201.68;74570.55;76471.54;73293.26;55055.17;73543.34;78187.42;43790.72	A0A6I8PSF8;A0A6I8Q5E5;A0A6I8QNP4;A0A6I8QTW3;A0A6I8RKM0;A0A6I8S0S0;A0A6I8SGK9;A0A6I8SMM5;A0A6I8SQ95;A0A8J0SYM1;A0A8J1IU73	lrrfip1	Xenopus tropicalis	Leucine rich repeat (in FLII) interacting protein 1;Leucine rich repeat (in FLII) interacting protein 1;Leucine rich repeat (in FLII) interacting protein 1;Leucine rich repeat (in FLII) interacting protein 1;Leucine rich repeat (in FLII) interacting protein 1;Leucine rich repeat (in FLII) interacting protein 1;Leucine rich repeat (in FLII) interacting protein 1;Leucine rich repeat (in FLII) inter…	7	7	7	6	5	6	5	6	4	7	6	7	7	6	5	7	6	6	4	5	5	85687.4	90011	75317.4	65100.9	69292.5	62807	63875.4	75782.1	64710.6	84295.5	101332	83500.4	78569.6	60288.3	93258.5	83654.9	47198.1	64496.3	54772.6	58987.4	16.3868	16.4578	16.2007	15.9904
54346.97;56923.85;61246.83	A0A6I8PSG6;A0A6I8Q0I4;A0A6I8QAH2	rabgef1	Xenopus tropicalis	RAB guanine nucleotide exchange factor (GEF) 1	6	6	6	6	6	6	4	4	5	4	4	6	6	6	6	6	4	5	2	4	4	82039.1	97976.8	87290	106234	95788.8	85245.8	74218.4	74625	84840.6	85519.5	71800.5	104628	103964	82948.5	102304	91039.5	75342.5	112311	74911.6	90709.1	16.324	16.5802	16.4135	16.6969
29676.42;22446.21	A0A6I8PSI6;A0A8J0PJG7	mrpl35	Xenopus tropicalis	Large ribosomal subunit protein bL35m	3	3	3	2	3	3	2	3	2	2	2	3	3	3	3	3	2	3	2	2	2	98987	110210	110145	117767	122677	198536	156888	205897	189182	233194	136980	123849	128395	137438	158546	244588	185518	201731	239801	174121	16.595	16.7499	16.749	16.8456
82641.89;77791.54;80733.96;80805.04;80733.96;80662.89;80705.91;76942.59	A0A6I8PSJ6;A0A6I8R763;A0A8J0QJW5;A0A8J0R280;A0A8J0R5Z6;A0A8J0SX94;A0A8J0T3B9;A0A8J1IQ78	;;zc3h14;zc3h14;zc3h14;zc3h14;zc3h14;zc3h14	Xenopus tropicalis	Zinc finger CCCH domain-containing protein 14	1	1	1	1	1	1	1	1	0	1	1	1	1	1	1	1	1	1	1	1	1	4923.75	5196.66	5401.82	7504.13	7053.03	12144.3	5802.85	NaN	7566.45	11267.2	6526.68	5162.6	4346.56	6722.04	5682.08	8810.39	14481.6	10725.6	7444.55	16919.4	12.2655	12.3434	12.3992	12.8735
94929.1;93354.28	A0A6I8PSK7;Q6NX12	nup93	Xenopus tropicalis	Nuclear pore complex protein Nup93	39	36	36	35	34	35	25	27	29	29	27	38	35	34	38	33	24	24	24	24	22	588629	587625	563016	570087	621761	461148	449945	464375	440307	473283	527096	537971	575726	582579	575412	461760	446912	448995	504392	508280	19.167	19.1645	19.1028	19.1208
36606.87;33473.2;38266.91	A0A6I8PSL3;A0A8J0SBX2;B0BMA2	ubac2	Xenopus tropicalis	UBA domain containing 2;Ubiquitin-associated domain-containing protein 2 isoform X3;UBA domain-containing 2	2	2	1	2	2	2	1	0	2	1	1	2	1	1	2	1	1	2	1	2	1	28782.1	21237.7	32380.6	28312.1	31468.2	37686.6	NaN	29547.5	22556	45697.8	36627.9	50479.6	46639.2	23480.9	40100	66546.2	33175.2	29269.3	29382	32683.1	14.8129	14.3743	14.9828	14.7891
105802.71;104241.95;110771.25	A0A6I8PSM6;A0A803JUI8;A0A8J0QR73	sugp2	Xenopus tropicalis	SURP and G-patch domain containing 2;SURP and G-patch domain containing 2;SURP and G-patch domain-containing protein 2	9	8	9	6	7	8	1	2	2	2	4	9	8	8	7	8	2	3	1	2	3	20332.7	20769.3	21980.1	16296.8	32093.5	88991.2	91210.9	40686.2	54813.7	49866.4	21764.2	25092.4	30414.6	20191.6	26403.3	36431.5	68339.6	119008	48021.1	41354.3	14.3115	14.3422	14.4239	13.9923
215195.8;220577.89;215896.7	A0A6I8PSP6;A0A6I8RNU8;A0A6I8SQ22	zfc3h1	Xenopus tropicalis	Zinc finger, C3H1-type containing;Zinc finger C3H1 domain-containing protein;Zinc finger, C3H1-type containing	7	2	5	5	5	5	2	2	1	2	2	5	5	6	5	3	2	3	2	1	1	23951.1	24540.8	34167.8	31510.3	27091	31346.7	42462.9	29600.2	29257.6	23104.5	28660.3	29169.9	30011.2	27977.5	21506.6	30171.2	28191.9	54076.2	30263.6	45367.8	14.5478	14.5829	15.0604	14.9435
137084.01;137074.99	A0A6I8PSP8;Q6P4L9	nfrkb	Xenopus tropicalis	Nuclear factor related to kappa-B-binding protein isoform X1;Nuclear factor related to kappa-B-binding protein	2	2	2	2	1	2	1	0	1	2	1	2	2	2	2	2	1	1	0	0	0	6966.27	6840.17	5771.52	16642.1	7754.1	11539.9	NaN	4376.75	5034.81	6025.63	6267.8	7102.79	4441.85	10541.1	6388.46	7894.09	15160.6	NaN	NaN	NaN	12.7662	12.7398	12.4947	14.0225
140278.7;138606.86	A0A6I8PSQ3;B2GUD5	copa	Xenopus tropicalis	Coatomer subunit alpha	56	51	50	46	47	49	37	37	41	39	35	49	46	50	54	48	36	37	32	37	38	1.62052e+06	1.63398e+06	1.58633e+06	1.63628e+06	1.62612e+06	1.183e+06	1.3293e+06	1.19944e+06	1.2832e+06	1.19292e+06	1.55634e+06	1.44481e+06	1.47514e+06	1.56135e+06	1.47427e+06	1.21973e+06	1.20375e+06	1.5057e+06	1.25116e+06	1.36802e+06	20.628	20.64	20.5973	20.642
17120.59;15758.13;17288.88	A0A6I8PST4;A0A6I8QG19;A4QNG8	tmem50a	Xenopus tropicalis	Transmembrane protein 50A;Transmembrane protein 50A;LOC100125157 protein	1	1	1	1	1	1	1	1	1	1	1	1	1	1	1	1	1	1	1	1	1	30520.9	26845.7	26341.2	32589.6	37750.2	79836.4	75306.5	62639.1	82110	98500.7	20990.8	31566.9	30734.8	38760.4	42369.7	67649.2	62856.8	95091.8	78896.6	73502.6	14.8975	14.7124	14.685	14.9921
38273.64;44309.33;37170.32;39350.15;43874.83;44181.2;43746.7;39784.64;37839.15	A0A6I8PST9;A0A6I8PSU2;A0A6I8S613;A0A803KHS1;A0A8J0SIE2;A0A8J0SJN0;A0A8J0SJN8;F6VBY0;Q28EL7	dazap1	Xenopus tropicalis	DAZ-associated protein 1;DAZ-associated protein 1;DAZ associated protein 1;DAZ-associated protein 1;DAZ-associated protein 1 isoform X3;DAZ-associated protein 1 isoform X2;DAZ-associated protein 1 isoform X4;DAZ-associated protein 1;DAZ associated protein 1	3	3	3	3	2	2	2	2	2	2	2	3	3	3	3	3	2	2	2	2	2	56435.7	54145.3	50541.4	32318.7	57831.1	33383.5	29633.3	45412.8	36063	42034.7	74230.2	62660.7	50296.6	64173.5	60314.9	39098.1	40847	60055.1	38485.1	28776.5	15.7843	15.7245	15.6252	14.9801
38636.1;30535.58;32698.03	A0A6I8PSV6;A0A8J0SGJ3;B1H2F9	thoc3;KIAA1191;KIAA1191	Xenopus tropicalis	Putative monooxygenase p33MONOX	5	5	5	5	5	5	3	3	4	3	3	5	5	5	5	5	3	3	3	3	3	67554.4	72643.9	63385.6	70967.9	88590.8	199334	193763	158458	157621	157234	75771.9	83758.3	80177.8	53437.8	76837.1	185057	151049	247456	152391	164034	16.0438	16.1486	15.9519	16.1149
74872.14;74700;74815.09	A0A6I8PSX3;A0A8J1IM23;A0A8J1IPY0	XB5786944	Xenopus tropicalis	Ligand of Numb protein X 2 isoform X1;Ligand of Numb protein X 2 isoform X3;Ligand of Numb protein X 2 isoform X2	1	1	1	1	1	1	1	1	1	1	1	1	1	1	1	1	1	1	1	1	1	38698.1	32009.3	38584.5	35752.7	30325.6	90515.9	58206.2	54626.4	34540.2	52530.1	35810.5	35688.6	37940.4	38093.6	36752.8	63269.7	82711	57344.5	56910.6	56745.7	15.24	14.9662	15.2357	15.1258
29150.76;23116.58	A0A6I8PSZ4;B5DES7	gins1	Xenopus tropicalis	DNA replication complex GINS protein PSF1	7	6	6	7	6	6	5	4	4	6	6	7	7	6	7	7	4	4	3	4	5	116976	117671	115643	115260	125942	66426.3	14594.1	100864	168232	111680	103278	100087	122137	122039	116798	108796	125056	150152	105279	119493	16.8359	16.8444	16.8193	16.8145
130433.49;139602.85;142895.55	A0A6I8PT54;A0A6I8QBT2;A0A8J0R362	ubn2	Xenopus tropicalis	Intraflagellar transport protein 56;Intraflagellar transport protein 56;Ubinuclein-2 isoform X1	13	9	10	9	8	10	9	5	8	8	7	13	12	11	12	9	6	7	6	6	8	44741.8	43889.5	40948.9	40768.9	50640.5	59076.2	53932.8	60857.6	54020.5	56773	42647	44824.8	44083.8	45453.1	39543.8	48460.7	60843.6	56597.3	58397.3	46404.2	15.4493	15.4216	15.3215	15.3152
60658.7	A0A6I8PT59	cdk5rap3	Xenopus tropicalis	CDK5 regulatory subunit associated protein 3	13	12	12	13	12	12	10	9	12	10	10	13	13	13	13	13	11	11	7	8	9	255744	249617	224816	168029	214866	257799	294170	221104	224717	185440	259548	271001	281419	221051	229670	187021	193195	346775	172668	187844	17.9643	17.9294	17.7784	17.3584
25284.34;25356.4	A0A6I8PT67;B0JYZ3	linc02867	Xenopus tropicalis	Long intergenic non-protein coding RNA 2867;LOC100145131 protein	2	2	2	2	2	2	1	2	2	1	1	1	2	2	1	1	1	2	1	2	1	61159.8	48461.7	45613.3	19121	39748.4	56835.7	57215.3	47511.6	41412	28889.8	38782.6	35646.5	34843.1	27009.4	26708.3	42095.6	40489.4	63357.4	18536.8	20811.4	15.9003	15.5646	15.4772	14.2229
20513.36;23510.31;21965.24;20231.25;20202.21	A0A6I8PT77;A0A6I8PTB9;A0A803JCY9;A0A8J1J1E1;Q28HL1	copz1	Xenopus tropicalis	Coatomer subunit zeta	4	3	3	3	4	4	4	4	3	4	3	3	3	3	4	3	3	4	4	4	4	624054	593118	604316	759189	703236	467664	671751	497131	633514	451355	607930	550654	550799	612316	526944	454559	446800	545166	500893	559186	19.2513	19.178	19.2049	19.5341
80650.36;82510.37	A0A6I8PT92;Q561P5	mcm5	Xenopus tropicalis	DNA replication licensing factor MCM5;DNA replication licensing factor mcm5	45	40	43	40	44	42	32	29	33	31	32	41	39	41	41	43	28	30	27	30	32	762193	757178	729381	753012	735530	504049	537586	467296	487684	452494	750133	664781	695956	715308	597840	477704	520571	434009	458052	516720	19.5398	19.5303	19.4763	19.5223
81907.33;82990.57;82350.94	A0A6I8PTA5;A0A8J0SC23;Q0IJ19	nsf	Xenopus tropicalis	Vesicle-fusing ATPase	40	37	36	36	36	35	32	31	31	32	31	38	38	39	39	37	32	32	28	29	31	803835	760091	762363	768014	875426	794451	722667	745245	771172	742085	694209	752637	777822	751050	765902	713799	722959	671849	724196	653738	19.6165	19.5358	19.5401	19.5508
59489.53;57607.36	A0A6I8PTA9;A9JTQ3	cnot2	Xenopus tropicalis	CCR4-NOT transcription complex subunit 2	12	10	10	9	9	10	3	3	6	6	5	12	10	10	10	11	7	5	2	4	5	86812.9	89152.2	119764	122672	90695.3	71419.8	86430.5	42158	38642.6	81705.5	86040.6	100838	105760	72501.4	93319.4	52747	99434.9	88715.5	90146.2	82949.7	16.4056	16.444	16.8698	16.9044
113468.73;115970.68;112756.92;116869.65	A0A6I8PTB2;A0A6I8SD80;A0A803KJP3;Q6P4X7	ncapg	Xenopus tropicalis	Non-SMC condensin I complex subunit G;Non-SMC condensin I complex subunit G;Non-SMC condensin I complex subunit G;Chromosome condensation protein G	16	15	15	15	16	15	10	11	12	10	12	16	15	16	16	15	11	9	5	11	10	239866	245740	236863	206059	257711	150432	135958	172505	121818	158375	211078	221409	227238	205998	217990	165907	173249	138454	147096	160121	17.8719	17.9068	17.8537	17.6527
98197.7	A0A6I8PTB8	mttp.2	Xenopus tropicalis	Microsomal triglyceride transfer protein	25	19	21	21	20	21	12	12	12	12	13	23	24	25	24	23	13	13	10	12	15	224614	247747	265664	266890	261465	224189	236843	199493	222920	221096	310314	277724	252461	249584	268154	219588	290537	286710	251075	243419	17.7771	17.9185	18.0192	18.0259
130150	A0A6I8PTC1	dync2i1	Xenopus tropicalis	Dynein 2 intermediate chain 1	9	9	9	7	7	9	3	4	6	3	4	8	8	7	7	8	5	3	2	5	4	57390.4	61958.8	68445.2	54428.3	63418.7	111088	96039.6	84270.4	100677	68707.9	62586.7	73184.3	72366.9	58253.2	61402.2	82487.3	79684.7	66515.4	66143.1	83889.3	15.8085	15.919	16.0627	15.7321
86197.6	A0A6I8PTD0	trappc12	Xenopus tropicalis	Trafficking protein particle complex subunit 12	12	10	11	10	10	11	6	6	6	6	4	11	11	11	11	11	4	4	4	4	4	181909	169615	124900	114350	157510	112883	106828	127984	128297	96483	131351	143493	136973	121437	136815	95465.5	94984	116357	98260.2	144555	17.4729	17.3719	16.9304	16.8031
42157.28;38474.16;42028.08;46789.7;46687.52;46717.54;41321.52;42135.35;41421.6;42055.14;42243.42	A0A6I8PTF4;A0A803J7L0;A0A803JD97;A0A803JFG1;A0A803JV73;A0A803K5B0;A0A8J1JSG9;A0A8J1JUY5;A0A8J1JWA6;F7ANM9;Q6DJ48	stn1	Xenopus tropicalis	CST complex subunit STN1	2	1	2	1	0	1	1	0	1	2	2	2	2	2	2	2	0	0	0	2	1	13892.2	15838.7	12665.9	NaN	19030.1	36419.8	NaN	6267.14	17216.9	17546.5	13283.1	15855.2	16797.4	16777.2	14352.4	NaN	NaN	NaN	17240.2	21473.6	13.762	13.9512	13.6287	NaN
23670.95;22870.04;22870.04	A0A6I8PTF8;A0A8J1J6Z8;Q6P8A1	spc24	Xenopus tropicalis	Kinetochore protein Spc24;Kinetochore protein Spc24;Kinetochore protein spc24	1	0	0	1	1	1	0	0	1	0	0	1	0	0	1	1	0	0	0	0	0	NaN	NaN	9338.18	12968.7	12369	NaN	NaN	3208.29	NaN	NaN	4562.82	NaN	NaN	7768.55	10901.5	NaN	NaN	NaN	NaN	NaN	NaN	NaN	13.1889	13.6627
15549.15;14783.27	A0A6I8PTH2;Q28GJ7	mrps18c	Xenopus tropicalis	Mitochondrial ribosomal protein S18C;28S ribosomal protein S18c, mitochondrial	2	0	0	0	2	1	0	0	0	0	0	2	1	1	1	0	0	0	0	0	0	NaN	NaN	NaN	7820.88	3645.07	NaN	NaN	NaN	NaN	NaN	22272.5	1152.02	8797.97	3216.67	NaN	NaN	NaN	NaN	NaN	NaN	NaN	NaN	NaN	12.9331
95688.54;100640.14;91208.19;98734.22;98282.37	A0A6I8PTJ9;A0A6I8PTM6;A0A803J799;A0A803JEC1;A0A803JT11	ccpg1	Xenopus tropicalis	Cell cycle progression 1	1	1	1	0	0	1	0	0	0	0	0	1	1	1	1	1	0	0	0	0	0	2579.19	2932.31	NaN	NaN	4585.42	NaN	NaN	NaN	NaN	NaN	5316.45	4238.32	2873.73	4272.75	5699.07	NaN	NaN	NaN	NaN	NaN	11.3327	11.5178	NaN	NaN
122507.43;122198.94	A0A6I8PTK0;A0A6I8T1P3	upf1	Xenopus tropicalis	UPF1 regulator of nonsense transcripts homolog;Regulator of nonsense transcripts 1	40	35	37	36	34	34	19	20	29	23	27	38	36	35	33	34	22	26	20	21	20	312632	305173	316639	318905	352397	250982	230633	221060	198873	263890	282638	320644	314872	288908	311860	235439	241133	244642	224953	253020	18.2541	18.2193	18.2725	18.2828
161714.58;161941.82;165094.43	A0A6I8PTK1;A0A6I8T1N6;Q0IHS7	trappc8	Xenopus tropicalis	Trafficking protein particle complex subunit 8	9	8	8	7	8	9	4	5	6	3	6	9	9	9	9	8	4	6	2	3	3	30288.3	28181.1	26997.8	26477.8	31415.2	31402.6	27912.6	22864.8	27875.8	23378.1	22375.4	25097.6	27982.3	27290.1	25161.8	15843.8	28469.9	18646.9	35342	34577.8	14.8865	14.7824	14.7206	14.6925
63153.18;63125.11	A0A6I8PTK5;B2GUI9	wrnip1	Xenopus tropicalis	ATPase WRNIP1 isoform X1;ATPase WRNIP1	6	5	5	4	5	3	0	0	1	2	2	5	4	3	5	4	2	2	2	2	2	15314	10859.7	2248.68	6103.4	8164	NaN	NaN	14614.8	21317.7	43470.9	14306.2	23031.3	19194.1	5169.78	29396.1	2509.45	2347.16	4555.14	60528	90000	13.9026	13.4067	11.1349	12.5754
58105.78;58090.81	A0A6I8PTK7;Q6P2Z6	nmd3	Xenopus tropicalis	60S ribosomal export protein NMD3	3	3	3	3	2	2	0	2	1	2	2	3	2	3	2	3	1	0	0	0	0	30875.3	25691.8	25324.6	39442.1	20183.8	NaN	6798.65	31166	7996.44	9048.5	26613.8	31040.8	21214.5	22939.7	21700.8	7155.12	NaN	NaN	NaN	NaN	14.9142	14.649	14.6283	15.2674
41107.75;20205.76	A0A6I8PTL6;Q5PPL5	c8h6orf136;c6orf136	Xenopus tropicalis	Chromosome 6 open reading frame 136	2	1	1	2	2	2	1	1	1	1	1	2	1	1	1	1	1	1	1	1	1	38634	30854.2	42603.7	70282.5	59222.8	57060.1	47111.6	28233	43373.9	23528.2	26029	33967.3	30962.8	58035.1	44072.2	30008.2	31669.3	19964.6	34423.8	36363	15.2376	14.9132	15.3787	16.1009
56220.11;51390.69;56219.12	A0A6I8PTM9;A0A803K5K5;Q6DIJ9	spa17	Xenopus tropicalis	Sperm autoantigenic protein 17	2	2	1	0	2	2	2	0	2	2	2	2	2	2	2	2	2	2	0	1	2	14552.1	9426.25	NaN	3153.43	12223	19952.7	NaN	18894.1	5739.46	18069.3	10235.6	9552.5	7749.64	6861.13	6105.05	15250.6	15926.7	NaN	19717.4	20590.4	13.8289	13.2025	NaN	11.6227
97593.79;97049.06;100844.61;99550.07;84812.96;98976.26	A0A6I8PTN0;A0A6I8QBX7;A0A6I8RAL5;A0A6I8RJA3;A0A6I8SIM5;A4IIH2	tbck	Xenopus tropicalis	TBC1 domain containing kinase;TBC1 domain containing kinase;TBC1 domain-containing kinase;TBC1 domain containing kinase;TBC1 domain containing kinase;LOC100124764 protein	2	2	2	1	2	2	1	1	1	2	2	2	2	2	2	2	1	1	1	1	1	47147.1	53211.3	31315.3	21229.5	46907.4	68246.5	51006.1	72570.7	41987.6	52853	35635.8	41385.1	39345.3	36976.1	32946.9	61712.8	42096.7	42287.4	44525.4	35422.4	15.5249	15.6994	14.9346	14.3738
34097.1	A0A6I8PTN9	srm	Xenopus tropicalis	Spermidine synthase	11	10	11	10	9	11	8	9	9	8	9	9	11	11	10	11	9	7	7	8	8	547551	576812	501642	528886	543911	433592	424580	328577	406882	388548	593335	462405	481554	475995	432021	379786	373198	433455	404930	382870	19.0626	19.1377	18.9363	19.0126
95272.24;98554.9;90455.56;94300.65;95671.54;102336.98;90463.58;96304.31;96496.26;97867.15;92026.43;84614.83;100774.14;83392.36	A0A6I8PTP1;A0A6I8SJQ9;A0A803J445;A0A803JJL1;A0A803JKB2;A0A8J0QPQ7;A0A8J0R2A5;A0A8J0R2P2;A0A8J0SIE9;A0A8J0SJN9;A0A8J0SJP7;A0A8J0T167;F6X1Y3;Q05AZ6	brd8;brd8;brd8;brd8;brd8;brd8;brd8;brd8;brd8;brd8;brd8;brd8;brd8;LOC779589	Xenopus tropicalis	Bromodomain-containing 8;Bromodomain-containing 8;Bromodomain-containing 8;Bromodomain-containing 8;Bromodomain-containing 8;Bromodomain-containing protein 8 isoform X1;Bromodomain-containing protein 8 isoform X8;Bromodomain-containing protein 8 isoform X9;Bromodomain-containing protein 8 isoform X4;Bromodomain-containing protein 8 isoform X3;Bromodomain-containing protein 8 isoform X5;Bromodomai…	2	2	2	1	2	2	0	0	0	0	0	2	2	2	2	1	0	0	0	0	0	8683.51	10667.7	8687.7	9045.28	10056.6	NaN	NaN	NaN	NaN	NaN	7391.61	9709.85	6447.81	8809.45	10253.4	NaN	NaN	NaN	NaN	NaN	13.0841	13.381	13.0848	13.1429
61982.69;59441.92;64112.37	A0A6I8PTQ1;A0A6I8QWW9;A0A6I8RL77	wls	Xenopus tropicalis	Protein wntless homolog;Wntless Wnt ligand secretion mediator;Wntless Wnt ligand secretion mediator	8	7	7	7	7	6	3	3	4	4	4	8	6	8	7	6	3	5	3	4	3	334958	354185	353426	270171	347886	220407	237190	337419	162689	234776	387921	384840	417294	336202	326039	281371	188053	157554	228170	201152	18.3536	18.4341	18.431	18.0435
52562.89;49937.34;45817.03;49823.96;52986.59	A0A6I8PTR9;A0A6I8SY77;A0A803JU41;A0A803K2Z6;A0A8J0SDS6	cnot11	Xenopus tropicalis	CCR4-NOT transcription complex subunit 11	3	3	3	3	2	3	1	1	1	1	1	3	3	3	3	2	1	0	0	1	0	35603.6	36471.4	23362.7	21343.7	31374.7	8308.37	6154.14	12394.2	3509.79	5262.22	32579.1	23939.1	23831	21751.1	15460.9	9006.99	NaN	NaN	7858.91	NaN	15.1197	15.1545	14.5119	14.3815
50895.5	A0A6I8PTT1	kcnj5	Xenopus tropicalis	G protein-activated inward rectifier potassium channel 4	4	2	3	3	3	2	4	3	3	3	2	3	3	3	4	3	3	4	3	4	4	38029.7	29892.1	26127.2	20169.5	35273.7	205490	288364	201605	252927	345693	45777.3	49022.4	52088	43149.6	39138.8	315325	362060	298803	367669	299258	15.2148	14.8675	14.6733	14.2999
177395.96;177324.88	A0A6I8PTU4;A0A8J1JLR4	wdr33	Xenopus tropicalis	Pre-mRNA 3' end processing protein WDR33;Pre-mRNA 3' end processing protein WDR33 isoform X1	19	15	15	15	16	18	4	3	5	3	4	14	14	14	17	14	5	4	4	6	3	47440.6	49758.1	55135	45988.6	61407.4	11389.4	24965	16007.1	16238.3	35448.5	54057.6	56191.1	49978.3	24738.6	45326.2	25597.2	22438.1	28949.2	12481.3	76228.9	15.5338	15.6026	15.7507	15.489
46702.32;47839.55;50160.27	A0A6I8PTU9;A0A8J0QRG5;F6WMP2	ifrd2	Xenopus tropicalis	Interferon-related developmental regulator 2;Interferon-related developmental regulator 2 isoform X2;Interferon-related developmental regulator 2	4	2	2	3	2	2	0	0	0	0	1	4	4	4	1	3	0	1	0	0	0	15305.6	13150.1	23032.9	19852.1	11523.1	NaN	NaN	NaN	NaN	6494.83	30817.6	20798.5	21012.5	21475.9	16471.1	NaN	4585.59	NaN	NaN	NaN	13.9018	13.6828	14.4914	14.277
510984.82;511909.92;506555.09;511781.79	A0A6I8PTV6;A0A803JXX4;A0A803K5M1;A0A8J0QLB8	pcnt	Xenopus tropicalis	Pericentrin;Pericentrin;Pericentrin;Pericentrin isoform X2	18	16	15	10	9	14	10	8	9	12	10	15	15	14	15	14	11	11	10	10	6	46297.4	35176.3	43471.9	40906.6	48245.2	79684.8	74139.1	66458.1	65636.6	74727.5	41438.6	38449.8	43683.1	33091.3	37973.6	80069.6	101674	110953	92978.6	87231	15.4986	15.1023	15.4078	15.32
24993.7	A0A6I8PTW7	eif4e1b	Xenopus tropicalis	Eukaryotic translation initiation factor 4E family member 1B	6	6	6	6	6	6	4	5	5	6	6	6	6	6	6	6	5	5	5	6	5	1.17264e+06	1.31448e+06	1.16795e+06	971022	1.23359e+06	1.2725e+06	989818	1.55895e+06	781327	1.20029e+06	1.11788e+06	1.17972e+06	1.23044e+06	1.05427e+06	1.18415e+06	1.37174e+06	1.25501e+06	1.16239e+06	987915	1.28219e+06	20.1613	20.3261	20.1555	19.8891
75944.37;72944.04;73336.45	A0A6I8PTX7;A0A803J6T4;A0A803JBX4	capn12	Xenopus tropicalis	Calpain 12	5	4	5	5	4	5	0	1	2	3	4	4	5	4	4	5	2	3	1	3	4	26163.2	27883.4	22527.2	34800.6	48091.4	NaN	42616.2	21986.9	53613.7	59316.4	20159.6	27539.7	37366.5	51257.8	60817.8	33073.1	20451	24763.6	62426.9	60725	14.6752	14.7671	14.4594	15.0868
110689.55;112371.41;111737.63;108056.39;113998.26	A0A6I8PTY4;A0A6I8Q607;A0A6I8QVZ7;B3DLX3;F7CM19	r3hdm2	Xenopus tropicalis	R3H domain containing 2;R3H domain containing 2;R3H domain-containing 2;LOC100170562 protein;R3H domain containing 2	3	2	3	3	2	3	2	2	2	2	2	3	2	2	2	2	2	2	1	2	0	27871	27511.6	24344.7	31082.2	32288.7	42112.7	36876.2	53260	36531.4	40500	29402.8	27917.2	31291.7	30269.8	28920.8	68794.2	55666.9	55421.3	54835.3	NaN	14.7665	14.7478	14.5713	14.9238
49687.74;56754.08;49662.74;50854.04;50125.26;55221.4;49713.78;52594.88	A0A6I8PU15;A0A6I8QC18;A0A6I8QE73;A0A6I8R5P2;A0A6I8STG8;A0A8J1J9I9;B1H3L0;F7BXE7	septin11	Xenopus tropicalis	Septin;Septin-11;Septin;Septin;Septin;Septin;Septin;Septin	15	14	13	12	14	13	8	9	8	10	10	13	14	15	15	14	8	9	7	8	9	741628	670204	681294	670501	782852	347543	332312	537335	413475	394067	578644	579296	579235	491835	566870	467701	259346	291121	346699	361265	19.5003	19.3542	19.3779	19.3549
57666.94;56979.18;53226.72;57714.99	A0A6I8PU19;A0A6I8S0G2;A0A803J756;B1H334	tmco6	Xenopus tropicalis	Transmembrane and coiled-coil domain-containing protein 6 isoform X1;Transmembrane and coiled-coil domains 6;Transmembrane and coiled-coil domains 6;LOC100145543 protein	4	4	3	4	4	4	2	1	3	3	3	4	4	4	3	4	2	2	2	2	2	40783.7	28699.9	44443.8	51450.6	42643.7	43630.7	28408.6	29684.1	30384	28688.5	31143.9	34558.9	32579.8	51630.5	40151	42975.9	50969.6	47955.4	41620.6	56550.6	15.3157	14.8088	15.4397	15.6509
68807.58;68051.71;69493.31;68955.68;68490.18	A0A6I8PU24;A0A6I8S729;A0A7D9NLR9;A0A8J0PGN9;B1H1Z8	mau2	Xenopus tropicalis	MAU2 chromatid cohesion factor homolog	1	1	1	1	1	1	1	0	0	0	0	1	1	1	1	1	0	0	0	0	0	31491.7	29410.1	41180.3	18206.8	20603.5	7101.82	NaN	NaN	NaN	NaN	25807.5	24412.9	36065.2	24712	19522.5	NaN	NaN	NaN	NaN	NaN	14.9427	14.844	15.3297	14.1522
63625.76;73381.06;73796.46;67984.25;68535.78;67739.02;67510.93;68361.62	A0A6I8PU36;A0A6I8RHP4;A0A6I8S238;A0A6I8SJT1;A0A8J1JKS0;A4IIN6;F6X8J9;Q28D01	wdr26;wdr26;wdr26;wdr26;wdr26;LOC733878;wdr26;wdr26	Xenopus tropicalis	WD repeat-containing protein 26	3	3	3	3	2	3	2	0	2	1	2	3	3	3	3	3	2	2	0	2	0	21311.4	19841.3	43133.5	21420	10773.6	4337.02	NaN	9639.43	2087.83	10354	32639.7	17864.5	20804.8	19498.3	29397.5	9077.92	9046.25	NaN	13133.1	NaN	14.3793	14.2762	15.3965	14.3867
25181.92;23893.42	A0A6I8PU37;Q6NVL7	chmp2b	Xenopus tropicalis	Charged multivesicular body protein 2b	4	4	4	4	3	4	2	2	4	2	3	4	4	4	4	4	4	4	1	3	4	47677	43041.8	40867.2	49101.7	50692.3	35008.4	48082.3	48351.9	47009	41905.9	64374.3	52931.8	53937.5	45966.2	49100.5	38727.6	40553	71747	44041.8	50250.7	15.541	15.3935	15.3187	15.5835
41785.1	A0A6I8PU46	gtf3a	Xenopus tropicalis	Transcription factor IIIA	3	2	3	3	3	3	2	1	3	3	3	3	3	3	3	3	3	3	2	3	3	23323.4	19067.6	12020.7	48779.5	61148	26367.7	42421.5	33675.8	78953	100625	10168.4	14689.7	10218.4	37592.9	66707	23673.6	21376	38764.2	91470.6	87192.8	14.5095	14.2188	13.5532	15.574
58891.29;65487.77;62521.31;58203.59	A0A6I8PU47;A0A6I8QYY9;A0A6I8SYW4;B1H2K4	psap	Xenopus tropicalis	Prosaposin	11	8	10	10	9	8	5	3	6	5	6	10	10	10	11	10	7	7	5	8	7	2.2393e+06	2.4055e+06	2.64858e+06	1.41569e+06	1.48225e+06	1.43984e+06	1.6606e+06	1.89814e+06	1.40316e+06	2.44921e+06	3807619	3503879	4.01662e+06	1.27012e+06	2333695	1.9915e+06	1.06985e+06	2.25404e+06	2424247	1.41457e+06	21.0946	21.1979	21.3368	20.4331
91560.47;88424.77;93016.02;97324.76	A0A6I8PU64;A0A803JT69;A0A803K5L7;A0A8J0SUL2	bud13	Xenopus tropicalis	BUD13 homolog	2	1	1	0	1	1	0	1	1	0	1	2	2	1	1	2	1	1	0	0	0	18704.5	14893.1	NaN	10477.2	14071.1	NaN	10029	10486.9	NaN	18189.8	21216.2	12250.5	15838.7	6730.47	16809.3	28182.2	7812.23	NaN	NaN	NaN	14.1911	13.8624	NaN	13.355
88277.53;89654.97;91371.03;88450.44	A0A6I8PU87;A0A803JAC5;A0A803JNK6;A0A803JYA7	XB5953084	Xenopus tropicalis	Kinesin-like protein	19	18	18	18	17	18	12	11	13	10	12	18	18	18	16	15	14	11	8	11	11	53117.4	56108.3	54268.1	47941.8	49244.5	51706.6	45522.2	48016.2	40028.9	49748.3	50613.4	51646.9	52500.2	39599.4	46139.7	53689.2	62592.9	52684.2	41532.3	51837.6	15.6969	15.7759	15.7278	15.549
43178.9	A0A6I8PU88	sac3d1	Xenopus tropicalis	SAC3 domain containing 1	5	5	5	4	4	5	4	2	3	3	2	5	5	5	5	5	1	2	1	3	2	97795.6	141397	130125	96009.4	116230	110892	74148.9	108709	82040.1	131012	118450	145605	143905	97928.9	129170	65126.2	94859.7	48291	105662	65350.5	16.5775	17.1094	16.9895	16.5509
71251.82;74659.65	A0A6I8PU90;B1H3C4	srp72	Xenopus tropicalis	Signal recognition particle subunit SRP72	10	9	8	8	9	8	5	7	5	6	5	10	9	7	9	9	5	4	5	6	6	118165	113981	134790	154558	132326	83849.7	98407.8	97109.3	102455	108002	121045	144123	146065	142948	131141	107245	98142.6	126940	99478.5	115169	16.8504	16.7984	17.0404	17.2378
82083.16;81562.76;78846.35;79079.73;85296.12;82098.17;54785.38	A0A6I8PUA6;A0A6I8RJB9;A0A8J0QXY3;A0A8J1JVN6;F7ECI2;L7N3W6;Q4VA71	c1r;c1r;c1r;c1r;c1r;c1r;c1rl-prov	Xenopus tropicalis	complement subcomponent C1r;complement subcomponent C1r;complement subcomponent C1r;complement subcomponent C1r;complement subcomponent C1r;complement subcomponent C1r;C1rl-prov protein (Fragment)	1	1	1	0	0	1	1	1	1	1	0	0	1	0	0	0	0	0	0	0	0	45049.1	33858.5	NaN	NaN	34338.1	95797.4	121254	86495.7	96767.7	NaN	NaN	8827.43	NaN	NaN	NaN	NaN	NaN	NaN	NaN	NaN	15.4592	15.0472	NaN	NaN
152923.12;155456.22;155715.34;157018.81;154114.44	A0A6I8PUB8;A0A6I8PUC3;A0A6I8Q165;A0A6I8RP95;A0A8J0SAB8	rad50	Xenopus tropicalis	RAD50 homolog, double strand break repair protein;RAD50 homolog, double strand break repair protein;RAD50 homolog, double strand break repair protein;RAD50 homolog, double strand break repair protein;DNA repair protein RAD50	33	27	32	30	27	32	11	15	15	16	15	32	29	31	30	30	15	14	8	12	12	255989	236580	253724	288007	315422	238078	231127	215715	239257	220103	214424	249611	254816	258514	283041	223422	230575	246838	230869	239212	17.9657	17.852	17.9529	18.1357
73566.46;72895.7	A0A6I8PUC4;F6SR03	ttll12	Xenopus tropicalis	Tubulin tyrosine ligase-like 12	22	20	20	20	19	19	12	12	15	14	13	19	21	21	19	19	12	15	11	14	13	767319	765592	729783	650887	694180	699538	570887	620529	562676	624465	688858	711051	728339	642949	595079	637115	551595	562381	482935	528974	19.5495	19.5462	19.4771	19.312
52341.63;40273.71;38436.58;40178.43;40220.51;41060.37	A0A6I8PUC6;A0A803JBL9;A0A803JXF4;A0A8J0SLA6;A9UL81;F6TFL6	yju2;yju2;yju2;yju2;LOC549930;yju2	Xenopus tropicalis	Splicing factor YJU2	2	2	2	2	1	2	0	0	0	1	1	2	2	1	2	2	1	0	0	0	0	9127.92	12363.4	14750.9	17973.1	12460.9	NaN	NaN	NaN	4662.55	8719.34	14594.3	16346.4	13666.7	22625.1	11792.1	9590.96	NaN	NaN	NaN	NaN	13.1561	13.5938	13.8485	14.1336
44789.66;49505.97	A0A6I8PUC7;Q0P4K7	;MGC147172	Xenopus tropicalis	Cornifelin;Uncharacterized protein LOC780305	1	1	1	1	1	1	1	0	0	0	1	1	1	1	1	1	1	1	0	0	0	24247.9	22957.5	28011.1	36845.2	27037.9	29603.1	NaN	NaN	NaN	30852.8	18974.1	23838.6	22034.4	22100.7	18855.6	27267.3	41710.7	NaN	NaN	NaN	14.5656	14.4867	14.7737	15.1692
46272.7	A0A6I8PUC9	csnk2a1	Xenopus tropicalis	non-specific serine/threonine protein kinase	19	19	17	16	17	15	14	13	14	14	14	17	16	16	18	16	11	14	15	15	15	556237	516634	617185	691481	570403	508949	649124	502086	668341	577995	508131	494975	491405	511858	529582	585193	604687	576884	585970	663758	19.0853	18.9788	19.2353	19.3993
103130.18;74831.05;93204.74;91856.61;83234.78;81852.01;91320.97;94475.34;100511.45;81723.88;83106.65	A0A6I8PUF5;A0A6I8Q4N7;A0A6I8QA47;A0A6I8QDP3;A0A6I8QUA3;A0A6I8R5G1;A0A6I8SIT7;A0A6I8SYD4;A0A8J0QR67;A0A8J1JAX4;A0A8J1JAX6	apba1;apba2;apba1;apba1;apba2;apba2;apba1;apba1;apba1;apba2;apba2	Xenopus tropicalis	Amyloid beta (A4) precursor protein-binding, family A, member 1;Amyloid beta (A4) precursor protein-binding, family A, member 2;Amyloid beta (A4) precursor protein-binding, family A, member 1;Amyloid beta (A4) precursor protein-binding, family A, member 1;Amyloid beta (A4) precursor protein-binding, family A, member 2;Amyloid beta (A4) precursor protein-binding, family A, member 2;Amyloid beta (A…	2	2	1	2	2	2	1	0	0	0	0	2	1	2	1	2	0	1	2	2	2	47195.5	22195.9	46768	20140.5	15022	81787.8	NaN	NaN	NaN	NaN	15697.6	21597	16152	36155	16609.7	NaN	129581	141746	80662.5	81440.4	15.5264	14.438	15.5132	14.2978
35746.22;33468.58;33434.52;31893.85	A0A6I8PUF8;A9JSB6;B7ZTV3;F6RSV1	tmem53;tmem53;LOC100135126;tmem53	Xenopus tropicalis	Transmembrane protein 53;LOC100135126 protein;Transmembrane protein 53;Transmembrane protein 53	3	2	2	1	0	3	2	1	2	1	2	3	2	1	2	1	0	1	0	1	1	30.4058	38157.9	374.749	NaN	23153.9	52435.1	32980	60083.5	46646.8	53764.4	8419.19	35076.2	67960.6	44196.1	32263.2	NaN	60131.8	NaN	38317.4	48068.4	4.92628	15.2197	8.54978	NaN
31050.1	A0A6I8PUI9	hax1	Xenopus tropicalis	HCLS1 associated protein X-1	10	10	10	8	6	7	7	5	7	4	6	8	9	10	8	9	5	4	2	3	4	61715.1	52566.5	71741.1	43895.4	45361.1	65593.9	76138.9	55523.8	49640.8	50075.5	59741.6	69660.9	64242.9	42997.2	48905.1	66716.8	64478.3	42531.6	49007	50100.6	15.9133	15.6819	16.1305	15.4218
94151.13;92455.86;88041.93;92368.78	A0A6I8PUK1;A0A6I8PZ91;A0A6I8S543;A0A8J0R2W6	cwc22	Xenopus tropicalis	Pre-mRNA-splicing factor CWC22 homolog	10	9	9	9	8	9	5	4	6	4	5	10	10	9	9	10	4	4	1	4	1	79150	93631.8	79395.4	58905.5	90747.8	27522.3	43243.8	59226.8	41028.9	45170.5	65823.6	79859.4	83819.5	42672.2	66289.7	44824.6	21236.8	578.617	36851.5	28520.3	16.2723	16.5147	16.2768	15.8461
71163.6	A0A6I8PUK5	nol9	Xenopus tropicalis	Nucleolar protein 9	5	5	5	5	5	5	1	2	1	2	3	5	5	5	5	5	2	3	1	1	1	59970.4	57211.5	73671.1	83857.3	81709.3	40748.9	25295.1	34106.5	46501.6	45782.4	58233.5	66959.1	64741.7	74727.9	70172	43006.1	34073	57161.5	60079.4	54713.8	15.872	15.804	16.1688	16.3556
86103.25;81944.65;85166.3;80997.5;84738.66;87883.36;87242.67;87755.23;87114.54;83969.84;84097.97;84638.59	A0A6I8PUK7;A0A6I8Q130;A0A6I8SG85;A0A6I8SV65;A0A803KIY0;A0A8J0SIR9;A0A8J0SSH0;A0A8J0STG9;A0A8J0STU6;B4F6T1;B7ZUS7;Q28CS1	hgs	Xenopus tropicalis	Hepatocyte growth factor-regulated tyrosine kinase substrate	13	10	10	12	12	11	6	6	8	6	9	11	11	10	11	12	6	8	5	6	6	139735	138483	154689	152588	137353	136455	130785	149051	162568	162418	155412	147386	155437	138309	152614	164611	133663	228708	148809	142194	17.0923	17.0793	17.239	17.2193
16977.55;14186.24	A0A6I8PUL8;Q0V9E7	;mrpl42	Xenopus tropicalis	Large ribosomal subunit protein mL42	3	1	1	2	3	2	1	1	1	1	1	3	3	3	3	1	1	1	1	1	1	25839.6	35097.6	15941.4	35165.1	37366.9	23189.8	17646.4	35812.9	30528.9	33240	37473.5	34393	40497.8	27744.5	40110.9	32808.1	15187.9	31325.9	18568.5	14919.6	14.6573	15.0991	13.9605	15.1019
490353.91;492023.54;492324.08;492725.37;493922.63;483759.75;493851.55;493865.58	A0A6I8PUN2;A0A6I8QMJ9;A0A6I8RDB3;A0A6I8RZ42;A0A6I8SMY0;A0A803JUC6;A0A8J0SPB5;A0A8J1JV87	akap9	Xenopus tropicalis	A-kinase anchoring protein 9;A-kinase anchor protein 9 isoform X5;A-kinase anchoring protein 9;A-kinase anchor protein 9 isoform X4;A-kinase anchor protein 9 isoform X1;A-kinase-anchoring protein 9;A-kinase anchor protein 9 isoform X3;A-kinase anchor protein 9 isoform X2	10	5	8	7	7	10	2	3	3	1	3	10	10	10	5	9	3	4	1	3	2	25985.8	21646.6	14610.9	29105.8	37869.8	20623	57436.7	20037.5	7354.52	15682.6	29269.1	25774.3	27163.1	22710.2	28215.2	25933.1	24881	95950.4	17021.2	30257.1	14.6654	14.4019	13.8348	14.829
83949.16;80447.98;83745.86;81956.76	A0A6I8PUQ5;A0A803JXA6;B5DEB9;F6PZM0	patl2	Xenopus tropicalis	Protein PAT1 homolog 2	1	0	0	1	0	1	0	0	0	0	0	1	0	0	0	0	0	0	0	0	0	NaN	NaN	533.456	NaN	1208.19	NaN	NaN	NaN	NaN	NaN	553.206	NaN	NaN	NaN	NaN	NaN	NaN	NaN	NaN	NaN	NaN	NaN	9.05923	NaN
90071.08;82106.9;87426.34;89911.67;81326.38	A0A6I8PUR3;A0A6I8RBG1;A0A6I8S2Z4;A0A6I8S6D1;A0A8J0T125	LOC100495031	Xenopus tropicalis	Two pore calcium channel protein 1;Two pore calcium channel protein 1;Two pore calcium channel protein 1;Two pore calcium channel protein 1;Two pore calcium channel protein 1 isoform X2	6	6	6	6	6	6	2	2	2	2	2	6	6	6	6	6	2	2	2	2	2	31378.3	32876.6	25121.9	20774.8	27240.9	30825.3	44953.6	42258.1	35827.2	36998.1	44783.8	38518.4	35562.6	28927.5	30284.3	43597	20892.2	44291.4	34419.4	39540.5	14.9375	15.0048	14.6167	14.3425
13912.5	A0A6I8PUR7	mrpl54	Xenopus tropicalis	Large ribosomal subunit protein mL54	4	4	4	4	2	4	3	3	4	4	3	4	4	4	4	3	3	3	2	2	2	81270.8	85207.5	87248.8	73082.7	78447.7	69853.9	41600.3	80112.4	103778	86143.5	132449	92498.3	98294.3	102361	100864	84358.7	86276.1	62325.6	88605.2	79209.5	16.3104	16.3787	16.4128	16.1572
52379.54;52251.41	A0A6I8PUR9;A0A8J1JI54	;creb3l1	Xenopus tropicalis	BZIP domain-containing protein;Cyclic AMP-responsive element-binding protein 3-like protein 1	1	0	1	1	1	1	0	0	1	1	1	1	1	0	1	1	1	1	1	1	0	NaN	24264.8	24837.2	30546.3	28856.3	NaN	NaN	27215.6	18752.7	23849.8	26214	19698.7	NaN	23710.3	25393.5	22560.9	43373.3	20355.9	22113.6	NaN	NaN	14.5666	14.6002	14.8987
97720.47;91525.67;99159.16;99332.06	A0A6I8PUS5;A0A6I8SXZ9;A0A8J1JNB7;F6SNN2	rbbp8	Xenopus tropicalis	DNA endonuclease RBBP8	3	3	3	3	3	3	1	1	2	2	3	3	3	3	1	3	3	0	0	0	1	14474.2	25803.5	21614.1	15666.8	15735.1	22674.1	16305.6	21514.1	21984.7	20866.1	23293.5	27332	24042.9	18163.3	24343.7	21797.7	NaN	NaN	NaN	13238.6	13.8212	14.6553	14.3997	13.9354
15307.91;14050.51;13993.52	A0A6I8PUS7;A0A803KG16;Q5I0Q8	tmem254	Xenopus tropicalis	Transmembrane protein 254	1	1	1	1	1	1	1	1	1	1	1	1	1	1	1	1	1	1	1	1	1	268311	284406	330422	156756	175112	96614	91179.7	97438.6	60959.3	71907.5	383155	244047	298073	237432	208615	68765.5	85973.4	28607.3	90369	53432	18.0335	18.1176	18.3339	17.2582
262591.87;263542.9;253806.38;264571.01;265630.54;265437;262676.92;259170.21;263210.67	A0A6I8PUT3;A0A6I8QJH5;A0A6I8QN01;A0A6I8QYH7;A0A6I8RNT0;A0A6I8SG34;A0A8J0QVJ4;A0A8J1J4E3;F6URY7	acaca	Xenopus tropicalis	acetyl-CoA carboxylase	10	7	7	8	8	7	3	2	3	3	2	7	7	8	7	7	1	1	0	2	1	16667.2	17110.2	12111.8	12891	15467.5	33256.8	25832.4	21852.9	39367.8	28843.2	17722.5	22409.3	12777.1	11599.3	15003.8	13925.9	28980.6	NaN	37572	18453.6	14.0247	14.0626	13.5641	13.6541
50269.92;48421.99;49840.39;46791.77;49840.39	A0A6I8PUU1;A0A6I8SBG4;A0A8J1JMQ1;F7AQD2;Q6NX27	mindy3	Xenopus tropicalis	Ubiquitin carboxyl-terminal hydrolase MINDY;Ubiquitin carboxyl-terminal hydrolase MINDY;Ubiquitin carboxyl-terminal hydrolase MINDY;Ubiquitin carboxyl-terminal hydrolase MINDY;Ubiquitin carboxyl-terminal hydrolase MINDY-3	6	5	5	4	5	6	2	3	4	3	4	5	5	5	5	5	3	2	2	4	3	217432	245276	421695	306501	248214	143354	144443	106626	237608	216175	244403	263856	267368	253846	263521	269881	225396	270415	191925	236199	17.7302	17.904	18.6858	18.2255
16855.77;17492.49;17251.16	A0A6I8PUU6;A0A803KE52;A4IHS8	;;mydgf	Xenopus tropicalis	Myeloid-derived growth factor;Myeloid-derived growth factor;C19orf10 protein	4	4	4	4	4	4	3	3	2	3	2	4	4	4	3	4	3	3	2	3	2	1.67455e+06	1.58409e+06	1.41118e+06	874661	805479	1.42526e+06	1.34732e+06	1.26824e+06	1.39599e+06	1.25686e+06	1.72873e+06	1463832	1.32148e+06	854473	1146285	2097745	671373	1.09216e+06	1.42233e+06	680694	20.6753	20.5952	20.4285	19.7384
188655.87;189840.1;183761.45;186696.73;189060.34	A0A6I8PUU9;A0A6I8QNC7;A0A6I8S2Y2;A0A6I8SZS2;A0A8J0QES6	eif2ak4	Xenopus tropicalis	non-specific serine/threonine protein kinase	9	8	7	4	5	7	2	2	3	5	3	6	7	7	5	6	2	3	2	3	3	34514.6	36990	39214.4	39830.1	35643.8	20640.9	20203.9	21589.7	13195.6	17549.1	27773.5	34577.6	37089.3	37402	34220.5	21581.2	22078.2	15075.4	20104.4	14537	15.0749	15.1748	15.2591	15.2816
15196.95;15068.78;15312.04	A0A6I8PUV2;A0A8J0STV5;A4IHK4	rps24	Xenopus tropicalis	40S ribosomal protein S24	8	7	7	8	8	7	7	7	7	7	7	7	7	7	7	7	6	8	8	8	8	1.89644e+06	1.58119e+06	1.47962e+06	1329284	1.09992e+06	2248321	2.11436e+06	1.87513e+06	1.91235e+06	1834773	1813322	1.49536e+06	1.29332e+06	1.55315e+06	1.66246e+06	2.06384e+06	1801696	2.63428e+06	2042098	2.15967e+06	20.8549	20.5926	20.4968	20.3422
55971.91;52178.67;50881.15	A0A6I8PUV6;A0A803K436;Q640U0	acbd5	Xenopus tropicalis	Acyl-CoA-binding domain-containing protein 5	1	0	1	1	1	1	1	1	1	0	1	1	1	1	1	1	1	1	1	1	1	NaN	22457.2	44263.8	29989.3	33158	27968.6	55255.2	41049.2	NaN	3347.09	44807	47818.7	40569.9	36577.9	30497.4	38954	57760.1	15571.3	30734.3	38922.5	NaN	14.4549	15.4338	14.8722
32523.6	A0A6I8PUW6	pitpnb	Xenopus tropicalis	Phosphatidylinositol transfer protein, beta	9	9	9	8	9	9	6	7	7	6	8	9	9	9	9	9	8	7	6	8	6	441835	418028	391574	451657	425162	293307	283095	393956	323015	376875	348959	424353	363334	339136	372998	343234	306285	294593	276504	323227	18.7531	18.6732	18.5789	18.7849
42990.33;38549.04	A0A6I8PUX1;B2GUS9	fbxl8	Xenopus tropicalis	F-box and leucine-rich repeat protein 8;F-box/LRR-repeat protein 8	1	1	1	1	1	1	0	0	0	0	0	1	1	1	1	1	0	0	0	0	0	21040.6	23176.2	25155.2	6620.18	10748.6	NaN	NaN	NaN	NaN	NaN	17168.6	16564	19881.1	11183.4	14055.7	NaN	NaN	NaN	NaN	NaN	14.3609	14.5004	14.6186	12.6927
36709.26;39049.96;33956.15;41803.06;32502.42;30759.41;35255.53	A0A6I8PUX3;A0A6I8S2P8;A0A8J0SS16;A0A8J0SV16;A0A8J0T2R2;A4IGS4;F7AF82	agpat1	Xenopus tropicalis	1-acyl-sn-glycerol-3-phosphate acyltransferase	1	1	1	0	0	1	0	0	1	1	0	1	1	1	1	1	0	1	0	0	0	25085.2	27765.4	NaN	NaN	24920.2	NaN	NaN	25507.3	30252.9	NaN	42558.5	27351.7	12490.1	28187	50218	NaN	46865.9	NaN	NaN	NaN	14.6145	14.761	NaN	NaN
52463.7;48627.42;51926.19	A0A6I8PUZ2;A0A7D9N0C6;Q5FV97	gtf2h4	Xenopus tropicalis	General transcription factor IIH subunit 4	3	3	3	3	3	2	0	1	0	1	2	3	3	3	3	3	1	0	0	0	0	30445.7	26141.7	44882.1	42840.8	38251.8	NaN	16444.2	NaN	24757.5	12570.8	31087.7	24312.5	24712.7	26015.5	25551.1	9173.31	NaN	NaN	NaN	NaN	14.8939	14.6741	15.4539	15.3867
77673.27;85561.46;83898.52	A0A6I8PUZ4;F7CR26;Q28DS1	ascc2	Xenopus tropicalis	Activating signal cointegrator 1 complex subunit 2	6	6	6	6	6	6	5	5	5	4	5	6	6	6	6	6	4	5	3	4	5	95127	97885.2	92646.9	84712.9	112368	86525.4	87762.5	97056.1	101040	110700	94956.1	113139	97038.1	82848.1	95264.1	90428.8	90000.8	61718.2	96097.3	91187.8	16.5376	16.5788	16.4995	16.3703
87270.68;65317.73	A0A6I8PV08;A0A8J0QNS7	klhdc4	Xenopus tropicalis	Kelch domain containing 4;Kelch domain-containing protein 4 isoform X1	11	11	11	10	7	10	7	6	4	4	4	11	11	10	9	8	6	5	4	5	3	51962.1	50267.9	45530.5	44728	42976.5	62042.3	34864.4	33570.4	52151.2	59904.5	55452.7	46487.2	41763.7	41213.1	44590.5	34509	88460	51506.2	67551.2	66620.9	15.6652	15.6174	15.4745	15.4489
53097.4;54489.04;51538.57;53107.44	A0A6I8PV30;A0A803J329;A0A803JWM6;B1H307	XB5885308 [provisional:ncoa5];XB5885308 [provisional:ncoa5];XB5885308 [provisional:ncoa5];XB5885308	Xenopus tropicalis	Provisional ortholog of nuclear receptor coactivator 5;Provisional ortholog of nuclear receptor coactivator 5;Provisional ortholog of nuclear receptor coactivator 5;LOC100145527 protein	11	11	11	11	10	11	4	7	5	4	6	11	9	8	10	10	4	4	2	4	3	37018.6	34512.5	48038.5	30968.3	26303	24371.4	21680.6	25134.2	30698.2	29168.4	32660.2	29798.9	37795.4	22191.4	34615	50366.1	32803.3	53409.7	36254	41567.9	15.176	15.0748	15.5519	14.9185
45751.1;82932.33;81429.67;82606.57;84109.24;82763.07;46890.48;48067.38	A0A6I8PV34;A0A6I8RAN3;A0A8J0SEW8;A0A8J0SFX0;A4IHU9;F7BTT4;Q0P4W7;Q28C86	dclk1	Xenopus tropicalis	Doublecortin like kinase 1;non-specific serine/threonine protein kinase;non-specific serine/threonine protein kinase;non-specific serine/threonine protein kinase;non-specific serine/threonine protein kinase;non-specific serine/threonine protein kinase;LOC733926 protein;Doublecortin and CaM kinase-like 1	1	1	1	1	1	1	1	1	0	0	0	1	1	1	1	1	0	0	0	0	0	7388.9	10608.9	14509.8	11236.3	5710.8	6638.38	2187.28	NaN	NaN	NaN	9312.41	11107.4	12933.9	5347.75	1842.31	NaN	NaN	NaN	NaN	NaN	12.8511	13.373	13.8247	13.4559
19291.41;25693.52;21177.56;39841;41435.87;25111.26;24098.65;19587.71;19077.19	A0A6I8PV35;A0A6I8RRG2;A0A803JR96;A0A803JUZ8;A0A803K9H9;A0A803KBC2;A0A8J0SQ40;A9ULM5;F6ZK77	tpd52	Xenopus tropicalis	Tumor protein D52;Tumor protein D52;Tumor protein D52;Tumor protein D52;Tumor protein D52;Tumor protein D52;Tumor protein D52 isoform X2;LOC100135218 protein;Tumor protein D52	4	4	4	4	4	4	2	3	2	3	2	4	4	4	4	4	3	3	2	4	2	140348	155437	145556	169913	136140	193874	197201	161758	211798	221890	199163	150176	132519	139659	149111	139790	160686	307815	122335	275993	17.0987	17.246	17.1512	17.3744
34632.29;31453.63	A0A6I8PV49;Q5M8U4	esd	Xenopus tropicalis	S-formylglutathione hydrolase	11	11	10	10	11	10	5	4	8	9	11	10	10	9	11	11	4	5	3	7	5	241947	241346	284679	416723	462819	140861	124972	123090	300198	384153	245846	248822	254643	390006	461194	143600	121757	127653	376283	321422	17.8843	17.8807	18.119	18.6687
50125.85;46270.33;48271.73	A0A6I8PV59;A0A6I8SNF5;Q6P368	znf207	Xenopus tropicalis	BUB3-interacting and GLEBS motif-containing protein ZNF207 isoform X3;Zinc finger protein 207;BUB3-interacting and GLEBS motif-containing protein ZNF207	5	5	5	5	5	4	2	3	4	4	4	5	5	5	5	5	4	3	2	3	2	31747.8	27885.6	30826.7	23018.8	30117.7	17656.5	13504.6	18962	20451.3	20790.7	38451	29514.6	30571	17695.2	33117.8	25221.9	13159.2	18137.3	28715.8	16185.6	14.9544	14.7672	14.9119	14.4905
89393.68;91554.68	A0A6I8PV76;F6ZUK1	kdm1a	Xenopus tropicalis	Lysine-specific histone demethylase	12	12	10	11	11	10	6	5	5	7	8	12	11	12	10	11	6	7	4	7	6	37483.1	35203.2	35645.2	35512.7	33645.2	24022.2	19958.1	13901.1	18776.8	18097.3	29705.2	36356	30182.4	33229	27975	17868.2	20857.1	16973.7	18893.9	26250	15.194	15.1034	15.1214	15.116
31457.6	A0A6I8PV82	gtpbp8	Xenopus tropicalis	GTP-binding protein 8	6	6	6	5	6	6	4	4	4	4	4	6	6	6	6	6	3	5	3	4	3	114227	107846	121144	116583	128541	107946	114911	138935	149936	103679	154649	136587	151609	144453	123534	165640	132228	146117	130950	143689	16.8015	16.7186	16.8864	16.831
55017.52;55844.5;54385.98;54373.95	A0A6I8PVG3;A0A6I8R2J2;F7B3E6;Q6NVI8	anxa7	Xenopus tropicalis	Annexin	23	21	21	21	21	20	17	19	20	19	18	21	19	20	23	21	19	16	17	18	19	3671082	3.58388e+06	3.58753e+06	3.40003e+06	3.4914e+06	2985421	2829487	2.89548e+06	2.89592e+06	2905976	2.8424e+06	3.20301e+06	3278884	3.08389e+06	3.35595e+06	2.78558e+06	2667638	2.45442e+06	2.60844e+06	3097048	21.8078	21.7731	21.7746	21.6971
69000.24;68653.84;69357.67;69298.52;68472.62;68901.11	A0A6I8PVG9;A0A6I8Q3Q5;A0A6I8S7X0;A0A803J2X9;F7BGU0;Q6DEY4	eif4b	Xenopus tropicalis	Eukaryotic translation initiation factor 4B	20	18	20	20	19	19	16	17	18	19	18	19	20	20	19	20	16	15	15	17	16	1.75301e+06	1761573	1.72052e+06	1.24023e+06	1.22299e+06	1.65824e+06	1.45229e+06	1.44308e+06	1.62659e+06	1.70567e+06	2.00397e+06	1.57216e+06	1.55075e+06	1.36003e+06	1642082	2.00774e+06	1.72656e+06	1.7055e+06	2.05917e+06	1.92138e+06	20.7414	20.7484	20.7144	20.2422
103337.57;100760.65;94792.94;101171.03;103056.13;104939.31;102583.77;98815.49;105140.49;104406.62;103538.75;102784.95;103257.31;101797.84;102804.88;97488.83;100781.58;101372.21;99090.57;100698.67;100808.69	A0A6I8PVI5;A0A6I8Q792;A0A6I8R5P1;A0A6I8R7U9;A0A6I8RMG1;A0A6I8SE62;A0A8J0SE78;A0A8J0SE83;A0A8J1J051;A0A8J1J062;A0A8J1J077;A0A8J1J078;A0A8J1J081;A0A8J1J088;A0A8J1J093;A0A8J1J0A2;A0A8J1J0A5;A0A8J1J2K9;A0A8J1J3K0;F6Y6U8;F6Y6W0	cast	Xenopus tropicalis	Calpastatin	1	1	1	1	1	1	1	0	1	1	1	1	1	1	1	1	0	1	0	1	1	42383.9	31721.7	42728.3	48313.7	28215.5	46815.4	NaN	40847.6	39307.2	47320.9	61423.1	27245.4	27429.3	34152.9	32546.7	NaN	58608.7	NaN	65598.7	73807.7	15.3712	14.9532	15.3829	15.5601
16703.21;16544.86	A0A6I8PVJ9;Q28IG8	trappc2	Xenopus tropicalis	Trafficking protein particle complex subunit 2	2	2	2	2	2	2	2	2	2	2	2	2	2	2	2	2	2	2	2	2	2	257898	268661	273732	272500	233325	334897	327372	290106	338651	285031	223801	135374	277732	262229	286493	305962	305327	382216	279120	259890	17.9764	18.0354	18.0624	18.0559
49624.52;49207.23;48976.91	A0A6I8PVK3;A0A803JNP2;Q28CV3	stk11	Xenopus tropicalis	non-specific serine/threonine protein kinase	5	5	4	5	5	5	4	3	5	4	5	5	5	5	4	3	3	4	2	3	4	34049.1	28819.1	47341.3	49596.3	34427	68546.6	69772.6	52370.1	69999.7	70750	56408.5	40375.7	52299.4	61529.8	53651.6	71920.1	112224	131055	91533.2	90616	15.0553	14.8147	15.5308	15.5979
69814.25;68063.29	A0A6I8PVK6;A0A803JYA8	XB5768883 [provisional];XB5768883	Xenopus tropicalis	Uncharacterized XB5768883;Neurofilament heavy polypeptide	23	20	23	17	19	20	13	15	16	18	16	22	20	22	21	22	16	14	12	15	14	476031	471743	523004	483056	481601	425099	393037	394973	555658	551563	620158	564636	491842	423771	575765	485619	427798	553445	495081	537901	18.8607	18.8476	18.9965	18.8818
150974.85;156580.48;122499.8;117997.33;130061.52;128327.4;127489.51	A0A6I8PVL1;A0A6I8QFB5;A0A6I8RLG9;A0A803JJ37;A0A8J0S934;B2GU76;F7EIC3	pik3cg	Xenopus tropicalis	phosphatidylinositol-4,5-bisphosphate 3-kinase;phosphatidylinositol-4,5-bisphosphate 3-kinase;phosphatidylinositol-4,5-bisphosphate 3-kinase;phosphatidylinositol-4,5-bisphosphate 3-kinase;phosphatidylinositol-4,5-bisphosphate 3-kinase;phosphatidylinositol-4,5-bisphosphate 3-kinase;phosphatidylinositol-4,5-bisphosphate 3-kinase	1	1	1	1	0	1	0	0	1	1	0	1	1	1	1	1	0	0	0	1	0	7907.31	9286.12	11587.3	NaN	13789.8	NaN	NaN	8133.5	1919.55	NaN	6625.27	3855.84	13811.1	7616.14	10025.2	NaN	NaN	NaN	3040.63	NaN	12.949	13.1809	13.5003	NaN
58743.85;56815.7;58409.61;57851.98	A0A6I8PVM3;A0A6I8QA81;A0A6I8R642;F6YU78	ppp3cc	Xenopus tropicalis	Serine/threonine-protein phosphatase	19	17	17	19	17	18	11	12	14	15	16	19	19	18	18	18	12	11	11	15	15	253283	249178	253868	241499	241861	216764	187854	160823	225869	180378	253902	228047	231291	205916	209679	222053	218450	260406	226474	236596	17.9504	17.9268	17.9537	17.8817
317567.57;315215.8;314850.42;310306.48;310446.66;298247.59	A0A6I8PVM6;A0A6I8Q593;A0A6I8STV5;A0A8J1JA23;A0A8J1JA25;A0A8J1JCI6	utp20	Xenopus tropicalis	Small subunit processome component 20 homolog isoform X1;UTP20 small subunit processome component;UTP20 small subunit processome component;Small subunit processome component 20 homolog isoform X3;Small subunit processome component 20 homolog isoform X2;Small subunit processome component 20 homolog isoform X4	3	3	3	2	0	3	1	0	0	0	0	3	3	2	1	1	0	0	0	0	0	12814	14599.7	13217.6	NaN	12365	5931.78	NaN	NaN	NaN	NaN	13758.6	10982.1	12064.5	4243.5	6476.59	NaN	NaN	NaN	NaN	NaN	13.6454	13.8337	13.6902	NaN
46061;77048.06	A0A6I8PVN2;F7DLM1	prpf39.1	Xenopus tropicalis	Pre-mRNA processing factor 39	7	7	7	5	3	7	1	0	3	1	2	6	7	7	5	5	0	0	1	0	0	29360.8	34571.6	39289	43895.5	28939.6	22677.1	NaN	9367.2	19638.9	12516.9	34842.4	22773.7	25773.9	32381.2	29876.2	NaN	NaN	401866	NaN	NaN	14.8416	15.0773	15.2618	15.4218
100947.41;95810.92;104560.55;104489.48;102779.83;105241.42	A0A6I8PVN4;A0A6I8RCW9;A0A8J1IS44;B5DED1;F7D5T4;F7D5U2	atxn2l	Xenopus tropicalis	Ataxin 2-like;Ataxin 2-like;Ataxin-2-like protein isoform X1;Ataxin-2-like protein;Ataxin 2-like;Ataxin 2-like	18	15	16	16	15	15	8	10	13	8	12	17	15	15	17	15	9	7	6	7	8	68785.1	71497.6	68803.5	57907.6	67914.7	46622.6	62775.6	52866.7	60000.6	51931.6	68666.5	73565.6	64682.1	55317.4	67560.3	56193.6	71894.6	81602.2	60883.1	71549.5	16.0698	16.1256	16.0702	15.8215
70547.46;67456.63	A0A6I8PVN7;Q6DJA6	stxbp2	Xenopus tropicalis	Syntaxin-binding protein 2	14	14	14	13	14	14	8	7	7	11	7	13	13	13	12	14	7	8	6	6	7	131612	145556	153777	135060	155003	125594	114417	153629	119442	167530	132019	158756	170311	130849	152788	174616	132719	108793	128534	138871	17.0059	17.1512	17.2305	17.0432
229336.45;227487.43	A0A6I8PVN8;A0A6I8QWV6	nup205	Xenopus tropicalis	Nucleoporin 205kDa;Nuclear pore complex protein Nup205 isoform X1	57	54	55	46	47	54	25	25	31	32	31	54	54	51	50	44	26	31	19	25	25	432945	438083	398330	360342	428760	337821	316789	297356	298547	301355	399550	368418	385606	408166	372927	282487	294918	262687	289798	340015	18.7238	18.7408	18.6036	18.459
66511.19;66283.88;66089.91	A0A6I8PVN9;A0A8J1J517;F7BNP1	bora	Xenopus tropicalis	Protein aurora borealis	1	0	0	0	0	0	0	0	1	0	0	1	1	1	1	1	0	0	0	0	0	NaN	NaN	NaN	NaN	NaN	NaN	NaN	4253.96	NaN	NaN	17139.1	25689.5	17059.2	9267.62	17424.3	NaN	NaN	NaN	NaN	NaN	NaN	NaN	NaN	NaN
79730.86;80198.42;78334.28;76834.61;71836.08	A0A6I8PVP8;A0A803JY88;A0A8J0R7F1;F7DM95;Q28G63	sp3	Xenopus tropicalis	Sp3 transcription factor;Sp3 transcription factor;Transcription factor Sp3 isoform X2;Sp3 transcription factor;Sp3 transcription factor (Fragment)	3	2	2	2	3	2	0	0	0	0	0	3	3	3	1	1	0	0	0	0	0	10892.6	9418.67	10764.6	8286.67	7781.57	NaN	NaN	NaN	NaN	NaN	16960.7	10850.2	8852.88	9235.99	10542.7	NaN	NaN	NaN	NaN	NaN	13.4111	13.2013	13.394	13.0166
66493.96;66994.58;65070.5;66612.92	A0A6I8PVS0;A0A6I8Q203;A0A6I8SK03;Q6P878	eif3l	Xenopus tropicalis	Eukaryotic translation initiation factor 3 subunit L	30	29	28	28	28	29	22	21	26	22	22	27	27	28	29	29	22	22	13	23	20	2.94377e+06	3.01195e+06	2.68228e+06	2.38729e+06	2793256	1.31285e+06	1.42971e+06	1.42143e+06	1308841	1.3391e+06	2292922	2309059	2299336	2.34408e+06	2.07488e+06	1.35555e+06	1.18367e+06	1.30513e+06	1.19829e+06	1.19406e+06	21.4892	21.5223	21.355	21.1869
78342.27;76536.06;84454.47;80951.31;80949.29;81904.47	A0A6I8PVS2;A0A6I8QIE8;A0A6I8QPB0;A0A6I8RWT8;A4QNN1;F6QL04	orc3	Xenopus tropicalis	Origin recognition complex subunit 3	11	10	11	9	10	10	4	3	6	4	5	11	11	11	10	8	5	6	1	4	5	51124.6	46959.9	46116.3	43263.5	40810.3	22608.1	40389.5	35353.1	35863.2	31709.8	59094.6	42637.1	47220.3	49996.1	42599.5	29041.1	25322.3	14177.7	32510.5	31208.2	15.6417	15.5191	15.493	15.4009
19767.37;21238.11	A0A6I8PVT2;A9ULQ5	ankrd39;LOC100135233	Xenopus tropicalis	Ankyrin repeat domain 39;LOC100135233 protein (Fragment)	2	2	2	2	2	2	0	1	2	1	1	2	2	2	2	2	2	1	1	0	0	22510.6	23176.4	19237.3	4982.59	19193.4	NaN	6554.79	14760.2	5649.66	3017.71	26940.4	25160.1	32048.4	20036.6	16081	13406.1	15779.4	7099.85	NaN	NaN	14.4583	14.5004	14.2316	12.2827
63742.26;65826.86;63892.5	A0A6I8PVU2;A0A6I8RHK3;A4III8	ift56;ttc26;ift56	Xenopus tropicalis	Intraflagellar transport protein 56	5	4	5	5	5	5	3	3	4	2	4	5	3	5	4	3	2	2	0	3	1	71306.6	71233.5	67436.6	48594.7	75159.7	63023.5	62413.5	87244.8	63270.7	78247.7	56853.5	97092.5	78541.4	74598.6	101906	66864	84400.2	NaN	57730	93438.6	16.1217	16.1203	16.0412	15.5685
157689.8;152287.68;157889.01;155802.49;155603.28	A0A6I8PVU3;A0A803J4J0;A0A8J1JIK8;A0A8J1JJN1;F7DSH7	ccdc18	Xenopus tropicalis	Coiled-coil domain-containing 18;Coiled-coil domain-containing 18;Coiled-coil domain-containing protein 18 isoform X1;Coiled-coil domain-containing protein 18 isoform X3;Coiled-coil domain-containing 18	2	2	2	2	2	1	0	0	0	1	1	1	1	2	1	1	1	0	0	1	1	2372.6	2168.58	6552.4	13924.9	5371.17	NaN	NaN	NaN	2193.8	2184.63	1598.29	5682.59	3195.18	1584.02	5364.88	8.98975	NaN	NaN	1689.22	8.39101	11.2123	11.0825	12.6778	13.7654
42672.9;29369.03;30491.41	A0A6I8PVU9;A1L0Z2;Q28IV9	bsg	Xenopus tropicalis	Basigin;Basigin;Basigin (Fragment)	4	2	3	3	1	2	1	0	1	0	0	4	2	3	3	1	0	0	0	1	0	8338.23	1526.47	8547.02	15122.3	1774.3	1502.89	NaN	811.243	NaN	NaN	44786.5	11971.3	7471.25	36109.9	4383.48	NaN	NaN	NaN	3.44779	NaN	13.0255	10.576	13.0612	13.8844
13584.82;16103.25;14643.89;13863.11;13253.51	A0A6I8PVV1;A0A6I8PY18;A0A6I8QCQ1;A0A803JYW1;Q6GLH6	snrpd1	Xenopus tropicalis	Small nuclear ribonucleoprotein Sm D1	3	3	3	3	3	3	1	3	2	3	1	3	3	3	3	3	2	1	2	2	1	294223	300776	277650	202447	164139	91058.1	156265	76722.5	165725	94653.8	551493	239806	168837	194539	203758	136508	128383	48221.9	204885	162953	18.1666	18.1983	18.0829	17.6272
15174.3	A0A6I8PVX2	tmem35b	Xenopus tropicalis	Transmembrane protein 35B	4	4	4	3	3	3	3	3	3	3	3	3	4	4	3	3	2	2	2	3	2	897651	783390	933509	537304	599180	306110	310796	323983	207257	188539	831841	745549	819822	573182	511293	290759	278901	252278	252573	234447	19.7758	19.5794	19.8323	19.0354
54052.29;55957.6;56755.12;56410.79	A0A6I8PVZ6;A0A6I8S153;F7CPD0;Q6DIM0	dnajc7	Xenopus tropicalis	DnaJ heat shock protein family (Hsp40) member C7;DnaJ heat shock protein family (Hsp40) member C7;DnaJ heat shock protein family (Hsp40) member C7;DnaJ (Hsp40) homolog, subfamily C, member 7	17	16	17	16	16	16	9	10	12	8	10	16	17	16	16	16	12	9	7	11	6	49989.9	45506.4	40426.8	35439.4	48088.9	36918.7	38840.4	39231.1	42050.6	43596.9	41300.4	42783	41696.1	35256.2	44462.8	35986.4	29170.6	44664.2	25141	39127.8	15.6093	15.4738	15.303	15.1131
67168.12;72756.77;71319.28;65200	A0A6I8PW06;A0A8J0QTY3;B1H308;Q07G31	lsg1;lsg1;LOC100145528;TGas105m04.1-001	Xenopus tropicalis	Large subunit GTPase 1 homolog;Large subunit GTPase 1 homolog;Large subunit GTPase 1 homolog (Fragment);Large subunit GTPase 1 homolog (Fragment)	9	8	8	8	6	9	5	3	4	3	4	8	9	9	7	7	4	4	2	3	2	66078.8	72964.6	77975.8	58217	59259.9	43614.6	45411.2	34520.7	40927.5	60278.6	73597.6	70990	78181.1	52116.2	63827.7	63911.1	59331.6	47918	42404.4	51062.8	16.0119	16.1549	16.2507	15.8292
35497.74;26484.42;30121.62	A0A6I8PW08;A0A8J0SR63;Q28FW1	impa1	Xenopus tropicalis	Inositol-1-monophosphatase	7	7	7	5	6	6	1	1	1	2	1	6	5	5	4	5	1	2	0	1	1	32538.2	48008	41681.1	32082.1	39115.7	33244.5	39244.9	27131.2	27519.4	34093.9	42613.1	36305.9	38063.5	16521.6	23129.7	31171.4	20334.7	NaN	26480.3	20193.7	14.9898	15.551	15.3471	14.9695
45251.32;55932.55;53474.81;45012.05;48814.41;44915.81	A0A6I8PW23;A0A6I8QG41;A0A6I8SQE7;A0A8J0PHG6;A0A8J0SUQ9;A0A8J1ING6	dxo	Xenopus tropicalis	Decapping nuclease	3	2	3	2	1	3	1	1	1	1	1	3	3	3	2	3	1	1	1	1	1	9262.84	7914.22	10472.4	6410.91	11455.9	31160.9	21515.9	21731.1	19592.9	26304.7	12460.1	7984.05	7117.97	10391.7	8467.72	15881.4	6746.3	29469.3	20542.7	30191.9	13.1772	12.9502	13.3543	12.6463
146696.72;140377.74;147353;142309.2;150096.31;150998.24;144051.03;149254.39;149312.47	A0A6I8PW24;A0A6I8PYL6;A0A6I8QZE3;A0A6I8R7D2;A0A6I8S5L0;A0A6I8SG89;A0A6I8SH22;A0A6I8STF3;A0A8J1JZ76	slk	Xenopus tropicalis	non-specific serine/threonine protein kinase	1	1	1	0	1	1	1	1	1	1	1	1	0	0	1	0	1	0	0	1	0	58183.4	48664.5	NaN	46947.1	56970.9	145121	178389	109850	132872	88810.1	57414.6	NaN	NaN	58485.4	NaN	106741	NaN	NaN	98696.8	NaN	15.8283	15.5706	NaN	15.5187
119172.73;119127.73	A0A6I8PW38;Q0P4R5	dis3l	Xenopus tropicalis	DIS3-like exonuclease 1	3	2	2	2	1	2	1	1	1	2	0	3	3	3	3	1	1	0	0	0	2	2087.05	19910.9	12062.3	9468.33	14181.2	13644.3	12343.8	13217.1	12900.4	NaN	8293.64	17964.9	15767.6	13554.8	10862.6	9153.05	NaN	NaN	NaN	8207.73	11.0273	14.2813	13.5582	13.2089
77814.62;80534.71	A0A6I8PW42;A0A8J1JGB0	trmt1l	Xenopus tropicalis	TRMT1-like protein	19	17	19	18	17	17	5	5	9	9	8	17	19	18	18	16	8	11	6	6	9	162992	156986	149527	155488	166513	136654	125087	70769.9	79393.7	109484	133935	138271	145212	160700	151619	79384.7	93007.3	96242.5	73598.5	83052	17.3144	17.2603	17.19	17.2464
62065.3;63882.29;61966.19;62493.83	A0A6I8PW43;A0A6I8R2H9;B4F6S8;F7B2S5	cpeb1	Xenopus tropicalis	Cytoplasmic polyadenylation element binding protein 1;Cytoplasmic polyadenylation element-binding protein 1;Cpeb1 protein;Cytoplasmic polyadenylation element-binding protein 1	7	7	6	6	5	6	2	3	3	5	3	7	7	7	7	7	5	5	3	5	5	93096.2	86067.5	86539	109704	98550.3	82165.8	53125.9	73341.6	77649.7	77935.4	93723.6	91571.3	94353.8	86425.3	88617.5	92498.9	80615	127944	90500.2	100421	16.5064	16.3932	16.4011	16.7433
23448.58;25094.3	A0A6I8PW45;Q66KA9	rab27a	Xenopus tropicalis	Ras-related protein Rab-27A	1	0	0	0	0	0	0	0	1	0	1	1	0	0	1	0	1	1	0	1	1	NaN	NaN	NaN	NaN	NaN	NaN	NaN	12169.3	NaN	10379.8	8587.15	NaN	NaN	17289.1	NaN	15245.5	19171.5	NaN	22831.8	29663.8	NaN	NaN	NaN	NaN
42036.9	A0A6I8PW49	serpinb6	Xenopus tropicalis	Serpin B6	19	18	18	17	18	17	14	14	14	13	14	17	17	18	17	17	13	15	10	13	14	649759	626629	671787	602115	607044	501355	659104	592760	564356	500102	678958	649731	616750	614876	535836	467967	530832	416505	459261	478220	19.3095	19.2573	19.3576	19.1997
134994.01;139956.38;130048.78;128812.31;131884.66;132001.71;128929.37	A0A6I8PW76;A0A6I8QMS8;A0A6I8R2M0;A0A8J0QFY2;A0A8J0SXN1;A0A8J0SYX8;A0A8J1ISN7	pkp4	Xenopus tropicalis	Plakophilin 4;Plakophilin 4;Plakophilin 4;Plakophilin-4 isoform 1;Plakophilin-4 isoform X1;Plakophilin-4 isoform X4;Plakophilin-4 isoform X2	2	2	1	2	1	2	1	0	1	2	1	2	2	2	2	2	1	1	0	1	1	21296.8	11144.5	9149.46	11996.5	3648.99	9649.42	NaN	4144.25	15982.3	7159.33	6258.32	32002.5	31405.2	9623.78	41557.2	20163.9	30310	NaN	24091.8	25347.9	14.3783	13.444	13.1595	13.5503
33685.61;40123.95;34367.36;43477.65;36681.19	A0A6I8PW77;A0A6I8SA62;A0A803J8P3;A0A803JLW4;A0A8J1JJK6	;;;;tex264	Xenopus tropicalis	Testis expressed 264, ER-phagy receptor;Testis expressed 264, ER-phagy receptor;Testis expressed 264, ER-phagy receptor;Testis expressed 264, ER-phagy receptor;Testis-expressed protein 264	2	2	2	2	2	2	1	1	1	1	1	2	2	1	2	2	0	1	0	1	0	39506.5	39778.7	40293.8	29867.3	42665.9	16676.9	27760.5	33700.3	30949.1	26723.8	46974.8	42023.9	58444.5	37822.7	43815.2	NaN	28804.1	NaN	35687.8	NaN	15.2698	15.2797	15.2983	14.8663
40961.2;38546.12;38657.18	A0A6I8PW85;F6X8W3;Q28D58	abhd4	Xenopus tropicalis	Abhydrolase domain containing 4	1	1	1	1	0	1	1	1	1	1	1	1	1	0	1	1	1	1	0	1	1	4835.51	5733.98	4755.19	NaN	6605.12	8974.97	1894.34	4256.36	5657.25	18100.1	10063.8	5264.61	NaN	6519.16	8364.71	6558.25	2904.32	NaN	13679.7	3345.3	12.2395	12.4853	12.2153	NaN
54274.63;52669.78;44932.77;48502.96;50498.31;51822.91	A0A6I8PW91;A0A8J0T1G7;A0A8J1J440;F7EAA9;Q28CN7;Q5M8G8	trit1	Xenopus tropicalis	tRNA dimethylallyltransferase;tRNA dimethylallyltransferase;tRNA dimethylallyltransferase isoform X2;tRNA isopentenyltransferase 1;tRNA isopentenyltransferase 1 (Fragment);tRNA dimethylallyltransferase	2	1	2	2	2	1	1	1	1	2	1	2	2	2	2	2	2	2	0	1	1	12194.2	11602.5	18384.3	20054.2	17334.9	28680.5	16881.6	15259.4	13802.5	18292.5	14497.2	12845.8	16093.2	24928.4	15799.7	19960.7	28471.5	NaN	17556.3	22192.3	13.5739	13.5021	14.1662	14.2916
35289.4	A0A6I8PW94	eef1d	Xenopus tropicalis	Elongation factor 1-delta	27	25	25	23	27	25	22	21	22	25	21	27	26	26	26	26	23	24	22	24	23	2999412	3.35644e+06	3.19234e+06	2772884	2602649	2.00281e+06	2769820	2.57662e+06	2.66934e+06	2.98905e+06	3.42593e+06	3.23322e+06	2.97807e+06	2168246	3.09503e+06	2.28477e+06	2.03101e+06	2.92635e+06	2.26712e+06	2.49906e+06	21.5162	21.6785	21.6062	21.403
50863.05;52816.04;51826.93;57826.83	A0A6I8PWA3;A0A803JGE5;B3DL80;F6S579	rmdn3	Xenopus tropicalis	Regulator of microtubule dynamics protein 3	6	5	5	5	3	3	1	2	2	2	2	5	5	6	5	5	2	1	0	2	2	104847	97945.1	94090.1	81510.1	121591	17531.7	12450.6	11068.3	37434	34873.4	146587	112589	117918	115696	119036	41022.4	46036.2	NaN	37549.7	40698.4	16.6779	16.5797	16.5218	16.3147
23663.6	A0A6I8PWA8	arl10b	Xenopus tropicalis	ADP-ribosylation factor-like 10B	9	8	8	8	8	7	6	5	7	5	6	8	8	8	9	8	4	5	5	6	6	1.506e+06	1732826	1.21149e+06	1.11602e+06	1.56836e+06	1.30337e+06	1.26594e+06	1.15677e+06	1.32215e+06	1.67311e+06	1.32783e+06	1.68227e+06	1832971	1.1147e+06	1.49832e+06	1.4185e+06	1.18588e+06	1.32977e+06	1.49402e+06	1.18394e+06	20.5223	20.7247	20.2083	20.0899
133723.63;140321.47;141441.8;140520.7	A0A6I8PWD1;A0A8J0SJH2;A0A8J1JCB0;A0A8J1JDD4	;diaph1;diaph1;diaph1	Xenopus tropicalis	Diaphanous related formin 1;Protein diaphanous homolog 1 isoform X2;Protein diaphanous homolog 1 isoform X1;Protein diaphanous homolog 1 isoform X3	11	10	10	10	10	11	5	6	6	7	8	10	10	10	11	10	5	5	3	4	5	70265.2	88393.2	67719.1	72632.1	89597.7	80755.8	104700	77014.8	75490.9	70192.9	79694.9	68007.1	68040.5	68198	82150.3	46389.8	73502.1	55970.8	85162.8	77303.9	16.1005	16.4316	16.0473	16.1483
42796.3	A0A6I8PWD4	hacd3	Xenopus tropicalis	Very-long-chain (3R)-3-hydroxyacyl-CoA dehydratase	1	1	1	0	0	1	1	0	0	0	1	1	1	1	1	1	0	0	0	0	0	37716.2	45308.3	NaN	NaN	38021.2	19070.6	NaN	NaN	NaN	22712.7	26906.4	51625	41771	34743.2	43741.9	NaN	NaN	NaN	NaN	NaN	15.2029	15.4675	NaN	NaN
48622.36;36870.34;45499.93;51641.92;49429.24;45019.36;49909.81	A0A6I8PWE7;A0A6I8QYW2;A0A6I8S8N9;A0A6I8SYU4;A0A8J0SES2;A0A8J0SEZ5;E1CHM2	yap1	Xenopus tropicalis	Yes associated protein 1;Yes associated protein 1;Transcriptional coactivator YAP1 isoform X2;Yes associated protein 1;Transcriptional coactivator YAP1 isoform X1;Transcriptional coactivator YAP1 isoform X3;Transcriptional coactivator YAP1	1	1	1	0	0	0	0	0	0	0	0	1	1	0	0	0	0	0	0	0	0	4096.38	1062.78	NaN	NaN	NaN	NaN	NaN	NaN	NaN	NaN	4840.75	5995.69	NaN	NaN	NaN	NaN	NaN	NaN	NaN	NaN	12.0001	10.0536	NaN	NaN
26862.95;23358.46;23315.48	A0A6I8PWE9;A0A803JS99;Q642S7	nmrk2	Xenopus tropicalis	Nicotinamide riboside kinase 2;Nicotinamide riboside kinase 2;Integrin beta 1 binding protein 3	1	1	1	1	0	1	0	0	0	0	0	1	1	1	0	0	0	0	0	0	0	14014.2	8930.74	12667.9	NaN	4386.99	NaN	NaN	NaN	NaN	NaN	10163.7	9081.44	14427.2	NaN	NaN	NaN	NaN	NaN	NaN	NaN	13.7746	13.1246	13.6289	NaN
53295.84;53189.76	A0A6I8PWF4;Q5M8S7	zc3hc1	Xenopus tropicalis	NIPA-like protein;Zinc finger C3HC-type protein 1-like	7	7	7	6	4	7	2	2	2	3	1	4	5	5	6	4	0	0	1	0	0	22115.1	17274.8	21690	30328.2	26039.1	21024.8	14518	7189.02	13125	39088.7	20880.8	20603.3	16955.6	20676.8	20126.9	NaN	NaN	28516.9	NaN	NaN	14.4327	14.0764	14.4047	14.8884
21759.3	A0A6I8PWF7	rac3	Xenopus tropicalis	Rac family small GTPase 3	1	0	0	1	1	0	1	1	1	1	1	1	1	1	1	1	1	1	1	1	1	NaN	NaN	31769.5	40948.9	NaN	97338	111778	85202	92827.3	110517	43771.1	20653.9	50564	36805.8	28544.3	58240.5	134685	133802	128038	154272	NaN	NaN	14.9554	15.3215
77237.84;82948.34;80716.92;85085.7;84042.81;85127.93;82896.51	A0A6I8PWH3;A0A6I8QM95;A0A6I8RUG3;A0A6I8SXX2;A0A6I8T0R1;A0A8J1J4D7;F6YKQ4	rps6ka1	Xenopus tropicalis	non-specific serine/threonine protein kinase;Ribosomal protein S6 kinase;non-specific serine/threonine protein kinase;Ribosomal protein S6 kinase;Ribosomal protein S6 kinase;Ribosomal protein S6 kinase;Ribosomal protein S6 kinase	21	21	21	19	18	20	15	17	15	16	17	21	19	21	21	20	14	12	10	14	12	367943	357517	384307	315574	381058	247290	259863	287738	230086	256515	329245	356384	352753	303776	325156	265011	238965	243997	249047	252803	18.4891	18.4477	18.5519	18.2676
31268.9;28818.98;30529.09;32011.75;30970.56	A0A6I8PWH8;A0A803JCD0;A0A803K3C0;A0A8J1JGL4;A4IHW6	gnpda2	Xenopus tropicalis	Glucosamine-6-phosphate isomerase;Glucosamine-6-phosphate isomerase;Glucosamine-6-phosphate isomerase;Glucosamine-6-phosphate isomerase;Glucosamine-6-phosphate isomerase 2	5	5	5	4	4	4	2	2	3	3	3	4	4	5	4	4	2	2	1	2	2	53271.6	62623.6	65126.9	67437.2	62951.1	48389.2	57806.1	59211.1	43845.8	54859.3	50299.3	51480	59089	42687.2	46580.4	38329.2	32804.3	103826	48302.7	45175.1	15.7011	15.9344	15.991	16.0413
77600.18;99156.15;75392.75	A0A6I8PWI6;A0A6I8QWY7;F6UHP7	hbs1l	Xenopus tropicalis	HBS1-like protein	16	14	15	15	13	14	8	8	9	7	8	15	15	15	14	12	9	11	6	10	7	96343.9	117912	122573	108891	126251	87691.3	67625.6	96025	67812.5	81514.5	147081	114668	128259	107383	100848	105599	69266.4	53531.8	65543.1	56567.4	16.5559	16.8474	16.9033	16.7325
28677.6	A0A6I8PWJ2	lhpp	Xenopus tropicalis	Phospholysine phosphohistidine inorganic pyrophosphate phosphatase	7	7	6	7	7	7	5	4	5	5	5	7	6	6	7	6	5	5	4	4	4	187898	202204	190919	165841	173677	157482	146211	197465	126221	217196	160657	190424	201615	115183	150331	241110	152192	165057	174191	139262	17.5196	17.6255	17.5426	17.3394
27166.04;27651.55;25821.45;27078.96;21305.13;25734.37	A0A6I8PWJ8;A0A803J8F2;A0A803JFJ3;A0A8J0T0L2;A1L1D6;A9JTX4	gtsf1;gtsf1;gtsf1;gtsf1;LOC100036720;gtsf1	Xenopus tropicalis	Gametocyte specific factor 1;Gametocyte specific factor 1;Gametocyte specific factor 1;Gametocyte specific factor 1 isoform X2;LOC100036720 protein (Fragment);Gametocyte specific factor 1	2	2	2	2	2	2	1	1	2	2	2	2	2	2	2	2	2	1	1	1	2	26539.8	21165.8	25421.5	34680.8	33892.3	104601	62262.9	33757.9	54878.2	70883.5	28766.6	30773.2	29377.4	39704.1	37787.2	47303.3	102034	106025	80466.4	43823.4	14.6959	14.3694	14.6338	15.0818
153889.59;159927.44;160558.14;159840.37;160645.22	A0A6I8PWK5;A0A8J0S6B8;A0A8J0SAP3;A0A8J0SCH3;A0A8J1JQP3	wrn	Xenopus tropicalis	DNA 3'-5' helicase	25	22	23	23	20	23	8	6	12	11	11	24	24	24	24	23	6	7	5	9	8	90037	91124.4	100834	110408	131490	107005	105064	64776.1	93896.5	94822.9	95817.9	96484.1	95427.5	111902	106206	88802.8	98101.5	101606	107876	127958	16.4582	16.4755	16.6216	16.7525
87759.21;91839.08;108153.77	A0A6I8PWL8;A0A6I8SAK9;F6X8I4	sart1	Xenopus tropicalis	U4/U6.U5 tri-snRNP-associated protein 1;SART1, U4/U6.U5 tri-snRNP-associated protein 1;SART1, U4/U6.U5 tri-snRNP-associated protein 1	9	7	7	8	8	7	4	4	3	4	3	9	8	9	9	8	3	4	6	2	5	28430.8	31137.8	27269.8	21809.2	23765.9	29233.3	19507.5	15438.1	20545.2	20058.8	29686.8	30428	22296.7	19067.1	26640.7	25232.9	26867.2	19753.1	26572.2	29878.4	14.7952	14.9264	14.735	14.4127
54341.92;52718.26;50349.46;51391.82;53113.8;55692.56;52477.81;50498.59	A0A6I8PWM5;A0A6I8SR44;A0A803J764;A0A803JP42;A0A803JR97;A0A8J1JP85;A0A8J1JRP9;A0A8J1JSZ4	;;;;;fars2;fars2;fars2	Xenopus tropicalis	phenylalanine--tRNA ligase	6	5	5	5	5	4	3	3	3	3	3	5	6	5	6	6	2	3	1	3	3	40450.9	44663	40700	39542.8	67340.3	68495	72562.2	53295.2	76852.5	40322.2	58973	50094.5	48891.6	62034.9	52300.4	64928.7	48234.1	50377.7	49470	63348.6	15.3039	15.4468	15.3127	15.2711
84290.28;86725.16	A0A6I8PWP3;Q66II2	ercc2	Xenopus tropicalis	DNA 5'-3' helicase	8	8	8	8	8	8	4	4	4	4	4	8	8	8	8	8	3	4	3	4	5	75713.6	79574.2	80096.5	79878	91853.2	61353.5	43592.8	62444.4	62025.3	55447.9	58470.3	77614.6	74415.1	74935.3	73306.9	63710.1	56113.7	39016.6	51300.1	43160.2	16.2083	16.28	16.2895	16.2855
62139.62;54768.11;57752.62;65124.13	A0A6I8PWP4;A0A8J0S7P0;A0A8J0SCN1;F6X8Y6	aldh3a2	Xenopus tropicalis	Aldehyde dehydrogenase;Aldehyde dehydrogenase;Aldehyde dehydrogenase;Aldehyde dehydrogenase family 3 member A2	12	10	10	11	12	10	6	7	9	10	8	11	11	11	12	11	9	5	6	8	8	114007	113253	96015.5	205268	235349	118313	119004	113927	190972	217588	113987	114436	117865	194131	214483	95802.1	83490.2	121639	169555	184137	16.7988	16.7892	16.551	17.6472
104275	A0A6I8PWQ1	tsc22d1	Xenopus tropicalis	TSC22 domain family protein 1	3	2	3	3	2	3	1	1	2	2	2	3	3	2	2	3	1	1	2	2	2	51372.8	73352.8	73627.8	61658.6	56959.8	57138.3	79675	55167.8	77773.3	68222.3	53854.6	61633.8	33300.2	23910.2	42161.4	56720.4	58373.3	51058.8	74211.1	89849	15.6487	16.1626	16.168	15.912
23976.85;32982.02	A0A6I8PWQ2;A0A803K4D4	tdrp	Xenopus tropicalis	Testis development-related protein	4	3	4	3	3	4	1	1	2	1	1	3	4	3	3	3	2	1	1	2	2	55892.1	53897.5	60920.1	49740.8	47433.4	66837.4	56319.9	56592.3	76528.4	84119.5	70315.6	59756.9	64865.6	49242.7	63531.3	56723.2	90704	101711	59147.6	48151.8	15.7704	15.7179	15.8946	15.6021
87498.6	A0A6I8PWQ6	qars1	Xenopus tropicalis	glutamine--tRNA ligase	48	44	43	47	46	44	37	36	36	38	38	47	47	46	45	45	36	36	28	35	33	2.80998e+06	2.80341e+06	2.76785e+06	3.18494e+06	3.08464e+06	2.30773e+06	2.25592e+06	2.28844e+06	2.2565e+06	2.46021e+06	2.65405e+06	2.64555e+06	2.51956e+06	2.85658e+06	2.49275e+06	2.45274e+06	2.36429e+06	2.43862e+06	2.07478e+06	2185868	21.4221	21.4188	21.4003	21.6028
53515.45;51310.13;50947.95;46582.61	A0A6I8PWR1;A0A6I8QFR5;A0A7D9NKC2;A0A8J0R391	XB5829846;XB5829846 [provisional:mfsd1];XB5829846 [provisional:mfsd1];XB5829846	Xenopus tropicalis	Lysosomal dipeptide transporter MFSD1	2	2	2	1	0	2	1	1	2	0	1	1	1	1	1	1	1	1	0	1	1	19740.8	18436.7	13493.8	NaN	6403.65	8099.39	3765.37	4607.5	NaN	2209.76	24124.1	15103	25195.2	11132.2	10053.5	6953.68	1579.28	NaN	3040.28	1913.5	14.2689	14.1703	13.72	NaN
85120.58;81842.56;83043.07;78789.4;79758.48;83134.26;89883.07;89631.69;89544.62;85033.51;81748.91;84695.05;84782.13;86598.48;81467.51;77740.26;81497.54	A0A6I8PWS5;A0A6I8PY20;A0A6I8QBU9;A0A6I8R3Y9;A0A6I8RFH8;A0A6I8RFN0;A0A8J1JE16;A0A8J1JE21;A0A8J1JE26;A0A8J1JE32;A0A8J1JE41;A0A8J1JE54;A0A8J1JGK7;A0A8J1JHK7;A9UM60;F7BAB0;Q28EI9	git2	Xenopus tropicalis	G protein-coupled receptor kinase interacting ArfGAP 2;G protein-coupled receptor kinase interacting ArfGAP 2;G protein-coupled receptor kinase interacting ArfGAP 2;G protein-coupled receptor kinase interacting ArfGAP 2;G protein-coupled receptor kinase interacting ArfGAP 2;G protein-coupled receptor kinase interacting ArfGAP 2;ARF GTPase-activating protein GIT2 isoform X1;ARF GTPase-activating p…	2	2	2	1	1	2	0	0	0	0	1	2	2	2	1	1	0	1	0	0	0	25661.1	37969.4	38181.4	39579.2	35455.6	NaN	NaN	NaN	NaN	40395.7	24628.9	23662.9	32270.5	48605.5	35843.5	NaN	50102.7	NaN	NaN	NaN	14.6473	15.2126	15.2206	15.2725
120812.38;118816.18;124337.99;118053.84;124938.62;120789.16;108349.02;108822.44;127643.89;114505.01;121413.01;118654.47;118583.39;115105.64;121389.78;121246.77	A0A6I8PWT5;A0A6I8QL88;A0A6I8R8E7;A0A6I8RAS6;A0A6I8RWT5;A0A6I8S7E0;A0A6I8SKA7;A0A6I8SRZ3;A0A6I8T0S9;A0A8J0SJR5;A0A8J1JA82;A0A8J1JA88;A0A8J1JA89;A0A8J1JCQ3;A0A8J1JDR5;F6WN15	grip1	Xenopus tropicalis	Glutamate receptor interacting protein 1;Glutamate receptor interacting protein 1;Glutamate receptor interacting protein 1;Glutamate receptor interacting protein 1;Glutamate receptor interacting protein 1;Glutamate receptor interacting protein 1;Glutamate receptor interacting protein 1;Glutamate receptor interacting protein 1;Glutamate receptor-interacting protein 1;Glutamate receptor-interacting…	1	1	1	1	1	0	0	0	1	1	1	1	1	1	1	1	1	1	1	0	0	7274.61	6830.61	16666.3	12974.4	NaN	NaN	NaN	20948.2	2864.61	9882.4	15593.7	18893.8	17466.4	17539.4	15386.3	34659.3	35092.7	30458.9	NaN	NaN	12.8287	12.7378	14.0246	13.6634
29851.67;77557;28707.32	A0A6I8PWT8;A0A8J1IPH5;F6VHD0	ccdc157	Xenopus tropicalis	Coiled-coil domain-containing 157;Coiled-coil domain-containing protein 157 isoform X1;Coiled-coil domain-containing 157	1	1	0	0	0	1	0	0	0	0	0	1	1	1	0	1	0	0	0	0	0	2219.42	NaN	NaN	NaN	2187.21	NaN	NaN	NaN	NaN	NaN	2801.36	1294.21	2121.49	NaN	2688.21	NaN	NaN	NaN	NaN	NaN	11.116	NaN	NaN	NaN
46805.47;46193.44;47259.94	A0A6I8PWU3;A0A6I8QFQ7;A0A8J0QK96	mrps27	Xenopus tropicalis	Mitochondrial ribosomal protein S27;Mitochondrial ribosomal protein S27;28S ribosomal protein S27, mitochondrial isoform X1	20	20	20	18	17	19	14	15	17	13	13	19	19	19	19	18	12	14	14	13	14	302587	284627	289633	407166	348572	294473	247672	284296	335664	310088	345109	294603	316549	430248	364423	284643	304335	229457	317151	365426	18.207	18.1187	18.1439	18.6353
36602.6	A0A6I8PWU9	mterf4	Xenopus tropicalis	Mitochondrial transcription termination factor 4	5	5	4	4	5	5	3	4	4	4	4	4	5	5	5	5	2	3	2	3	4	114075	116140	100184	85381.7	126636	104934	58934.6	73059.6	69348	88435.3	109078	115312	130793	119085	131493	102207	101747	74103.4	88130.4	70731.6	16.7996	16.8255	16.6123	16.3816
160908.22;160386.54	A0A6I8PWW8;A0A8J0SK09	ktn1	Xenopus tropicalis	Kinectin 1;Kinectin isoform X2	57	55	55	54	54	55	26	33	34	37	34	54	55	56	50	51	35	34	28	30	34	814958	821627	815182	1.01259e+06	1.03877e+06	654920	723768	746793	878750	879426	917747	993901	962246	610819	973398	839782	915274	1.18213e+06	745820	1.00249e+06	19.6364	19.6481	19.6368	19.9496
29144.49;30636.35	A0A6I8PWX2;A0A803JKJ0	mrpl47	Xenopus tropicalis	Large ribosomal subunit protein uL29m	10	8	7	10	9	9	6	5	6	6	8	10	9	9	10	10	7	6	5	5	5	252245	241437	234022	238694	251077	234812	213645	310612	256737	290658	341236	257084	266569	312048	256956	318718	297147	216661	298310	268381	17.9445	17.8813	17.8363	17.8648
42976.68;43799.92;50711.94	A0A6I8PWX6;A4IGL6;Q28IA9	snx7;LOC549959;snx7	Xenopus tropicalis	Sorting nexin 7;LOC549959 protein;Sorting nexin-7	7	7	6	6	5	6	2	1	4	4	3	5	7	7	5	5	2	0	1	0	2	20395.8	17555.3	19381.6	15173.6	20143.9	10645	16.7532	7718.07	11302.4	10207.5	25361.6	25140.2	25447.2	22201.1	28521	28552.1	NaN	573.59	NaN	10090.7	14.316	14.0996	14.2424	13.8893
106558.92;108096.64;106554.97;93186.03;108650.3;108594.23;90404.88;91319.85	A0A6I8PWY0;A0A6I8QZC5;A0A6I8R6H8;A0A6I8SQ59;A0A8J1J944;A0A8J1J945;F6V946;Q0D2E4	braf	Xenopus tropicalis	non-specific serine/threonine protein kinase;non-specific serine/threonine protein kinase;non-specific serine/threonine protein kinase;non-specific serine/threonine protein kinase;non-specific serine/threonine protein kinase;non-specific serine/threonine protein kinase;non-specific serine/threonine protein kinase;non-specific serine/threonine protein kinase (Fragment)	9	9	9	9	6	9	3	3	3	4	4	9	9	9	8	6	5	4	2	2	4	75052.8	73914.9	71595.2	65410.1	79856.5	56138	52767.9	62706.8	47974	60536.6	63008.2	64789.7	66362.8	55032.4	60046.1	59368.5	68655.5	103075	91307.2	51466.9	16.1956	16.1736	16.1276	15.9972
57890.46;58465.09;55961.29;57259.8;57797.24;57166.59;59095.75;43925.96	A0A6I8PWY2;A0A8J0S5Y2;A0A8J0S5Y8;A0A8J0SAC0;A0A8J0SCP5;A0A8J0SD04;F6QKV2;Q501K7	akap8	Xenopus tropicalis	A-kinase anchoring protein 8 isoform X4;A-kinase anchoring protein 8 isoform X2;A-kinase anchoring protein 8 isoform X8;A-kinase anchoring protein 8 isoform X6;A-kinase anchoring protein 8 isoform X5;A-kinase anchoring protein 8 isoform X7;A-kinase anchoring protein 8;A-kinase anchoring protein 8	3	3	3	2	2	2	0	0	0	0	0	3	3	3	3	3	0	0	0	0	0	11923.9	16359.3	4959.93	10487.5	16847.2	NaN	NaN	NaN	NaN	NaN	8441.52	3799.32	2317.98	5236.37	3668.21	NaN	NaN	NaN	NaN	NaN	13.5416	13.9978	12.2761	13.3564
49700.41;51748.48;49619.16;48205.59	A0A6I8PWZ3;A0A6I8R7P7;A0A803KJS5;F6UDM1	cluap1	Xenopus tropicalis	Clusterin associated protein 1;Clusterin associated protein 1;Clusterin-associated protein 1;Clusterin-associated protein 1	9	8	7	9	8	6	2	2	2	3	3	9	7	7	7	7	4	3	2	2	2	34926.6	38883.3	35698.9	42410.8	39919.5	31544.5	34581.4	38554.3	25674.6	47345.3	46449.3	34297.1	25179	24108.3	27051.1	24498.5	58599.8	88525.7	60234.9	48281.2	15.092	15.2469	15.1236	15.3721
124802.39;133090.96;127576.56;132962.79;127704.73	A0A6I8PX01;A0A6I8RH71;A0A803KGU7;A0A8J0SKS6;F7BKQ0	smg7	Xenopus tropicalis	Nonsense-mediated mRNA decay factor	10	8	10	8	7	7	2	1	1	1	3	10	9	10	7	8	0	2	0	1	0	14636.2	13686	9430.59	11973.2	13161.5	15981.2	14540.2	12559.5	8579.45	9416.67	9909.74	12714.4	13149.3	10652	11362.7	NaN	5826.71	NaN	9608.82	NaN	13.8372	13.7404	13.2031	13.5475
162853.49;160100.72;165778.75;163337.01;166453.77;162909.51;162019.62;167404.81;162780.39;166138.29;167028.18;164888.86;166155.38;166026.27;163269.05;167275.7;164535.57;166582.88;164479.55	A0A6I8PX02;A0A6I8QCJ5;A0A6I8RFH3;A0A6I8RRT5;A0A6I8SQ72;A0A8J0QU88;A0A8J0R3Q5;A0A8J0R658;A0A8J0R6L2;A0A8J0SLR2;A0A8J0STW5;A0A8J0SWC6;A0A8J1IPG2;A0A8J1IPG6;A0A8J1IPG8;A0A8J1IRW6;A0A8J1IRX1;A0A8J1ISL2;A0A8J1ISL7	gapvd1	Xenopus tropicalis	GTPase-activating protein and VPS9 domains 1;GTPase-activating protein and VPS9 domains 1;GTPase-activating protein and VPS9 domains 1;GTPase-activating protein and VPS9 domains 1;GTPase-activating protein and VPS9 domains 1;GTPase-activating protein and VPS9 domain-containing protein 1 isoform X12;GTPase-activating protein and VPS9 domain-containing protein 1 isoform X14;GTPase-activating protei…	6	5	4	6	5	4	3	3	3	4	3	5	6	6	5	4	2	3	2	3	4	115374	125172	105106	115609	144148	249580	221317	200264	155865	166178	117566	116062	111918	113835	125927	147202	168807	189775	136102	133840	16.816	16.9335	16.6815	16.8189
69343.57;64222.76;63485.9;73296.35;64200.73;66323.17;64683.33;64009.5	A0A6I8PX07;A0A6I8Q9A3;A0A6I8RHD6;A0A6I8SBG9;A0A6I8SDB9;A0A7D9N0E2;A0A8J1JDA9;Q6GUF4	fnbp1l	Xenopus tropicalis	Formin-binding protein 1-like	5	5	2	4	3	5	0	0	0	0	0	5	4	4	3	3	0	0	0	0	0	16917.7	9607.02	16959.1	17773.3	15052.3	NaN	NaN	NaN	NaN	NaN	18590.4	20821.3	14119	10727	11543.6	NaN	NaN	NaN	NaN	NaN	14.0462	13.2299	14.0498	14.1174
35173.7;34815.31	A0A6I8PX12;Q6P830	prps1	Xenopus tropicalis	Ribose-phosphate pyrophosphokinase 1	14	14	14	14	13	14	10	10	10	9	8	14	13	11	14	12	10	10	5	8	11	678413	674952	647503	617588	588702	470790	385772	443791	354533	445690	653050	586802	641802	553397	480124	374228	473488	405492	455871	375040	19.3718	19.3644	19.3045	19.2363
146577.24;144311.38;140907.52;142588.46;141582.38	A0A6I8PX27;A0A6I8QBF2;A0A6I8SBG1;A0A8J0QIG2;F7EII4	scaf8	Xenopus tropicalis	SR-related CTD associated factor 8;SR-related CTD-associated factor 8;SR-related CTD associated factor 8;SR-related and CTD-associated factor 8 isoform X2;SR-related CTD associated factor 8	7	4	6	4	4	5	1	2	2	2	3	6	5	5	3	6	1	3	0	2	3	29317.4	24080.4	31013.1	35765.3	35218.2	52819.1	45423.3	42866.2	23022.6	28681.5	21185.7	23082.9	25009.3	24571.4	26443.9	7893.34	36512.5	NaN	10448.6	18765.2	14.8395	14.5556	14.9206	15.1263
109324.43;109312.4;102611.19	A0A6I8PX33;A0A6I8R977;Q6DIP5	eml4	Xenopus tropicalis	Echinoderm microtubule-associated protein-like 4	28	25	27	27	25	25	16	16	21	16	21	28	26	28	28	27	17	18	11	20	15	713460	661679	641801	632616	760924	504018	507187	547195	462988	427552	536109	636972	653958	531280	582634	614827	440651	493468	421721	397140	19.4445	19.3358	19.2918	19.271
67497.15;64645.65;66867.37;65213.48	A0A6I8PX52;A0A6I8RUZ3;A0A8J0QDB3;B1H314	syvn1;syvn1;syvn1;	Xenopus tropicalis	RING-type E3 ubiquitin transferase	1	1	1	1	1	1	1	1	0	0	1	1	1	1	1	1	0	0	0	0	0	79009.2	76027.3	49364.4	48265.1	89050	63230.7	58465.1	NaN	NaN	26132.6	44788.9	32533.7	60194.4	54334.7	75431.1	NaN	NaN	NaN	NaN	NaN	16.2697	16.2142	15.5912	15.5587
95145.06;92303.55	A0A6I8PX68;A0A8J0SY12	fap;dpp4	Xenopus tropicalis	Dipeptidyl peptidase 4	29	27	27	26	23	24	19	21	20	20	19	27	26	25	28	24	19	18	17	19	17	1.5233e+06	1.72658e+06	1.65115e+06	1.06609e+06	939836	1.78945e+06	1.86251e+06	2.1883e+06	1.71718e+06	1.24908e+06	1.99178e+06	2.02677e+06	2390411	1769322	1.20487e+06	1795705	1.51462e+06	1.93402e+06	1.78705e+06	1.24289e+06	20.5388	20.7195	20.655	20.0239
40912.02;40092.04;42028.19	A0A6I8PX70;A0A803KIK1;Q28D19	klf2	Xenopus tropicalis	Kruppel-like factor 2;Kruppel-like factor 2;Krueppel-like factor 2	1	1	1	0	0	0	0	0	1	0	1	1	1	1	1	1	0	0	0	0	0	5040.37	7820.8	NaN	NaN	NaN	NaN	NaN	5931.58	NaN	4831.56	14645	5746.17	5917.93	964.826	6110.75	NaN	NaN	NaN	NaN	NaN	12.2993	12.9331	NaN	NaN
89253.95;85997.11;86085.26;85944.34;84909.03;83647.75	A0A6I8PX84;A0A6I8SL17;A0A8J0QCR3;A0A8J1JS20;B1H3E6;F7B8R1	pank4;pank4;pank4;pank4;LOC100145609;pank4	Xenopus tropicalis	4'-phosphopantetheine phosphatase	2	1	2	1	2	1	1	1	1	1	1	2	2	1	2	2	1	1	0	0	0	7904.43	11568.9	18232.3	13231.2	7071.01	10832.6	5090.66	50011.8	6800.95	4853.96	14608.1	12743.4	17403.9	15105.2	14175.5	12773.9	19863.3	NaN	NaN	NaN	12.9484	13.498	14.1542	13.6917
120597.17;125374.72;119126.48	A0A6I8PXA1;A0A6I8QKC8;F7ENA7	zranb3	Xenopus tropicalis	Zinc finger RAN-binding domain containing 3;DNA annealing helicase and endonuclease ZRANB3 isoform X1;DNA annealing helicase and endonuclease ZRANB3 isoform X2	6	5	6	5	3	6	3	2	3	3	2	5	4	4	4	5	3	4	3	2	3	16231.5	15337.1	18389.1	12288.2	16624.6	60373.5	52723.7	36273.3	44839.4	56353.7	18643	17194.1	12015.2	16515.3	15519.5	59290.9	66502.1	64441.1	48855.6	43477.7	13.9865	13.9047	14.1666	13.585
38046.16;36744.7;38227.15	A0A6I8PXA8;A0A8J1J5E9;Q5BJ52	tarbp2	Xenopus tropicalis	RISC-loading complex subunit TARBP2;RISC-loading complex subunit TARBP2;RISC-loading complex subunit tarbp2	6	4	4	5	5	5	2	3	3	3	3	6	4	4	4	4	2	3	2	2	3	35131	34751.6	28732.6	35512.7	29971.9	25163.9	27858.2	15263.4	22028.5	24789.4	38163.6	35587.5	32070.3	30951.7	35988.2	26659.2	26025.8	41385.1	40821.8	36802.3	15.1005	15.0848	14.8104	15.116
107775.2;102121.57	A0A6I8PXB4;A0A6I8S4L0	ipo13	Xenopus tropicalis	Importin-13	9	8	9	8	6	8	3	3	3	3	3	8	8	9	8	8	2	1	0	2	3	43964.4	40361	39724.2	37661.6	44373.3	27555.8	30706.8	49690.2	36296.9	18572	36394.3	38067.7	40109.4	35418.5	24563.3	6922.88	35822.1	NaN	25207.7	38375.8	15.424	15.3007	15.2777	15.2008
203229.09;194616.22;218813.68;195614.31;205243.24;203888.8;197628.46	A0A6I8PXD5;A0A6I8QWP0;A0A6I8R9G4;A0A6I8S088;A0A8J1JDE4;A0A8J1JEF9;A0A8J1JEG4	tjp1	Xenopus tropicalis	Tight junction protein 1;Tight junction protein 1;Tight junction protein 1;Tight junction protein 1;Tight junction protein ZO-1 isoform X1;Tight junction protein ZO-1 isoform X2;Tight junction protein ZO-1 isoform X7	37	32	34	32	28	31	11	18	21	17	22	35	34	33	28	32	15	14	13	15	14	118529	133640	122906	91819.1	103383	74644	66590.6	67985.8	73157.6	97275.3	139382	122794	101466	54539.8	99887.6	83104.4	72280.7	89756.3	71215.8	66040	16.8549	17.028	16.9072	16.4865
148679.75;148377.51	A0A6I8PXE0;A0A8J0QH54	blm	Xenopus tropicalis	DNA 3'-5' helicase	3	3	3	2	1	2	1	0	1	1	1	3	2	2	1	2	1	2	0	2	1	5285.09	4877.42	6347.23	7038.75	5183.84	3599.78	NaN	3237.5	4835.42	7639.15	6586.7	5420.38	4919.85	5839.78	5985.23	5966.01	9392.93	NaN	10836.1	3717.4	12.3677	12.2519	12.6319	12.7811
90627.69;90881.89;86824.25;63948.02	A0A6I8PXE1;A0A6I8SAU7;A0A7D9N0F1;Q0VFJ8	cep97;cep97;cep97;lrriq2	Xenopus tropicalis	Centrosomal protein 97kDa;Centrosomal protein 97kDa;Centrosomal protein 97kDa;Lrriq2 protein (Fragment)	4	3	3	3	0	3	0	1	1	1	3	3	4	4	3	2	0	0	0	1	0	17259.1	7614.85	16095.9	NaN	13059.2	NaN	8847.67	7437.6	3369.5	14958.1	10178.7	13342.8	11640.6	14278.4	8611.24	NaN	NaN	NaN	31794.1	NaN	14.0751	12.8946	13.9744	NaN
187301.15;165237.54;168620.14;180442.85;228980.68;180645.12;185177.8;228778.41;211192.49;47581.28;180514.96	A0A6I8PXF6;A0A6I8PXK4;A0A6I8RC45;A0A6I8T1Q0;A0A8J1IYZ2;A0A8J1IZ09;A0A8J1IZ21;A0A8J1J1E4;A0A8J1J295;A0A8J1JXN8;F6VPK1	LOC100489443;LOC100489443;LOC100489443;LOC100489443;LOC100489443;LOC100489443;LOC100489443;LOC100489443;LOC100489443;LOC116412604;LOC100489443	Xenopus tropicalis	Protein unc-13 homolog B;Protein unc-13 homolog B;Protein unc-13 homolog B;Protein unc-13 homolog B;Protein unc-13 homolog B isoform X1;Protein unc-13 homolog B isoform X4;Protein unc-13 homolog B isoform X5;Protein unc-13 homolog B isoform X2;Protein unc-13 homolog B isoform X3;Protein unc-13 homolog B-like;Protein unc-13 homolog B	1	0	1	1	0	0	0	0	0	0	0	1	1	1	1	0	0	0	0	0	0	NaN	663.168	4475.48	NaN	NaN	NaN	NaN	NaN	NaN	NaN	2179.46	2292.76	4640.21	4324.14	NaN	NaN	NaN	NaN	NaN	NaN	NaN	9.37323	12.1278	NaN
54480.69;53076.85;52945.66;53766.62	A0A6I8PXF9;A0A803J7J3;F7E7Y1;G1K3F6	wasf2;wasf2;wasf2;actc1	Xenopus tropicalis	Wiskott-Aldrich syndrome protein family member	8	8	8	6	7	8	4	4	6	6	5	7	8	7	7	7	5	6	4	6	6	93517.3	81366	81525.8	69976.4	93985.9	97946.9	97705	112774	99693.5	126489	78675	91393.9	79191	68066.1	84401.6	117852	77748.1	90461.6	80852.8	94485.6	16.5129	16.3121	16.315	16.0946
149356	A0A6I8PXH0	timeless	Xenopus tropicalis	Protein timeless homolog	29	28	29	26	22	26	14	14	20	13	19	26	27	28	27	23	14	14	11	12	14	166742	177956	171128	135411	168454	95176.5	99447.2	132101	88347.8	127678	140354	174266	175828	134581	162869	144077	91717.9	119385	105547	82780.2	17.3473	17.4412	17.3847	17.047
55675.97;53648.84;58866.89;59572.08	A0A6I8PXI1;A0A6I8RSU5;B2GUI4;F6YE22	aatf;aatf;aatf;med27	Xenopus tropicalis	Apoptosis antagonizing transcription factor;Apoptosis antagonizing transcription factor;Apoptosis antagonizing transcription factor;Mediator of RNA polymerase II transcription subunit 27	2	2	2	1	1	2	0	0	0	0	0	2	2	1	1	2	0	0	0	0	0	11511.6	6120.8	13191.8	7152.59	10400.5	NaN	NaN	NaN	NaN	NaN	10275.6	8307.82	4412.05	5445.9	1948.17	NaN	NaN	NaN	NaN	NaN	13.4908	12.5795	13.6874	12.8043
52064.21;56060;55190.77;53100.65	A0A6I8PXI2;A0A6I8RLN6;A0A6I8S5L7;Q6DK89	dmap1	Xenopus tropicalis	DNA methyltransferase 1 associated protein 1;DNA methyltransferase 1 associated protein 1;DNA methyltransferase 1 associated protein 1;DNA methyltransferase 1-associated protein 1	4	4	4	4	4	3	1	2	1	1	2	4	4	4	4	4	3	0	0	1	0	24779.2	8341.63	17017.2	19091.4	24299.5	8545.82	10513.5	3026.55	2139.64	8824.79	20681.2	19354.4	14748.4	8398.05	17954.6	3136.75	NaN	NaN	11238.1	NaN	14.5968	13.0261	14.0547	14.2206
87556.39;75168.49	A0A6I8PXJ6;Q28BL6	aacs	Xenopus tropicalis	Acetoacetyl-CoA synthetase	3	2	2	2	1	2	1	0	0	1	1	3	3	3	2	2	0	1	0	0	0	28408.6	24213.1	20032.3	15765.1	29678.6	23582	NaN	NaN	14896.6	20851	10942.2	20474.7	21934.7	14269.6	21527.3	NaN	24747.6	NaN	NaN	NaN	14.794	14.5635	14.29	13.9444
489790	A0A6I8PXK3	dync2h1	Xenopus tropicalis	Cytoplasmic dynein 2 heavy chain 1	87	74	73	73	63	73	29	33	43	40	45	75	75	72	77	68	40	39	27	40	35	211101	210655	219068	195626	193699	198397	176763	168439	171712	184466	198797	204450	215384	203963	189577	190789	213125	265341	183828	219370	17.6876	17.6845	17.741	17.5777
201000.9;206821.82;206764.76;196791.03	A0A6I8PXK6;A0A6I8SD56;A0A8J1IU83;F7D0V6	chd1	Xenopus tropicalis	DNA helicase	8	8	8	7	5	6	2	3	1	3	3	7	8	5	5	5	3	2	1	3	2	16547.7	19412	20917.2	17736.9	18716.2	45794.5	30077.6	30805.2	26973.8	20763.5	16871.2	17665.5	20042.6	11808.8	18570.7	24853.1	34204.3	47540	20636.3	23866.5	14.0143	14.2447	14.3524	14.1145
58239.09;54022.26;64564.38;57963.6	A0A6I8PXK9;A0A6I8RNZ8;A0A6I8S121;Q6DIF7	riok3	Xenopus tropicalis	Serine/threonine-protein kinase RIO3	3	2	3	1	2	1	1	1	1	1	1	2	2	2	2	1	2	1	1	1	1	92297.8	89321.4	68163.5	13501.2	63793.1	59947.6	33634.2	76496.2	64707.6	55647.3	106029	92598.5	91672.3	54005.8	76837.7	82946.7	53512.8	70814.3	70577.7	67191.1	16.494	16.4467	16.0567	13.7208
56144.66;58578.41;58548.42	A0A6I8PXM8;F7CHS3;Q28DC6	nufip1	Xenopus tropicalis	Nuclear FMR1 interacting protein 1;Nuclear FMR1 interacting protein 1;Nuclear fragile X mental retardation protein interacting protein 1	1	0	1	0	0	1	0	0	0	0	1	1	1	0	1	0	0	0	0	0	0	NaN	13192.2	NaN	NaN	11255.3	NaN	NaN	NaN	NaN	21176.9	17218.2	8711.43	NaN	8884.6	NaN	NaN	NaN	NaN	NaN	NaN	NaN	13.6874	NaN	NaN
48876.14;52298.9;42474.91	A0A6I8PXN9;A0A803K3D5;A4IGK5	paip1	Xenopus tropicalis	Poly(A) binding protein interacting protein 1;Poly(A) binding protein interacting protein 1;LOC100038266 protein	4	3	4	4	4	4	2	1	2	1	2	4	4	3	4	4	2	2	1	2	1	39785.6	35073.8	35588.9	38300.5	41325.2	39425.5	13285.6	23194.5	35889.5	28841.8	41682.9	37833.3	42191.3	27761.4	40577.8	32477.4	23244.3	19813.9	13053.5	35637.5	15.28	15.0981	15.1191	15.2251
69214.92;69567.35	A0A6I8PXP5;Q0IHN6	trmt1;LOC779562	Xenopus tropicalis	tRNA (guanine(26)-N(2))-dimethyltransferase;tRNA (guanine(26)-N(2))-dimethyltransferase (Fragment)	5	5	4	5	4	4	2	2	5	4	5	4	4	4	4	4	4	5	2	4	3	75673.1	76387.9	79636.2	70863.6	72696.9	41534.4	50417.7	57989.1	46683.1	75736.5	78976.3	89837.2	86436.1	72350.4	84865.2	71418.1	61339.7	66037.3	53072.4	47782.6	16.2075	16.2211	16.2811	16.1128
33144.4;34226.57;32410.47;32143.18;31897.86	A0A6I8PXR3;A0A6I8R5M7;A0A8J0QXQ2;A0A8J0R1Y8;A0A8J1JCH6	;;XB5920187;XB5920187;XB5920187	Xenopus tropicalis	Histone RNA hairpin-binding protein RNA-binding domain-containing protein;Histone RNA hairpin-binding protein RNA-binding domain-containing protein;Oocyte-specific histone RNA stem-loop-binding protein 2 isoform X1;Oocyte-specific histone RNA stem-loop-binding protein 2 isoform X2;Oocyte-specific histone RNA stem-loop-binding protein 2 isoform X3	4	3	3	1	3	4	0	1	0	0	2	4	4	3	3	3	0	0	0	0	0	30051.8	18706	29462.1	12239.1	16800.4	NaN	45111.6	NaN	NaN	9388.03	34921.4	17259.4	29654.1	12681.4	28470.5	NaN	NaN	NaN	NaN	NaN	14.8752	14.1912	14.8466	13.5792
72529.15;72777.39;72496.17;75855.92;72449	A0A6I8PXU6;A0A6I8QEJ4;A0A6I8RVN9;A0A803K8T4;F6UZ27	hspa5	Xenopus tropicalis	78 kDa glucose-regulated protein	49	45	44	45	45	47	43	44	39	43	38	46	45	43	46	44	38	40	42	42	40	5.48228e+06	5.76179e+06	5371430	6034971	5.4455e+06	5.16992e+06	6777668	5.19177e+06	6032448	4974295	6334206	5.99638e+06	5429350	5.70953e+06	5.42692e+06	5.21273e+06	4993630	7276676	4.87667e+06	5.87908e+06	22.3863	22.4581	22.3569	22.5249
60016.74;55974.92;60222.98;56181.16	A0A6I8PXU7;A0A6I8Q1U1;A0A8J0QIX2;A0A8J0SPW7	;;cyp2c19;cyp2c19	Xenopus tropicalis	Cytochrome P450 family 2 subfamily B member 6;Cytochrome P450 family 2 subfamily B member 6;Cytochrome P450 2C15 isoform X1;Cytochrome P450 2K1 isoform X2	2	2	2	2	1	2	2	1	2	2	2	2	2	2	2	2	2	1	1	2	2	16530.4	13399.2	14921.4	44474.1	21689.1	16977.5	17181.8	16054.8	13089	16096.8	25108.5	11259.1	21479.7	24127	19806.5	19126.1	21221.7	7899.63	15213.1	16841.9	14.0128	13.7099	13.8651	15.4407
27361.46;38569.73;31073.73	A0A6I8PXW4;A0A803JJ01;B2GUJ8	rexo2;rexo2;LOC100158598	Xenopus tropicalis	Oligoribonuclease, mitochondrial;RNA exonuclease 2;LOC100158598 protein (Fragment)	7	7	7	7	6	7	7	6	7	7	6	7	7	7	7	7	6	7	5	5	5	107421	94727.7	102970	80930.1	89180.6	145576	137514	140954	104628	123476	99441.6	99886	102316	100061	92375.2	125743	131723	129317	113356	115720	16.7129	16.5315	16.6519	16.3044
10156.4;55522.85;10713.07	A0A6I8PXW8;A0A803K726;Q6DK72	sumo3	Xenopus tropicalis	Small ubiquitin-related modifier;Small ubiquitin-related modifier 3;Small ubiquitin-related modifier 3	2	2	2	2	2	2	2	2	1	1	1	2	2	2	2	2	2	2	2	2	1	739664	865544	965976	1786198	1224552	2.49128e+06	1.67621e+06	1.15684e+06	1208082	1.20639e+06	940984	519994	454693	1.50937e+06	978836	1.56594e+06	2.87534e+06	2.15205e+06	1.3213e+06	1.78085e+06	19.4965	19.7232	19.8816	20.7685
151448.49;151376.4;151395.44	A0A6I8PXX7;F7C9X9;F7CA46	wdr19	Xenopus tropicalis	WD repeat domain 19	4	4	4	4	2	3	1	0	2	0	1	4	4	4	2	3	0	2	0	1	1	8188.4	7081.51	10739.2	5687.41	7805.62	6924.65	NaN	1951.64	NaN	6176.31	8735.92	6289.91	5660.5	6056.18	3814.07	NaN	5768.7	NaN	1665.27	1703.67	12.9994	12.7898	13.3906	12.4736
106877.24;109126.86;73675.13;119535.43;114297.83;41623.81	A0A6I8PXY5;A0A6I8Q6N4;A0A6I8QK44;A0A6I8RAK8;A0A6I8SET5;Q28E63	mcph1;mcph1;mcph1;mcph1;mcph1;agpat5	Xenopus tropicalis	Microcephalin 1;Microcephalin 1;Microcephalin 1;Microcephalin 1;Microcephalin 1;1-acyl-sn-glycerol-3-phosphate acyltransferase epsilon	3	2	3	3	3	3	2	1	1	1	1	3	3	2	3	3	1	2	1	0	0	129506	97826.7	113800	129772	98016.2	242439	204033	216962	186045	90199.9	78082.3	100310	126905	109467	137423	104793	232159	90614.9	NaN	NaN	16.9827	16.5779	16.7961	16.9856
24323.95;25282.27	A0A6I8PXZ2;A0A8J0QW72	;mrps18b	Xenopus tropicalis	Small ribosomal subunit protein mS40	4	4	4	4	4	4	2	3	3	3	3	4	4	4	4	4	3	4	2	4	4	57218.6	63514.7	56462	70391.3	80352.1	81460.6	90592.2	80268.1	120259	138707	58232.9	73597.2	64487.3	78640.3	93552.4	131196	65855.4	38292.6	120202	110617	15.8042	15.9548	15.785	16.1031
51419.55;47544.19;52408.73;50187.97;47093.55;44439.86;48929.03;47939.85	A0A6I8PY01;A0A6I8QRW6;A0A6I8R6G6;A0A6I8RUE1;A0A6I8SGS2;A0A6I8ST21;A0A8J0SEB2;B6ID06	csnk1g3	Xenopus tropicalis	Casein kinase I isoform gamma-3	3	2	3	1	0	3	0	0	1	1	0	2	3	2	2	2	0	0	1	1	1	13851.5	9526.58	9551.07	NaN	8933.53	NaN	NaN	2977.74	7800.01	NaN	19128.1	12882.5	18101.6	13406.2	14911.2	NaN	NaN	32.7199	4392.13	19.5055	13.7578	13.2177	13.2214	NaN
86537.11;86064.48;63231.52;59541.57	A0A6I8PY04;A0A6I8S8I0;A0A8J0SNB0;B0BM72	enah	Xenopus tropicalis	ENAH, actin regulator;ENAH, actin regulator;Protein enabled homolog isoform X2;ENAH, actin regulator	17	16	17	17	14	15	5	5	6	5	8	16	17	16	8	15	6	6	2	4	4	155196	128802	128171	90074.5	98016.7	65056.1	82125.4	88857.7	69264.8	70868.9	125498	131681	114872	64805.7	107895	93587.9	44544.6	101633	53118.4	60418.5	17.2437	16.9748	16.9677	16.4588
58929.64;63777.07;61452.49;61254.22;60300.07	A0A6I8PY07;A0A6I8RSA7;A0A6I8SPS1;A0A8J0SI76;Q66KA6	p4ha2	Xenopus tropicalis	procollagen-proline 4-dioxygenase	10	8	10	10	9	9	3	4	5	6	5	10	10	10	10	10	7	6	3	4	5	40588.1	31794.7	41497	39466.2	40277.2	34825.7	31059.9	42125.1	37964.8	48597.5	42622	47373.3	45033.2	38452.6	48168.6	50126.9	44428.2	38016.9	39760.7	36309.4	15.3088	14.9565	15.3407	15.2683
64839.15;65581.98;60102.59;64177.39;54149.5;53020.26;62243.26;63709.91	A0A6I8PY09;A0A6I8RJT2;A0A803JZN1;A0A8J0SP62;A0A8J0SRA4;A0A8J0T0S1;F7DNK6;Q28EW4	sox13	Xenopus tropicalis	Transcription factor Sox-13;Transcription factor Sox-13;Transcription factor Sox-13;Transcription factor Sox-13 isoform X2;Transcription factor Sox-13 isoform X3;Transcription factor Sox-13 isoform X4;Transcription factor Sox-13;Transcription factor Sox-13	2	1	1	1	1	1	1	1	1	1	2	2	2	2	1	2	1	1	1	2	2	10977.2	10085.8	8322.24	8566.43	10429.6	12171.6	3214.58	5134.07	5727.57	7520.08	13709.9	11666.1	7204.94	7380.32	9791.68	4451.95	6592.39	6554.65	11334.7	7430.97	13.4222	13.3	13.0228	13.0645
34515.24;34590.32;48871.99	A0A6I8PY19;A0A6I8SU91;A0A8J0QTR1	;;rsl1d1	Xenopus tropicalis	Large ribosomal subunit protein uL1;Large ribosomal subunit protein uL1;Ribosomal L1 domain-containing protein 1 isoform X1	4	3	3	2	2	2	0	1	0	0	0	4	2	1	1	2	0	0	0	0	0	11660	10373.8	9842.18	11064.2	11843.8	NaN	6063.65	NaN	NaN	NaN	14352.3	10348.8	11614.5	9835.25	10796.6	NaN	NaN	NaN	NaN	NaN	13.5093	13.3407	13.2648	13.4336
140975.46;144207.75;363889.84;364345.44;363823.81	A0A6I8PY23;A0A6I8QT75;A0A6I8RYG9;A0A8J0SJI0;A0A8J0T5H0	LOC100489703	Xenopus tropicalis	Uncharacterized LOC100489703;Uncharacterized LOC100489703;Uncharacterized LOC100489703;Uncharacterized protein LOC100489703 isoform X1;Uncharacterized protein LOC100489703 isoform X2	13	12	12	13	10	13	3	2	6	3	3	13	13	12	13	10	2	3	2	2	2	29487.9	28985.9	41057.2	47887.4	30199.9	34256.5	48336.6	23562.2	41147.1	26540.4	33800.7	32117.4	32117	34674	46766.4	33717.6	36787.2	90729.2	45624.9	67861.9	14.8478	14.8231	15.3253	15.5474
54930.83;52270.68;50771.4;53992.74;52057.69;51332.59;52995.78;54802.7;53123.91;49397.54	A0A6I8PY26;A0A803JKY7;A0A803KAU5;A0A8J0SE77;A0A8J0SNV2;A0A8J0SNX9;A0A8J0T0T6;A0A8J0T2U0;A0A8J0T423;F6XAE1	cep43	Xenopus tropicalis	Centrosomal protein 43	3	3	3	3	2	2	0	1	2	2	1	3	3	3	3	3	2	1	1	1	1	25980.5	28795.2	23185	24462.2	22277	NaN	8940.43	11495.4	26994.4	25176.9	34488.5	26553	26874.5	20885.3	31830.1	40866.8	63019.7	70832.1	57954.6	65268.3	14.6651	14.8135	14.5009	14.5783
58609.4	A0A6I8PY35	pcyox1l	Xenopus tropicalis	Prenylcysteine oxidase 1 like	5	4	5	3	3	4	2	2	2	2	2	5	5	5	4	5	1	1	1	1	1	59395.5	62251.1	60355.5	44047.6	59258.5	33907	27970.7	35428.7	24734	20129.4	57031.9	58738	62768.1	66512.7	55616.3	32764.8	39381.7	36022	42132.4	52019.3	15.8581	15.9258	15.8812	15.4268
81723.44;80848.39;55465.47;61718.6;81923.64	A0A6I8PY44;A0A803KFZ3;B0JZG4;B2GUA7;F7BBQ8	prcc	Xenopus tropicalis	Proline rich mitotic checkpoint control factor;Proline-rich mitotic checkpoint control factor;Prcc protein;Prcc protein;Proline rich mitotic checkpoint control factor	3	3	3	2	2	3	2	3	3	2	2	3	3	3	3	3	1	1	1	1	1	48233.6	46855.9	50094.2	49133.8	36922.9	54945.5	49494.5	41092.3	52454	51330.1	49774	46566.6	43099.5	36111.4	42713.7	56498.3	45999.6	74145.7	61680.1	49262	15.5577	15.5159	15.6124	15.5844
34491.1	A0A6I8PY50	tradd	Xenopus tropicalis	Tumor necrosis factor receptor type 1-associated DEATH domain protein	2	2	2	2	0	1	1	1	1	0	1	2	2	2	0	1	1	0	0	0	0	23205.4	22469.5	11860.4	NaN	10212	37404.4	26575.6	35193.1	NaN	12289	16164.5	16890.7	10264.4	NaN	5034.01	8507.92	NaN	NaN	NaN	NaN	14.5022	14.4557	13.5339	NaN
7729.02;6799.88	A0A6I8PY53;A8WH29	;LOC100127759	Xenopus tropicalis	NADH dehydrogenase [ubiquinone] 1 subunit C1, mitochondrial;NADH dehydrogenase [ubiquinone] 1 subunit C1, mitochondrial (Fragment)	1	1	1	1	0	1	0	0	0	0	0	1	1	1	0	0	0	0	0	0	0	37691.2	20775.4	22905.2	NaN	4308.37	NaN	NaN	NaN	NaN	NaN	22349.9	7946.59	14003.6	NaN	NaN	NaN	NaN	NaN	NaN	NaN	15.2019	14.3426	14.4834	NaN
20897.15;20250.3;22905.42;20449.66	A0A6I8PY61;A0A6I8QTL6;A0A6I8S3K3;Q6DEU3	vps29	Xenopus tropicalis	Vacuolar protein sorting-associated protein 29	6	6	6	5	5	6	5	5	4	4	4	6	5	6	6	6	5	5	3	6	5	160382	168751	175366	167869	155258	107091	101020	146083	131387	154337	219599	157216	170127	169598	153318	169098	114237	179348	148915	155778	17.2911	17.3645	17.42	17.357
263764.35;257339.08	A0A6I8PY71;A0A6I8QE64	igf2r	Xenopus tropicalis	Cation-independent mannose-6-phosphate receptor;Insulin-like growth factor 2 receptor	15	13	14	14	14	12	5	3	3	7	7	14	14	15	15	12	6	6	2	4	4	40677.3	38898	41687.9	42169	48218.9	26627	27152.8	25327.1	29436.1	26017.8	40396.3	44199.7	41277.9	34142.1	40238.2	47299.4	33099.8	28815.8	37580.3	28649.3	15.3119	15.2474	15.3473	15.3639
27718.8	A0A6I8PY78	XB22169562	Xenopus tropicalis	Uncharacterized CMD superfamily member	10	9	8	10	10	9	8	8	8	8	8	10	9	9	10	9	8	7	5	7	9	2.4664e+06	2.81437e+06	1.94393e+06	1.60059e+06	1.92245e+06	1.88804e+06	1.74602e+06	1.65083e+06	1.29056e+06	1143063	2.20407e+06	2.06737e+06	2.29311e+06	1.71191e+06	1.77545e+06	1.08927e+06	1.0552e+06	891718	1.23977e+06	1.18039e+06	21.234	21.4244	20.8905	20.6102
76890.6	A0A6I8PY89	pals1	Xenopus tropicalis	Protein PALS1	2	2	2	2	2	2	1	0	0	1	1	2	2	2	2	2	0	0	0	1	1	20556.5	23561.5	24603.1	16550.8	20635	25317.4	NaN	NaN	37974.7	20010.7	42104.7	22731.9	27990	9751.24	22688.1	NaN	NaN	NaN	39314.3	33272.6	14.3273	14.5241	14.5866	14.0146
53159.55;52839.17;59396.54;54124.36;54137.36	A0A6I8PYA5;A0A6I8QBP8;A0A6I8QIJ8;Q0IJ30;Q28GJ1	ddx25	Xenopus tropicalis	RNA helicase	1	1	1	1	0	0	0	0	0	0	0	1	1	1	0	1	0	0	0	0	0	3382.41	1921.83	18967.8	NaN	NaN	NaN	NaN	NaN	NaN	NaN	25326.5	38752.5	38429.9	NaN	42226.1	NaN	NaN	NaN	NaN	NaN	11.7238	10.9083	14.2113	NaN
126719.69;125463.37;125311.12;125703.55;121676.77	A0A6I8PYA8;A0A803JJA6;A0A803JMS0;A0A803KCS3;A0A8J0QFD9	ptx	Xenopus tropicalis	Pentraxin;Pentraxin;Pentraxin;Pentraxin;Pentraxin precursor	23	19	21	19	19	21	18	17	18	20	22	23	21	21	21	20	20	19	17	21	20	454358	537520	451160	273115	346432	1.55792e+06	1.44693e+06	1495019	1807751	2198766	756282	567173	592526	382998	604201	1.84585e+06	1.3289e+06	1.56625e+06	2.69195e+06	1.74828e+06	18.7935	19.036	18.7833	18.0591
98188.77;97327.01;97648.32	A0A6I8PYC4;A0A6I8RUR7;A0A8J0QSA7	slc4a11	Xenopus tropicalis	Solute carrier family 4 member 11;Solute carrier family 4 member 11;Sodium bicarbonate transporter-like protein 11 isoform X3	12	11	11	11	8	9	8	7	7	9	7	11	11	12	11	9	7	7	7	7	8	232372	280027	265510	198182	257365	617875	664741	691693	548512	617796	385832	400195	455782	333418	347510	756998	664308	661458	668590	552414	17.8261	18.0952	18.0184	17.5965
102476.44;104450.53;106437.66;105589.76	A0A6I8PYG1;A0A6I8QCP3;A0A6I8S667;F6X9S1	ap2b1	Xenopus tropicalis	AP complex subunit beta	20	16	17	18	19	17	12	10	10	12	10	18	20	19	16	17	10	13	9	11	9	348174	351668	384236	363299	363092	223773	178321	165399	166477	173341	305607	286296	336885	332864	290198	198900	197684	191647	201227	226797	18.4094	18.4239	18.5516	18.4708
45428.26;44037.63;44037.63	A0A6I8PYG3;A0A8J1JQ40;Q6P4Y9	atp6v1c1	Xenopus tropicalis	V-type proton ATPase subunit C;V-type proton ATPase subunit C;V-type proton ATPase subunit C 1	24	23	23	22	20	23	17	15	17	17	17	22	23	23	24	24	15	14	10	14	14	411154	419751	394580	417073	425295	417102	449378	454529	390633	396521	330865	337212	396913	366849	369686	359045	332640	386034	372691	380916	18.6493	18.6792	18.59	18.6699
25215.3	A0A6I8PYG4	gstk1	Xenopus tropicalis	Glutathione S-transferase kappa	16	14	15	13	11	14	11	11	12	10	11	15	13	15	13	12	11	11	10	10	10	470256	471832	486939	497936	511282	569128	580454	584711	582030	563166	547551	496671	505665	703863	556238	472971	547016	616918	563554	661433	18.8431	18.8479	18.8934	18.9256
81154.1;75395.79;81103.93	A0A6I8PYI3;A0A803K6H7;F6UZJ8	cd2ap	Xenopus tropicalis	CD2-associated protein	11	9	11	11	9	11	5	6	7	7	8	11	10	9	11	9	4	7	5	6	6	87246.8	75120.7	77335.1	83567.2	68033	126210	95546.6	81624.2	99601.5	98937.3	105283	72439.6	63649.4	52136.4	73910.4	131194	108583	152887	103349	131939	16.4128	16.1969	16.2388	16.3506
88790.3	A0A6I8PYJ5	safb	Xenopus tropicalis	Scaffold attachment factor B	10	9	9	9	8	9	3	4	4	3	3	10	7	9	7	9	5	3	1	4	3	61302.9	64758.7	63691.1	39394.9	47291.9	18860.6	21811.7	30206.9	35692.4	47603.4	61287	57612.4	50767.8	31527.6	56215.3	49257.1	34585.3	40151.9	48634.1	46430.9	15.9037	15.9828	15.9588	15.2657
54965.91;61581.43;54892.85;55849.04;55763.82;59225.65;56462.99;55525.5;59738.45;51045.53;57802.18;44128.28	A0A6I8PYJ9;A0A6I8QIB8;A0A6I8R7W1;A0A6I8SDF1;A0A803J3W7;A0A803J5Y6;A0A803JL98;A0A803K5A0;A0A8J0SSB3;A0A8J0T1A1;F6SRV9;Q28DA1	tbc1d22a	Xenopus tropicalis	TBC1 domain family member 22A;TBC1 domain family member 22A;TBC1 domain family member 22A;TBC1 domain family member 22A;TBC1 domain family member 22A;TBC1 domain family member 22A;TBC1 domain family member 22A;TBC1 domain family member 22A;TBC1 domain family member 22A isoform X1;TBC1 domain family member 22A isoform X3;TBC1 domain family member 22A;TBC1 domain family, member 22A (Fragment)	1	1	1	0	0	1	1	1	1	1	1	1	0	1	1	1	0	0	1	1	1	7241.96	8148.91	NaN	NaN	8101.17	2738.67	7035.33	7668.37	5244.01	7691.78	3991.84	NaN	3623.44	5427.12	2907.58	NaN	NaN	4063.28	4149.3	2353.22	12.8222	12.9924	NaN	NaN
143557.53;149811.52;141204.05;145564.72;147804.33;143585.67	A0A6I8PYK2;A0A6I8RIJ9;A0A6I8RP76;A0A7D9NM80;A0A8J1J982;B5DE52	dennd5b	Xenopus tropicalis	DENN/MADD domain containing 5B;DENN domain-containing protein 5B isoform X1;DENN/MADD domain containing 5B;DENN domain-containing protein 5B isoform X3;DENN domain-containing protein 5B isoform X2;DENN domain-containing protein 5B	12	9	10	6	8	10	4	4	4	4	4	11	9	10	10	7	5	4	4	4	4	29579.3	32866.9	32486.8	24125.8	35790.2	33646.9	28731.3	34304.8	39081.5	24210.1	29133.4	38219.9	33478.2	26847	34399.1	34581.8	46493	61425.8	40217.8	46317.5	14.8523	15.0043	14.9876	14.5583
58414.11;59188;58267.01;53854.05;59791.83	A0A6I8PYK8;A0A6I8QKC9;A0A6I8S8Z8;Q28EY7;Q6P364	nop58;nop58;nop58;nol5;nop58	Xenopus tropicalis	NOP58 ribonucleoprotein;NOP58 ribonucleoprotein;NOP58 ribonucleoprotein;Nucleolar protein 5 (Fragment);NOP58 ribonucleoprotein	14	12	12	13	13	13	5	7	7	5	6	14	13	12	13	12	5	5	3	5	4	60176.1	63087	73144.1	71356.5	63543.4	41462.9	30133	35108.5	35926.4	40325	65767.2	69714.4	64931.4	62356.2	66800.2	33577.1	31283.4	28993.8	31925.5	31219.8	15.8769	15.9451	16.1585	16.1228
52351.56;50512.53	A0A6I8PYM5;Q00P39	pofut2	Xenopus tropicalis	GDP-fucose protein O-fucosyltransferase 2	10	9	9	9	8	9	4	3	4	5	5	10	9	9	8	10	5	4	4	5	5	84445.2	89601.1	90742.4	58280.5	77618.2	35507.1	29611.5	32967.4	29335.8	33485	96890.9	91350.5	93527.3	69471.1	72287.3	47077.1	43417.1	34254.9	33779.2	34913.9	16.3657	16.4512	16.4695	15.8307
85335.19;85395.02	A0A6I8PYN7;F7DRM4	taf5	Xenopus tropicalis	TATA-box binding protein associated factor 5	1	1	1	1	1	1	0	0	1	0	0	1	1	1	1	1	0	0	0	0	0	15363.9	19537.5	17735.6	11904.4	17820.9	NaN	NaN	4283.51	NaN	NaN	11903.2	13753.9	17760.7	15115.1	14974.1	NaN	NaN	NaN	NaN	NaN	13.9073	14.254	14.1144	13.5392
102162.26;108980.18	A0A6I8PYP3;A0A6I8Q959	ighmbp2	Xenopus tropicalis	Immunoglobulin mu DNA binding protein 2;DNA-binding protein SMUBP-2	5	3	4	4	4	4	3	2	3	2	1	2	3	3	3	3	2	3	1	2	2	60483.4	68876.7	46637.6	55567.2	59766.6	61704.5	50270.1	60474.9	62242.9	56303.6	64074.8	71238	54597.7	52501.5	78073.6	30192.5	42980.9	44369.8	43609	47888	15.8843	16.0717	15.5092	15.7619
172150.19;158445.99;168385.76;157382.82;160929.57;171960.96;168326.81;169320.81;162496.42;169885.74;172207.24;168314.68;166517.11;150848.2;154740.76;154482.35;172278.32;168644.17;158374.91;154811.84;148378.37	A0A6I8PYQ0;A0A6I8QV30;A0A6I8R850;A0A6I8RS58;A0A6I8RYQ9;A0A6I8S1W9;A0A6I8SBM8;A0A6I8SM58;A0A6I8T0W2;A0A8J1JJM8;A0A8J1JJM9;A0A8J1JJN4;A0A8J1JJN6;A0A8J1JJN8;A0A8J1JJN9;A0A8J1JJP0;A0A8J1JM19;A0A8J1JM22;A0A8J1JM27;A0A8J1JN96;K9J805	tnik	Xenopus tropicalis	non-specific serine/threonine protein kinase	5	5	5	5	5	4	2	2	2	4	5	5	5	5	4	5	2	3	2	2	2	34914	42672.3	29133.7	16433.5	41015.4	54141.6	36892.8	9219.21	35579.5	19067.4	46545.2	41636.2	37882.4	16049.8	43699	22956.6	41798.9	13590.7	9430.94	12655.2	15.0915	15.381	14.8304	14.0044
57264.93;57584.21;62211.75;57595.24	A0A6I8PYQ2;A8WGX5;F6TFY9;Q6P373	prkcsh	Xenopus tropicalis	Glucosidase 2 subunit beta	20	19	20	20	20	19	17	16	16	16	17	20	20	20	20	20	18	18	17	17	18	1152570	1.20664e+06	1.18823e+06	1037499	927388	935309	1.11913e+06	1.01767e+06	1.23299e+06	1.25874e+06	1.49227e+06	1152464	1.12536e+06	926534	1.31546e+06	1.24805e+06	785425	1.23437e+06	1.33813e+06	1.01253e+06	20.1364	20.2026	20.1804	19.9847
148494.87;150627.05;146153.11;152968.81;148086.28;143612.33;145744.52;141270.58;146107.52;142838.99	A0A6I8PYQ7;A0A6I8Q405;A0A6I8QEX8;A0A6I8QJS1;A0A6I8SNR7;A0A8J0SA36;A0A8J0SGD5;A0A8J0SI09;A0A8J0SSH8;F6UJA5	ppip5k1	Xenopus tropicalis	Inositol hexakisphosphate and diphosphoinositol-pentakisphosphate kinase	1	1	1	1	0	1	0	0	0	0	0	1	1	1	1	1	0	0	0	0	0	8487.53	5858.96	3990.75	NaN	8195.18	NaN	NaN	NaN	NaN	NaN	3679.15	5254.71	6416.22	5624.73	6607.62	NaN	NaN	NaN	NaN	NaN	13.0511	12.5164	11.9624	NaN
80460.61;74100.03;82980.84;79870.55;84023	A0A6I8PYR7;A0A6I8S120;A0A6I8S5I7;A0A8J0QYX9;F7DZW9	kif2a	Xenopus tropicalis	Kinesin-like protein	6	5	5	5	5	5	3	2	3	4	4	5	6	6	6	5	4	4	3	3	3	200371	175900	126493	112664	183496	174388	155631	164551	157430	218775	116184	159454	140500	127108	152621	142005	137635	124847	91299.8	150303	17.6123	17.4244	16.9487	16.7817
20718.22;17639.65;20472.88;20229.62;20691.15	A0A6I8PYS6;A4IH53;A9ULK8;F6QMF7;Q28HV9	rnf4	Xenopus tropicalis	Ring finger protein 4;E3 ubiquitin-protein ligase RNF4 isoform X1;E3 ubiquitin-protein ligase RNF4;Ring finger protein 4;Ring finger protein 4	2	2	2	1	1	1	1	1	1	1	2	2	2	1	1	1	1	1	1	1	1	9767.92	27680.8	25466	19647.6	21423.2	223296	15109.7	19452.5	17731.6	22706.2	23945.1	28898.1	16753.3	15480.9	23290.1	24677.2	22073.4	22018.1	15423.9	18739.5	13.2538	14.7566	14.6363	14.2621
77899.09;87159.33;83366.1;92853.27;92768.15;89603.71;89784.96;89501.95;74653.57;92966.3;87260.29;93380.85;90252.38;73923.81;92651.09;84253.76;91163.38;74770.63;92119.48;92849.24;92236.54;93497.91	A0A6I8PYS9;A0A6I8QQT4;A0A6I8RID2;A0A6I8S190;A0A6I8SCD5;A0A6I8SGM0;A0A6I8SQ26;A0A6I8SQC6;A0A803JBI0;A0A8J0SDR6;A0A8J0SDR8;A0A8J0SKS0;A0A8J0SKS5;A0A8J0SKT2;A0A8J0SM65;A0A8J0SNF4;A0A8J0SNI1;A0A8J0SNI6;A0A8J1JHQ8;A0A8J1JLB5;B3DLI8;F6WGC4	snap91	Xenopus tropicalis	Clathrin coat assembly protein AP180 isoform X12;Synaptosome associated protein 91kDa;Synaptosome associated protein 91kDa;Synaptosome associated protein 91kDa;Clathrin coat assembly protein AP180 isoform X4;Synaptosome associated protein 91kDa;Synaptosome associated protein 91kDa;Synaptosome associated protein 91kDa;Synaptosome-associated protein 91kDa;Clathrin coat assembly protein AP180 isofor…	8	7	7	3	5	6	3	4	4	3	4	6	7	6	6	5	1	3	2	2	2	114468	117771	77605.6	100804	123731	93757	60358.1	89797.8	81422.1	107267	122471	118419	105150	106325	100208	66697.3	56963.1	43030.2	66072.9	67782.8	16.8046	16.8456	16.2439	16.6212
37215.62;35722.28;39599.34	A0A6I8PYT5;A0A803JQV7;A0A8J0R4F9	itln1al	Xenopus tropicalis	Intelectin-1 isoform X2;Intelectin-1a-like;Intelectin-1 isoform X1	2	2	2	1	2	2	2	2	2	2	2	2	2	1	2	2	2	2	2	2	2	15029.4	47503.3	52363.6	68436	63598.5	197260	270582	168754	271897	239516	63199.8	30954.7	48435.2	26823.2	79159	227649	259601	433201	384673	413795	13.8755	15.5357	15.6763	16.0625
143288.34;149919.65	A0A6I8PYU7;F6X144	kdm3a	Xenopus tropicalis	Lysine-specific demethylase	29	28	27	25	26	27	15	15	17	19	17	28	27	27	25	26	16	17	12	16	16	79404.6	66069.9	77589.7	82325	84734.2	68524.5	62614.2	73123.1	64887	77568.3	68293	86431.2	83262	71259.3	75636.8	79236.3	79105.1	113017	69884.3	68578	16.2769	16.0117	16.2436	16.329
83238.5	A0A6I8PYV2	crnkl1	Xenopus tropicalis	Crooked neck pre-mRNA-splicing factor 1	23	22	22	22	20	22	17	14	20	17	18	22	23	22	23	22	12	16	9	14	13	238936	246853	227974	233273	259608	181110	177426	160291	152816	175437	219357	243318	239579	234057	224715	166349	167732	203212	155405	190547	17.8663	17.9133	17.7985	17.8317
35475.47;34474.32;37343.44;35354.2;36898.99	A0A6I8PYV9;A0A803J528;A0A8J1JLD6;B5DDV8;F6YLZ6	plscr1	Xenopus tropicalis	Phospholipid scramblase	7	7	7	7	7	7	7	5	6	4	6	7	7	6	6	7	5	6	4	6	5	219514	213354	207221	149133	219062	329541	415369	425740	327855	336376	284214	278908	356259	245285	268038	437644	278146	450268	380587	294266	17.744	17.7029	17.6608	17.1862
190431.85;192308.68;195782.64;197373.37;197302.29;195168.94;190104.25	A0A6I8PYW3;A0A803JIG9;A0A8J1J545;A0A8J1J546;A0A8J1J547;A0A8J1J7J9;F7DFE7	zc3h13	Xenopus tropicalis	Zinc finger CCCH-type-containing 13;Zinc finger CCCH domain-containing protein 13 isoform X5;Zinc finger CCCH domain-containing protein 13 isoform X3;Zinc finger CCCH domain-containing protein 13 isoform X1;Zinc finger CCCH domain-containing protein 13 isoform X2;Zinc finger CCCH domain-containing protein 13 isoform X4;Zinc finger CCCH-type-containing 13	1	1	1	1	1	1	1	0	1	0	0	1	1	1	0	0	1	1	1	1	1	35047.4	35810.7	50907.3	34974.2	28725	67690.8	NaN	50701.6	NaN	NaN	50487.9	10916.9	10109.2	NaN	NaN	50074.7	75267.9	70510.8	56106.1	74257.8	15.097	15.1281	15.6356	15.094
72187.5;75869.59;76224.1;76311.18	A0A6I8PYX0;A0A8J0SMZ0;A0A8J0SQT0;Q6DEZ7	esrp1	Xenopus tropicalis	Epithelial-splicing regulatory protein 1;Epithelial splicing regulatory protein 1;Epithelial splicing regulatory protein 1;Epithelial splicing regulatory protein 1	2	2	2	2	1	2	1	1	1	1	1	2	1	1	1	1	2	1	1	1	0	20258.2	21188.7	15383.8	8586.4	13198	18856	10145.5	14404.1	1919.83	4436.27	15850.5	20540.4	19710.9	12778.9	10124	8935.51	12706.1	9054.68	6174.88	NaN	14.3062	14.371	13.9091	13.0678
83177.74;70155.34;97314.14;94409.96;63610.13	A0A6I8PYZ0;A0A803JTP0;A0A803JXC9;A0A803K7E0;A0JM80	sh2d4b;sh2d4b;sh2d4b;sh2d4b;uimc1	Xenopus tropicalis	BRCA1-A complex subunit RAP80	1	1	1	1	1	1	1	1	0	1	1	1	1	1	1	1	0	0	0	0	0	10133.8	8286.1	7062.2	7002.48	9180.59	3403.71	14082.8	NaN	7732.7	10523.9	10843.2	3224.19	9190.85	7292.87	8603.57	NaN	NaN	NaN	NaN	NaN	13.3069	13.0165	12.7859	12.7737
119731.29;120460.99	A0A6I8PYZ3;A0A8J0SVK2	supt5h	Xenopus tropicalis	Transcription elongation factor SPT5	22	20	21	19	20	19	5	6	6	6	9	18	21	17	15	17	10	7	9	9	8	88399.8	105758	86814.1	92744.9	107153	102783	101060	89881.8	69952.1	63275.1	76879.8	97097.4	100171	82871	94897.3	79626.7	109771	102118	85071.8	106921	16.4318	16.6904	16.4056	16.501
102919.38;107162.29	A0A6I8PYZ4;F6YYZ9	nlrx1	Xenopus tropicalis	NLR family member X1	22	20	18	19	18	20	9	9	11	14	14	20	18	19	19	19	10	10	7	13	10	175778	160357	194036	198706	239278	234776	220132	203240	219697	187559	175832	167259	202298	265202	247444	224810	203633	213847	211204	238262	17.4234	17.2909	17.566	17.6003
68546.1	A0A6I8PZ06	gbp1	Xenopus tropicalis	Guanylate binding protein 1, interferon-inducible	18	17	17	16	18	18	12	13	14	15	14	18	17	17	17	17	12	9	8	11	13	233738	189246	209730	184310	219053	156707	135012	149033	137749	173882	206632	200008	205165	179673	216082	156088	143236	177468	147372	163834	17.8345	17.5299	17.6782	17.4918
164224.57;162109.21;176053.16;174935.8;166745.82;168274.14;169723.95;172946.51;172499.97;166380.85	A0A6I8PZ14;A0A6I8Q7V3;A0A6I8QYE3;A0A6I8RCX8;A0A6I8RUI9;A0A6I8SAC4;A0A6I8SJG1;A0A8J0QRX9;A0A8J0R4D1;F6QD27	map3k4;map3k4;map3k4;map3k4;map3k4;map3k4;map3k4;map3k4;map3k4;klhdc10	Xenopus tropicalis	Mitogen-activated protein kinase kinase kinase 4;Mitogen-activated protein kinase kinase kinase 4;Mitogen-activated protein kinase kinase kinase 4;Mitogen-activated protein kinase kinase kinase 4;Mitogen-activated protein kinase kinase kinase 4;Mitogen-activated protein kinase kinase kinase 4;Mitogen-activated protein kinase kinase kinase 4;Mitogen-activated protein kinase kinase kinase 4 isoform…	1	1	1	1	1	1	1	1	1	1	1	1	1	1	1	1	1	1	1	1	1	13405.5	13386.2	15403.8	23135.1	15721.5	17005.7	19492.3	25126.5	18728.8	20377.2	21441.2	20889.9	21928	15365.8	19960.9	21344.8	29461.1	28688.4	22047.9	31071.9	13.7105	13.7085	13.911	14.4978
228230.92;239609.73;238501.39;239511.74;234192.02;234558.96;238208.16;234512.02;238166.29;239793.76;239751.89;234524.08;241097.34;237154.91;235827.65;237209.87;237167.99;238513.45;236109.68;237413.25;234482.2;239257.83	A0A6I8PZ19;A0A6I8Q4S9;A0A6I8QS37;A0A6I8QTK5;A0A6I8RHX0;A0A6I8S5B4;A0A6I8STS0;A0A6I8SX21;A0A8J0SEN4;A0A8J0SY73;A0A8J0T1D5;A0A8J1J4V6;A0A8J1J4W1;A0A8J1J4W3;A0A8J1J4W6;A0A8J1J4X0;A0A8J1J4X2;A0A8J1J7A8;A0A8J1J7B3;A0A8J1J8B0;A0A8J1J8B5;F7BCR0	dock9;dock9;dock9;dock9;dock9;dock9;dock9;dock9;dock9;dock9;dock9;dock9;dock9;dock9;dock9;dock9;dock9;dock9;dock9;dock9;dock9;tbc1d24.1	Xenopus tropicalis	Dedicator of cytokinesis 9;Dedicator of cytokinesis 9;Dedicator of cytokinesis 9;Dedicator of cytokinesis 9;Dedicator of cytokinesis 9;Dedicator of cytokinesis 9;Dedicator of cytokinesis 9;Dedicator of cytokinesis 9;Dedicator of cytokinesis protein 9 isoform X6;Dedicator of cytokinesis protein 9 isoform X3;Dedicator of cytokinesis protein 9 isoform X2;Dedicator of cytokinesis protein 9 isoform X1…	1	1	1	1	1	1	1	0	1	1	1	1	1	1	1	1	1	1	1	1	1	10169.3	13497.6	6679.53	11626.3	18426.4	13497.4	NaN	26023.8	6942.29	29048.8	10121.7	13604.1	15147.6	9052.81	8610.83	22058.8	30612.5	15644.1	13775	24452.3	13.3119	13.7204	12.7055	13.5051
25819.3;23359.36	A0A6I8PZ22;Q0V9F2	polr3h	Xenopus tropicalis	DNA-directed RNA polymerase subunit	2	2	2	2	1	2	2	1	1	2	2	2	2	1	1	2	1	2	1	1	1	50775.9	57247.8	68790.1	57275.7	50880.1	34392.5	32136.9	42608.3	30669.2	42669.6	71578.1	30524.7	25731.3	58077.7	42724.6	38716.1	63820.3	23908.7	60806.3	47724.1	15.6319	15.8049	16.0699	15.8056
122135.64;119572.65;119776.96;117768.85	A0A6I8PZ36;A0A6I8QY91;A0A6I8RG79;F6Q5G5	itga6	Xenopus tropicalis	Integrin alpha-6 isoform X1;Integrin subunit alpha 6;Integrin alpha-6 isoform X2;Integrin subunit alpha 6	6	4	5	4	5	4	3	1	5	4	4	6	4	6	5	4	5	5	1	2	1	25987.5	20133.7	18812.7	11566.2	14641.2	48218.1	45375.3	40158.8	26621.8	20205.6	26996.6	26295.7	27486.1	19806.2	16543.3	23263.7	25208.1	103813	34295.6	14353	14.6655	14.2973	14.1994	13.4976
42451.5;39702.14	A0A6I8PZ37;A0A6I8QI43	nelfe	Xenopus tropicalis	Negative elongation factor E	4	4	4	4	4	4	2	2	3	3	3	4	4	4	4	4	3	2	2	3	2	36452.6	39331.3	64356.1	55792.9	39955.9	56423.9	49451.4	47998.9	59161.9	62707.6	69694.7	60083.9	54131.5	49548.5	64353.5	58470.2	59285.2	91508.1	68290.5	75508.7	15.1537	15.2634	15.9738	15.7678
54684.85;58037.33;54454.19;52452.23;59274.78	A0A6I8PZ43;A0A6I8QCQ3;A0A6I8RH30;B0BLU8;F6U3Q0	ppil2;ppil2;ppil2;;ppil2	Xenopus tropicalis	RING-type E3 ubiquitin transferase;RING-type E3 ubiquitin transferase;RING-type E3 ubiquitin transferase;RING-type E3 ubiquitin transferase (Fragment);RING-type E3 ubiquitin transferase	2	2	2	2	2	2	0	1	1	0	1	0	1	2	1	2	0	0	0	0	0	15196.5	16334.8	13262.4	10285.8	26679.8	NaN	12541.4	21554.2	NaN	21021	NaN	12884.8	24788.1	8755.7	17405.4	NaN	NaN	NaN	NaN	NaN	13.8915	13.9957	13.6951	13.3284
54872.29;14784.66;14685.53	A0A6I8PZ77;A0A8J1J818;A0A8J1J822	;XB5867546;XB5867546	Xenopus tropicalis	G-protein coupled receptors family 1 profile domain-containing protein;Nucleoplasmin isoform X1;Nucleoplasmin isoform X2	1	1	1	1	1	1	1	1	0	0	0	1	1	1	0	1	1	0	0	1	1	232493	245705	271728	103168	105073	99124.6	33362.3	NaN	NaN	NaN	354671	267542	220843	NaN	244889	338795	NaN	NaN	364624	181960	17.8268	17.9066	18.0518	16.6546
47552.09;46002.44;46714.15	A0A6I8PZ78;F7DV50;Q28FT4	rnmt	Xenopus tropicalis	mRNA cap guanine-N7 methyltransferase	8	7	6	8	6	7	2	4	3	3	3	7	7	7	7	6	4	4	4	4	3	67352.2	62443.1	59896.3	96503	74241.6	239236	108411	44795	33809.3	61787	55860.7	62639	57649.8	65992.9	62763.9	40593.2	101791	57644.8	63600.8	97913.5	16.0394	15.9303	15.8702	16.5583
20246.2;26525.28;23061.32;23983.49;24732.49;20440.38;63553.26;21227.36	A0A6I8PZ79;A0A6I8Q0G3;A0A6I8QVF9;A0A6I8R5J5;A0A803JAG7;A0A803JE52;A0A8J1IL77;Q6DFN0	ak1	Xenopus tropicalis	nucleoside-triphosphate--adenylate kinase;Adenylate kinase isoenzyme 1;Adenylate kinase isoenzyme 1;Adenylate kinase isoenzyme 1;Adenylate kinase isoenzyme 1;nucleoside-triphosphate--adenylate kinase;Adenylate kinase isoenzyme 1;Adenylate kinase isoenzyme 1	1	1	0	1	1	1	1	0	0	0	1	1	1	1	1	1	0	1	0	0	0	6020.88	NaN	17727.9	11472.9	18114.2	29895.6	NaN	NaN	NaN	23347.2	21169.7	18271.3	14294.7	13331.5	17450.5	NaN	13892.2	NaN	NaN	NaN	12.5558	NaN	14.1137	13.4859
58432.7	A0A6I8PZ84	LOC100498581	Xenopus tropicalis	Apoptosis-inducing factor 3	8	7	8	8	7	8	3	3	5	6	4	8	8	7	7	7	3	5	2	3	2	97845.8	118597	114972	88311.8	88706.8	145920	137574	93247.6	116827	101548	119706	116349	95109.3	102112	85491	156568	181069	175285	185943	161282	16.5782	16.8557	16.8109	16.4303
12481.4	A0A6I8PZA7	cox16	Xenopus tropicalis	Cytochrome c oxidase assembly protein COX16 homolog, mitochondrial	1	1	1	1	1	0	0	1	1	1	1	1	1	1	1	1	1	1	1	0	1	42642.4	28838.7	36179.9	24956.8	NaN	NaN	33583.5	31652.3	28149	29106.3	33208.6	47212.7	43239.6	21071.7	32678.8	38783.8	21717.2	32892.2	NaN	23609	15.38	14.8157	15.1429	14.6071
67942.63;68931.77;68478.25;69006.88;74740.45;67743.38;68660.57	A0A6I8PZA8;A0A6I8Q3X8;A0A6I8QG80;A0A6I8QKK0;A0A6I8T1E5;A0A8J0SJR2;F7BM52	prc1.2	Xenopus tropicalis	Protein regulator of cytokinesis 1, gene 2;Protein regulator of cytokinesis 1, gene 2;Protein regulator of cytokinesis 1, gene 2;Protein regulator of cytokinesis 1, gene 2;Protein regulator of cytokinesis 1, gene 2;Protein regulator of cytokinesis 1, gene 2 isoform X1;Protein regulator of cytokinesis 1, gene 2	1	1	1	1	1	1	0	0	0	0	0	1	1	1	1	1	0	0	0	0	0	7304.23	10353.8	12729.5	11996.8	13377.6	NaN	NaN	NaN	NaN	NaN	13673.9	8284.32	8212.36	4947.44	11592.3	NaN	NaN	NaN	NaN	NaN	12.8345	13.3379	13.6359	13.5504
103484.47;102754.69;97640.93;103480.49;103496.49	A0A6I8PZC6;A0A6I8Q214;F6RQR1;G1K3J0;Q640S4	unc45a;unc45a;unc45a;ncbp2;unc45a	Xenopus tropicalis	Unc-45 myosin chaperone A;Unc-45 myosin chaperone A;Unc-45 myosin chaperone A;Nuclear cap-binding protein subunit 2;Unc-45 homolog A	16	15	14	15	13	15	7	7	8	8	11	14	12	13	11	12	6	7	6	8	8	71624.2	79205.9	88227.9	94211.6	94409.5	95050.4	119453	96819.8	112810	95733.9	83916.7	88298.7	92012.2	111178	97694.4	106908	112557	142633	109234	121020	16.1282	16.2733	16.4289	16.5236
79231.75;79480.88;74496.39	A0A6I8PZE0;A0A6I8SZ32;A0A803KF77	stau2	Xenopus tropicalis	Double-stranded RNA-binding protein Staufen homolog 2	8	7	7	6	5	6	3	3	2	3	3	8	7	5	6	6	3	4	2	3	3	26918.5	22165.5	37853.9	53275.9	34361.4	28097.4	26447.8	16208.2	26629	34742.4	30719.5	23779.9	27339.6	28828	27613.4	7147.75	38730	28159.4	31403.5	35767.6	14.7163	14.436	15.2082	15.7012
59302.16;50391.65;47885.7;60103.09;49353.79;49481.92;48552.86;48680.99;50247.4	A0A6I8PZE8;A0A6I8QAW7;A0A6I8R280;A0A6I8RN98;A0A8J0SDN5;A0A8J0SKN4;A0A8J0SM25;A0A8J0SNB5;F7C9J7	gopc	Xenopus tropicalis	Golgi-associated PDZ and coiled-coil motif containing;Golgi-associated PDZ and coiled-coil motif containing;Golgi-associated PDZ and coiled-coil motif containing;Golgi-associated PDZ and coiled-coil motif containing;Golgi-associated PDZ and coiled-coil motif-containing protein isoform X2;Golgi-associated PDZ and coiled-coil motif-containing protein isoform X1;Golgi-associated PDZ and coiled-coil …	1	1	1	1	0	0	0	0	0	1	0	1	1	1	1	1	0	0	0	0	0	3254.86	7082.07	4115.51	NaN	NaN	NaN	NaN	NaN	1653.88	NaN	7941.12	6742.82	6278.63	1943.33	4044.87	NaN	NaN	NaN	NaN	NaN	11.6684	12.79	12.0069	NaN
69627.11;72886.75;66883.86	A0A6I8PZF0;A0A6I8R086;A0A6I8R533	XB5896631	Xenopus tropicalis	Glucuronokinase 1	21	19	19	19	19	19	12	11	13	14	13	19	19	19	16	17	10	13	9	13	12	528435	583368	531350	393540	478418	447812	434478	371468	333987	418484	417488	455006	477869	403450	410765	357999	367321	347450	303268	299952	19.0114	19.154	19.0193	18.5862
49569.32;51681.61;50778.6	A0A6I8PZH5;A0A803KJT4;Q28G01	rab3ip	Xenopus tropicalis	RAB3A interacting protein;RAB3A interacting protein isoform alpha 1;RAB3A interacting protein (Rabin3)	4	4	3	3	3	4	1	1	3	3	3	3	4	3	4	3	1	2	2	1	2	53852.2	60967.6	72431.2	91552.3	53561.1	39369.2	56593.4	50374.3	54698.2	55500.4	46767	51814.3	51569.2	56675	80200.6	65790.8	48963.2	60286.5	48085.6	37020.3	15.7167	15.8958	16.1443	16.4823
28220.3;28036.06	A0A6I8PZJ0;Q6P8E6	psma7	Xenopus tropicalis	Proteasome subunit alpha type	17	16	16	15	17	16	15	14	13	13	12	16	15	15	17	15	14	16	13	13	14	5490162	5.78102e+06	5.09285e+06	5726809	5656689	3.45396e+06	4016183	3.41572e+06	3.59227e+06	3.05706e+06	5.32484e+06	5.28268e+06	5.08984e+06	5.35294e+06	4813014	3597283	3592382	3.42687e+06	3.3886e+06	3.76153e+06	22.3884	22.4629	22.28	22.4493
147325.88;143228.28;136454.56;137614.2;147238.8;90910.46;90970.6	A0A6I8PZJ7;A0A803JPV8;A0A803K868;A0A803KBM9;A0A8J0SZG6;B1WAS7;F6QBA2	cgnl1;cgnl1;cgnl1;cgnl1;cgnl1;LOC100145705;cgnl1	Xenopus tropicalis	Cingulin-like 1;Cingulin-like 1;Cingulin-like 1;Cingulin-like 1;Cingulin-like protein 1 isoform X2;LOC100145705 protein;Cingulin-like 1	2	2	2	2	2	2	0	1	0	0	1	2	2	2	1	2	0	0	0	0	0	9184.71	10283.6	555.588	669.925	14203.7	NaN	1799.85	NaN	NaN	6109.05	10949.2	7342.93	7997.3	21869.3	717.327	NaN	NaN	NaN	NaN	NaN	13.165	13.3281	9.11787	9.38786
102048.95;96588.85;100023.71;95565.66;80999.01;94563.61	A0A6I8PZK5;A0A6I8PZQ8;A0A6I8QKI3;A0A6I8RZL9;A0A8J1K0C8;A4IGU1	rps6ka5;ttc7b;rps6ka5;rps6ka5;ttc7b;ttc7b	Xenopus tropicalis	Ribosomal protein S6 kinase, 90kDa, polypeptide 5;Ribosomal protein S6 kinase, 90kDa, polypeptide 5;Ribosomal protein S6 kinase, 90kDa, polypeptide 5;Ribosomal protein S6 kinase, 90kDa, polypeptide 5;Tetratricopeptide repeat protein 7B isoform X1;LOC100037906 protein	6	2	4	4	2	2	2	0	1	1	0	5	3	3	3	3	2	1	0	0	2	12467.5	11586.7	5810.56	25811.5	14920.5	40459.4	NaN	17580.9	34167.6	NaN	6543.48	5815.79	5724.71	13814.5	10000.3	18977.2	35542.1	NaN	NaN	19788.9	13.6059	13.5002	12.5045	14.6557
111688.28;111658.19	A0A6I8PZM6;Q28C38	ipo11	Xenopus tropicalis	Importin 11;Importin 11 (RanBP11)	8	7	7	8	5	8	1	1	4	4	4	8	8	7	7	6	3	2	1	2	2	47225.5	57920.8	28784.5	42430.4	42356.1	13950.9	81021	36328.3	25818.9	38815.5	40538.9	42709.6	55898.2	23258.9	34271.1	23956.1	38040.3	31873	11009.8	17574.4	15.5273	15.8218	14.813	15.3728
161638.43;159440.79;165568.21;165567.22;164127.46;163999.33;160069.55;165696.34	A0A6I8PZM8;A0A6I8RD33;A0A8J0SCB9;A0A8J0SJ70;A0A8J0SKP7;A0A8J0SM22;A0JLZ0;F6WWQ5	usp19	Xenopus tropicalis	ubiquitinyl hydrolase 1	7	7	7	5	5	7	0	0	0	1	2	6	6	3	4	4	0	0	0	1	0	58445.6	33026.7	29887	23677.3	48225.4	NaN	NaN	NaN	20705.4	7794.78	37342.4	30765.5	39992	34588.8	25573.3	NaN	NaN	NaN	10776.8	NaN	15.8348	15.0113	14.8672	14.5312
198363.86;204837.87;194111.59;206219.38;203281.2;205111.29;202956.98;188098.65;206492.81;199745.37;193908.34	A0A6I8PZP5;A0A6I8QIL0;A0A6I8QSJ9;A0A6I8R308;A0A6I8S9J9;A0A8J1JKN1;A0A8J1JKN9;A0A8J1JN33;A0A8J1JPA0;A0A8J1JPA5;F7CK04	cdc42bpa	Xenopus tropicalis	non-specific serine/threonine protein kinase	1	0	0	0	0	1	0	0	0	0	1	0	1	1	1	0	0	0	0	0	0	NaN	NaN	NaN	NaN	821.719	NaN	NaN	NaN	NaN	3168.61	NaN	1770.3	1725.25	2116.04	NaN	NaN	NaN	NaN	NaN	NaN	NaN	NaN	NaN	NaN
38371.3;41464.4;42812.91;43233.06;40623.14;41884.55	A0A6I8PZS8;A0A6I8R6D8;A0A6I8SEA7;A0A8J0T1I2;F6TC06;Q28H20	zdhhc20	Xenopus tropicalis	Palmitoyltransferase	1	1	1	1	1	1	0	0	1	1	1	1	1	1	1	1	1	1	1	1	0	14535.8	18981.2	31371.4	20890.3	16035.1	NaN	NaN	30948.1	31750.3	9214.59	23335.8	31029	23799.8	24486.1	30255.1	17326.2	24322.5	21707.1	12134.8	NaN	13.8273	14.2123	14.9372	14.3505
166225.21;167740.02;166211.32	A0A6I8PZU0;A0A6I8RW85;A9JTK8	ift140	Xenopus tropicalis	Intraflagellar transport 140;Intraflagellar transport 140;Ift140 protein	3	3	2	3	2	3	1	2	3	2	2	3	3	3	3	3	2	3	2	3	2	193684	148117	185395	190092	193130	315973	303916	360697	203246	243528	188756	211574	218233	184775	186183	430401	428539	410679	271860	369909	17.5633	17.1764	17.5002	17.5363
26284.1;27508.58	A0A6I8PZV4;Q566M7	mlf2	Xenopus tropicalis	Myeloid leukemia factor 2	1	1	1	1	1	1	1	1	1	1	1	1	1	1	1	1	1	1	1	1	1	114652	90678.7	126995	111299	120006	95876.9	91908.2	68748.8	134165	102580	98752.1	137614	131028	134716	130703	119148	118263	57315.4	143371	153076	16.8069	16.4685	16.9544	16.7641
49243.76;50868.71;49004.43	A0A6I8PZW2;A0A803KLQ9;Q6DIZ2	dlst	Xenopus tropicalis	Dihydrolipoyllysine-residue succinyltransferase component of 2-oxoglutarate dehydrogenase complex, mitochondrial;Dihydrolipoyllysine-residue succinyltransferase component of 2-oxoglutarate dehydrogenase complex, mitochondrial;Dihydrolipoyllysine-residue succinyltransferase component of 2-oxoglutarate dehydrogenase complex, mitochondrial	14	13	12	14	14	14	12	13	12	12	12	14	14	13	14	13	12	13	12	12	12	1.91274e+06	1.73026e+06	1.44595e+06	2003051	1.92537e+06	2.2182e+06	2.19017e+06	1.98064e+06	2.11705e+06	1.84289e+06	1.61963e+06	1575552	1491263	2024074	1.80507e+06	1.82998e+06	1.94056e+06	1997213	2.07951e+06	2178475	20.8672	20.7226	20.4636	20.9338
83324.76;84403.08	A0A6I8PZW5;A0A6I8SPR5	dpy19l3	Xenopus tropicalis	Dpy-19 like C-mannosyltransferase 3	1	1	1	1	0	1	0	0	0	0	0	0	1	0	0	0	0	0	1	0	0	14474.4	7627.74	5417.66	NaN	6783.13	NaN	NaN	NaN	NaN	NaN	NaN	3093.81	NaN	NaN	NaN	NaN	NaN	40676.4	NaN	NaN	13.8212	12.897	12.4035	NaN
38055.99;39802.91;37134.03;40864.18	A0A6I8PZW8;A0A803J2T4;F7BHG3;Q6P7M1	hif1an	Xenopus tropicalis	Hypoxia inducible factor 1 subunit alpha inhibitor;Hypoxia-inducible factor 1 subunit alpha inhibitor;Hypoxia inducible factor 1 subunit alpha inhibitor;Hypoxia-inducible factor 1 subunit alpha inhibitor	5	5	4	4	3	3	1	1	2	0	3	4	5	5	5	5	4	1	1	2	2	26883.4	26894.5	26698.2	16920.3	23339.9	12413.3	25327.5	27729.3	NaN	31876.9	25559.9	26708.4	30624	15957.1	18978.4	31152.6	12913.6	16434.9	19170	15642.3	14.7144	14.715	14.7045	14.0465
45400;46370.02	A0A6I8PZX9;Q640T7	actr10	Xenopus tropicalis	Actin-related protein 10 homolog;Actin-related protein 10	8	7	8	8	5	8	4	5	6	4	4	7	8	6	7	6	4	3	2	4	3	72349.5	56359.8	50248.7	54606.5	72230.1	50701.9	51853.6	44353.1	49783.5	50503.5	56537.3	54108.3	52986.3	56038.7	59526	46373.2	63474.9	67581.3	34257.6	55746.7	16.1427	15.7824	15.6168	15.7368
49416.47;48794.86;48830.92;47776.69;49515.67;47413.2;47832.71	A0A6I8PZZ3;A0A6I8Q0W5;A0A6I8Q1F4;A0A6I8RT75;A0A6I8S054;F7B712;Q28DQ9	fam53c;fam53c;fam53c;fam53c;fam53c;fam53c;ctbp2l	Xenopus tropicalis	Family with sequence similarity 53 member C;Family with sequence similarity 53 member C;Family with sequence similarity 53 member C;Family with sequence similarity 53 member C;Family with sequence similarity 53 member C;Family with sequence similarity 53 member C;C-terminal binding protein 2 like	7	7	6	5	5	6	2	2	2	3	2	7	6	6	6	6	4	2	1	2	2	58324.9	67414.4	71150.1	68234.9	72304.2	86242.4	43683.2	42468.5	75816	36839.3	70701.9	69421.8	71699.2	66338.8	70398.1	56350.7	54564.8	96558.3	91806.9	39716.7	15.8318	16.0408	16.1186	16.0582
181822.82;178112.67;182268.25;74914.46	A0A6I8Q003;A0A6I8Q6B6;F6YUS7;Q0V9L8	ncan;ncan;ncan;LOC779471	Xenopus tropicalis	Neurocan;Neurocan;Neurocan;LOC779471 protein (Fragment)	1	1	1	1	1	1	1	1	1	1	1	1	1	1	1	1	1	1	1	1	1	40443.6	114314	71831.6	37806.5	38291	187566	381461	651183	309553	955199	61740.2	72055.9	137058	218657	158964	1.10329e+06	568995	819642	655065	589900	15.3036	16.8026	16.1323	15.2063
43385.9	A0A6I8Q035	dcxr	Xenopus tropicalis	Dicarbonyl/L-xylulose reductase	12	10	11	9	11	12	9	9	8	9	8	10	10	7	12	9	7	7	7	8	8	538370	527058	559353	473818	463092	687358	750841	699782	690599	627070	553307	549993	588055	508891	476054	581603	647057	695702	589092	682394	19.0382	19.0076	19.0934	18.854
60763.48;62932.85	A0A6I8Q043;Q0IIY9	orc2	Xenopus tropicalis	Origin recognition complex subunit 2	10	9	10	8	8	9	5	3	6	5	6	8	9	8	8	7	4	3	2	4	3	81645.6	75379.6	52617.8	46539.4	77191.2	62336.8	70769.4	57968.9	49491	43874.6	63215.2	60924.4	48686.1	72363.5	49867.3	44574.2	74415.8	58801.1	67284.9	65673.1	16.3171	16.2019	15.6833	15.5062
56151.79;53930.19;56309.2;52807.01;60655.24;59033.2;51989.97;47172.7;55997.84;56129.03	A0A6I8Q050;A0A6I8RFY3;A0A6I8RJS0;A0A6I8RV44;A0A6I8RY71;A0A6I8RYU2;A0A6I8S7U8;A0A6I8SX38;B1WAU7;Q28E60	tgfbr1	Xenopus tropicalis	Serine/threonine-protein kinase receptor;Serine/threonine-protein kinase receptor;Serine/threonine-protein kinase receptor;Serine/threonine-protein kinase receptor;Serine/threonine-protein kinase receptor;Serine/threonine-protein kinase receptor;Serine/threonine-protein kinase receptor;TGF-beta receptor type-1;Serine/threonine-protein kinase receptor (Fragment);Serine/threonine-protein kinase rec…	1	1	0	0	0	1	1	0	1	1	1	1	1	1	1	1	1	1	0	1	0	10279.2	NaN	NaN	NaN	6939.53	11192.4	NaN	7239.51	11848.9	9526.99	8587.9	8708.56	10419.8	10915.7	10746.9	9798.23	15252.2	NaN	3374.34	NaN	13.3274	NaN	NaN	NaN
51314.65;55347.02;50478.14;53306.37;54691.29;50077.12;48514.29	A0A6I8Q087;A0A803J957;A0A803JWG2;A0A803K1J4;A0A803K579;A0A803KHG8;Q6P2Y8	psen1	Xenopus tropicalis	Presenilin	4	4	4	3	2	4	0	0	1	0	0	4	4	4	4	3	1	0	0	0	1	13552.9	11201	11854.9	12477.8	9776.13	NaN	NaN	5149.52	NaN	NaN	14644.4	12941.1	12564.2	9843.59	8908.11	4318.28	NaN	NaN	NaN	6091.48	13.7263	13.4513	13.5332	13.6071
48993.97;45397.59;42699.59;47100.72;53692.5	A0A6I8Q093;A0A803JU71;A0A803K8P4;A0A8J0R2C4;A0A8J1JB33	LOC100490752	Xenopus tropicalis	tRNA pseudouridine synthase A;tRNA pseudouridine synthase A;tRNA pseudouridine synthase A;tRNA pseudouridine synthase A isoform X3;tRNA pseudouridine synthase A isoform X1	1	0	1	1	0	1	0	0	1	1	1	1	1	1	1	1	1	1	0	0	0	NaN	2619.8	3897.6	NaN	3320.42	NaN	NaN	2145.01	3591.85	2431.5	6622.48	4501.31	4965.58	4149.76	3638.24	3668.72	8.66339	NaN	NaN	NaN	NaN	11.3552	11.9284	NaN
45277.2	A0A6I8Q0A2	gcat	Xenopus tropicalis	Glycine C-acetyltransferase	1	0	0	0	1	1	0	0	0	1	1	0	0	0	1	1	0	0	0	1	1	NaN	NaN	NaN	174393	160852	NaN	NaN	NaN	188698	153163	NaN	NaN	NaN	270865	297773	NaN	NaN	NaN	124012	158019	NaN	NaN	NaN	17.412
25846.94;27156.3	A0A6I8Q0C0;Q28FB9	alyref	Xenopus tropicalis	THO complex subunit 4	5	4	4	4	3	4	2	2	2	3	4	4	4	4	3	4	3	3	2	4	2	123588	109752	114535	107989	104704	182682	150931	153916	101053	139919	113453	185167	99675.7	95856	222035	132713	72511	225363	185472	206231	16.9152	16.7439	16.8054	16.7205
72377.68;68243.95	A0A6I8Q0E2;A0A8J0QLJ7	;fam234b	Xenopus tropicalis	Family with sequence similarity 234 member B;Protein FAM234B	2	2	2	2	0	1	1	1	1	1	1	2	2	2	2	1	0	1	0	0	0	14180.8	13134.7	8325.08	NaN	20234	39993.6	57082.7	54908.6	39935.6	38335.5	15327.6	14843.9	15206.3	13339.7	5879.21	NaN	13841.8	NaN	NaN	NaN	13.7917	13.6811	13.0232	NaN
125986.19;127389.54;133848.63;130694.35;133090.74;129677.12;128147.43;132654.28	A0A6I8Q0G0;A0A6I8QF51;A0A6I8RA99;A0A6I8SZS6;A0A8J0R0U6;A0A8J0R2Y5;A0A8J0R3L7;A0A8J1JJZ2	atp2b4;atp2b4;atp2b2;atp2b4;atp2b2;atp2b2;atp2b2;atp2b2	Xenopus tropicalis	Calcium-transporting ATPase	2	2	2	2	2	2	0	0	1	1	1	2	2	2	1	2	0	1	0	0	1	7686.27	6444.43	10479.4	13689.2	15265.8	NaN	NaN	6817.92	7366.17	7248.02	12371.9	11959.2	7863	11587.6	8374.7	NaN	4892.34	NaN	NaN	2639.22	12.9081	12.6538	13.3553	13.7408
66656.63;29990.1;31154.29;66615.64	A0A6I8Q0G1;A0A6I8RWF5;A4IHR3;Q28GA0	racgap1.2;racgap1.2;;racgap1.2	Xenopus tropicalis	Rac GTPase activating protein 1;Rac GTPase activating protein 1;Uncharacterized protein;Novel protein containing RhoGAP domain	1	1	1	0	1	1	1	1	0	0	0	1	1	1	0	1	0	0	0	0	0	14708.1	9261.82	NaN	18336.7	31808.4	18194.4	34583.8	NaN	NaN	NaN	24285.6	14924.9	23231	NaN	21236.7	NaN	NaN	NaN	NaN	NaN	13.8443	13.1771	NaN	14.1624
284075.21;283202.23;286760.21;286889.33	A0A6I8Q0I3;A0A6I8SD17;A0A8J0SK06;F6SPB7	piezo1	Xenopus tropicalis	Piezo-type mechanosensitive ion channel component 1;Piezo-type mechanosensitive ion channel component 1;Piezo-type mechanosensitive ion channel component 1 isoform X2;Piezo-type mechanosensitive ion channel component 1	2	1	2	2	1	1	0	0	0	0	0	1	1	1	0	0	1	0	1	0	0	4463.58	10189.8	5920.26	4158.45	3408.95	NaN	NaN	NaN	NaN	NaN	4511.22	10677.5	11382.2	NaN	NaN	15154.1	NaN	10445.2	NaN	NaN	12.124	13.3148	12.5314	12.0218
26120.86;26362.01;23229.5;24989.5	A0A6I8Q0K0;A0A803KCN9;A0A803KEG9;A9ULF3	;;;sra1	Xenopus tropicalis	SRA1/Sec31 domain-containing protein;SRA1/Sec31 domain-containing protein;SRA1/Sec31 domain-containing protein;LOC100135196 protein	1	1	1	1	1	1	1	1	1	1	1	1	1	1	1	1	1	1	1	1	1	51019.4	44980.7	43944.8	46143.1	48145.8	99997.5	57278.7	73932.8	78679.7	84260.3	49503.8	38962.2	46283.9	56204.3	59032.6	82043.6	97821.9	92810.9	88154.9	87778.8	15.6388	15.457	15.4234	15.4938
330699.5;328191.43;333315.41;333187.23;331760.93	A0A6I8Q0K5;A0A6I8R080;A0A8J0QNT2;A0A8J0R4T8;F7A338	chd8;chd8;chd7;chd7;chd8	Xenopus tropicalis	DNA helicase	15	13	14	14	13	15	5	6	8	6	6	13	13	14	13	9	2	6	3	5	3	202784	201839	197580	183569	196622	227781	183630	184474	179463	181379	236767	208833	185735	170394	167427	197201	184371	287095	187107	254195	17.6296	17.6228	17.5921	17.486
81766.16;46092.41;86082.06;85925.95;86528.64;81000.34;85316.24;34903.5	A0A6I8Q0M0;A0A6I8R0M2;A0A6I8RV60;A0A6I8RX86;A0A7D9NJX4;A0A8J0QI52;A0A8J1IPH6;Q0P4X0	strn3	Xenopus tropicalis	Striatin 3;Striatin 3;Striatin 3;Striatin 3;Striatin 3;Striatin-3;Striatin-3 isoform X2;Striatin 3	1	1	1	1	0	0	0	0	0	0	0	1	1	1	1	1	0	0	0	0	0	7778.8	8672.22	6265.3	NaN	NaN	NaN	NaN	NaN	NaN	NaN	7670.15	9463.21	9386.15	4363.32	6696.81	NaN	NaN	NaN	NaN	NaN	12.9253	13.0822	12.6132	NaN
40045.98;44544.2;43329.89	A0A6I8Q0M2;A0A7D9NLK7;Q68F84	oscp1	Xenopus tropicalis	Organic solute carrier partner 1;Organic solute carrier partner 1;MGC79779 protein	9	9	8	8	9	9	4	4	6	5	5	8	9	9	9	8	4	4	4	4	4	42599.7	51555.8	43428	59016.1	72102	28860.5	39397.3	37298.3	43692.7	49444	31701.4	48506	48728.3	48178.9	58158.4	22621.9	32366	24039.5	34826.4	46784.4	15.3786	15.6538	15.4063	15.8488
53676.63;54838.84;54631.75	A0A6I8Q0N9;A0A8J0QA84;B1H3E0	txnrd2	Xenopus tropicalis	thioredoxin-disulfide reductase	12	11	12	10	10	11	5	5	6	5	6	12	10	11	12	11	5	6	4	7	6	258124	243356	219626	247533	273029	242125	196983	221996	237728	209611	239090	263405	242989	298189	244754	199057	201352	99135.6	190186	200284	17.9777	17.8927	17.7447	17.9173
140725.33;142487.18;146093.23;139065.26;155754.65;148778.19;151196.95;148650.01;123775.42	A0A6I8Q0P1;A0A6I8QJI1;A0A6I8R938;A0A6I8RFG2;A0A6I8SNP1;A0A803J6V5;A0A803JC63;A0A8J0SQJ3;A0A8J0SRT4	znf521	Xenopus tropicalis	Zinc finger protein 521;Zinc finger protein 521;Zinc finger protein 521;Zinc finger protein 521;Zinc finger protein 521;Zinc finger protein 521;Zinc finger protein 521;Zinc finger protein 521 isoform X2;Zinc finger protein 521 isoform X3	3	2	3	2	3	2	0	0	0	0	0	3	3	2	2	3	0	0	0	0	0	2982.36	3200.39	3352.5	4779.3	5614.61	NaN	NaN	NaN	NaN	NaN	4807.46	4564.37	5367.07	4924.97	4990.14	NaN	NaN	NaN	NaN	NaN	11.5422	11.644	11.711	12.2226
69560.98;64503.36;70559.23;64792.7;70545.25;64148.96	A0A6I8Q0Q1;A0A7D9NJS2;A0A803JIM7;A0A803JRG1;A0A803JTP6;A4QNP0	tox4	Xenopus tropicalis	TOX high mobility group box family member 4	3	2	3	3	3	2	0	2	1	1	1	3	3	2	3	3	2	0	0	0	0	55316.5	47808.6	44608.1	45502.5	60591	NaN	25053.1	22619.1	15920	37002.1	43012.7	43458.5	53999.9	32013	41355.5	11260.5	NaN	NaN	NaN	NaN	15.7554	15.545	15.445	15.4737
23740.54;22602.17	A0A6I8Q0Q4;Q28J42	dhfr	Xenopus tropicalis	dihydrofolate reductase	1	1	1	1	1	1	1	1	1	1	1	1	1	1	1	1	1	1	1	0	1	36327.6	35699.8	30565.5	19434.6	21456.9	65198.6	50511.3	54063.3	28045.5	58427.8	27600.5	24023.3	26638.6	20149.3	16360.5	43596.4	61965.1	35806.8	NaN	30674.2	15.1488	15.1236	14.8996	14.2463
135473.35;134972.71	A0A6I8Q0Q8;A0A6I8QV33	sf3b3	Xenopus tropicalis	Splicing factor 3B subunit 3	31	31	31	30	30	31	21	20	23	23	20	30	29	30	29	29	21	19	17	19	19	570544	593121	591327	518009	533264	347649	350176	281014	254163	264387	495594	494390	490456	484992	448059	312776	297028	268472	275043	311171	19.122	19.178	19.1736	18.9826
180977.48;177960.35;185563.61;195915.19;192443.39;172745.54;201511.76	A0A6I8Q0R6;A0A6I8QE97;A0A6I8QX39;A0A6I8RHW3;A0A803K9S4;A0A803KFL4;A0A8J1IY59	;;;;;;tnrc6a	Xenopus tropicalis	Uncharacterized protein;Uncharacterized protein;Uncharacterized protein;Uncharacterized protein;Uncharacterized protein;Uncharacterized protein;Trinucleotide repeat-containing gene 6A protein	6	5	5	4	1	5	2	3	2	2	2	6	6	5	4	5	0	1	0	0	0	17073.9	18287.3	15606.6	20337.5	15271.8	15319.3	17698.3	23040.2	20250.6	23315.2	22198.1	19241.6	10549.6	15773.5	15659.4	NaN	22300.3	NaN	NaN	NaN	14.0595	14.1586	13.9299	14.3119
37806.74;33910.22;39417.69;35935.58	A0A6I8Q0S4;A0A6I8R420;A0A6I8SMH6;Q28E40	pex7	Xenopus tropicalis	Peroxin-7	1	1	1	0	0	1	0	0	0	0	0	1	1	1	0	1	0	0	0	0	0	9818.17	9567.89	NaN	NaN	4398.84	NaN	NaN	NaN	NaN	NaN	9662.82	7014	6799.62	NaN	2430.48	NaN	NaN	NaN	NaN	NaN	13.2612	13.224	NaN	NaN
73227.92;74445.9	A0A6I8Q0T4;Q0V9S1	arhgap18	Xenopus tropicalis	Rho GTPase activating protein 18;Rho GTPase-activating protein 18	13	11	11	10	12	11	8	6	6	6	7	12	13	11	12	12	7	7	3	6	5	188609	184276	191670	209982	228871	144979	187335	205777	229122	173549	182951	172228	207263	240561	229678	154981	149409	310852	234250	247453	17.525	17.4915	17.5483	17.6799
52328.2	A0A6I8Q0U4		Xenopus tropicalis	tRNA methyltransferase 10 homolog C	10	9	8	8	8	9	4	6	6	7	8	10	9	9	9	10	7	5	3	8	6	53642.5	44825.4	51198.1	52827.5	69495.3	86406	67682.7	70732.3	76245.5	66357.4	56614.5	58430.6	61918.9	61401.5	63557.7	84052.7	66078.9	58307.6	65624.4	80908.2	15.7111	15.452	15.6438	15.689
83719.2;75251.09;79232.37;79204.31	A0A6I8Q0U6;A0A7D9N0J8;B4F6L4;Q0P4V3	shcbp1;shcbp1;LOC733734;shcbp1	Xenopus tropicalis	SHC SH2-domain binding protein 1;SHC SH2-domain binding protein 1;Right handed beta helix domain-containing protein;SHC SH2 domain-binding protein 1	2	1	1	1	1	0	0	0	0	0	1	2	2	2	2	1	1	0	0	0	1	2962.97	3193.61	9022.62	3913.33	NaN	NaN	NaN	NaN	NaN	3172.78	4025.97	8406.7	8909.4	7149.36	2835.49	5460.55	NaN	NaN	NaN	1422.63	11.5328	11.641	13.1393	11.9342
122758	A0A6I8Q0W4	cdca2	Xenopus tropicalis	Cell division cycle associated 2	2	2	2	2	2	2	0	0	0	0	0	2	2	2	2	1	0	0	0	0	0	5454.8	9240.55	8357.91	7445.8	10267.3	NaN	NaN	NaN	NaN	NaN	10973	5956.6	6062.59	7533.59	9039.45	NaN	NaN	NaN	NaN	NaN	12.4133	13.1738	13.0289	12.8622
33467.83;35504.23;36772.46;30454.4;30549.38	A0A6I8Q0W7;A0A803J4Z8;A0A803K6B9;A0A8J1JG00;A8KBH3	eri3;eri3;eri3;eri3;LOC100127672	Xenopus tropicalis	ERI1 exoribonuclease family member 3;ERI1 exoribonuclease 3 isoform X2;ERI1 exoribonuclease family member 3;ERI1 exoribonuclease 3 isoform X1;LOC100127672 protein (Fragment)	2	2	2	2	2	2	0	0	0	0	2	2	2	2	2	2	0	0	0	1	0	43704.7	43611.9	46978.8	32162	34191.5	NaN	NaN	NaN	NaN	21714.1	34726.1	34400.2	38463.9	38613.6	30955.5	NaN	NaN	NaN	15490.5	NaN	15.4155	15.4124	15.5197	14.9731
42204.54;44519.98;37022.99;41251.35;38936.85;38935.91	A0A6I8Q0X1;A0A6I8QMT3;A0A8J0T1V3;F7AUS3;Q28F10;Q5I095	arfip1	Xenopus tropicalis	ADP ribosylation factor interacting protein 1;ADP ribosylation factor interacting protein 1;Arfaptin-1 isoform X5;ADP ribosylation factor interacting protein 1;ADP-ribosylation factor interacting protein 1 (Arfaptin 1);ADP-ribosylation factor interacting protein 1 (Arfaptin 1)	9	8	8	8	8	8	7	5	7	8	8	7	8	7	7	9	8	5	5	7	6	80277.2	83054.9	88391.8	79258.4	81765.4	73514.8	76614	83275	64374.1	81897.9	78782.9	85021.4	85835.9	76637	82936	80684.5	97513.6	110779	86906.7	103487	16.2927	16.3418	16.4316	16.2743
75877.9	A0A6I8Q0X6	ano10	Xenopus tropicalis	Anoctamin	2	1	1	2	1	2	1	1	1	0	1	2	2	2	1	2	1	0	1	1	1	80882.6	73933.4	88058	46089.2	1799.74	35219.9	20168.8	219059	NaN	168022	24167.5	61977.8	71837	59121.1	76586.6	299320	NaN	160269	297577	308937	16.3035	16.1739	16.4262	15.4921
113740.53;112770.46;114381.17;114409.23	A0A6I8Q0Z3;A0A6I8SMU8;B3DL64;Q0V9S4	atp2a3	Xenopus tropicalis	Calcium-transporting ATPase	16	13	14	16	13	13	5	7	6	6	7	14	16	15	14	15	6	7	3	5	6	109710	114495	122074	111226	112635	95401.7	94700.4	99631.8	93320.7	74971.1	121351	121320	134589	110977	105994	99346.7	97378.3	79110.6	60292.8	75208.3	16.7433	16.8049	16.8974	16.7631
77218.68;80926.96;79947.04;82380.62;80484.4;78050.82;83296.75;81938.06;78672.34;78493.38;79504.48	A0A6I8Q100;A0A6I8RLH7;A0A6I8SPG4;A0A8J1IWJ8;A0A8J1IWK0;A0A8J1IWK4;A0A8J1IWQ5;A0A8J1IZ02;A0A8J1IZ07;A0A8J1IZS3;B1H2K2	exoc7	Xenopus tropicalis	Exocyst complex component 7	12	10	10	9	9	10	4	0	4	5	7	10	9	10	9	9	4	3	3	4	3	25922.1	23202.1	25004.8	27907.5	27433.6	17767.6	NaN	18198.7	26880.8	19755.7	16154.4	24322.3	23849	25288.3	21645.5	25580.4	20515.2	19428.4	24343.3	34457.6	14.6619	14.502	14.6099	14.7684
163481.88;159726.6	A0A6I8Q111;A0A8J0SU99	rpap1	Xenopus tropicalis	RNA polymerase II-associated protein 1;RNA polymerase II-associated protein 1 isoform X2	21	19	19	20	18	19	7	7	10	10	11	20	21	21	19	19	8	10	3	11	6	54679.2	57650.2	61418.7	53530.8	53718.8	27541.4	30635.9	34684.1	26890.2	31875.4	50145.7	50526.2	56607.7	50459.7	48877.3	34454	30943.1	43394.5	27529.9	32080.7	15.7387	15.815	15.9064	15.7081
144212.42;146167.66	A0A6I8Q124;A0A6I8S0R2	aox1	Xenopus tropicalis	Aldehyde oxidase 1;aldehyde oxidase	47	44	44	44	44	43	33	36	38	36	34	45	43	43	42	40	35	36	25	34	37	1.23007e+06	1.19077e+06	1.27923e+06	1.02861e+06	1.03294e+06	698014	740067	839311	644933	784801	1.05595e+06	1.16251e+06	1.27538e+06	899377	908328	832172	720948	721946	623183	528870	20.2303	20.1835	20.2868	19.9723
28233.42;34729.57;26541.33;22316.66;25709.35;25840.55	A0A6I8Q125;A0A803K7S2;A0A803K821;A0A8J1JF55;B5DEW8;F7C4I0	trpt1;trpt1;trpt1;trpt1;;trpt1	Xenopus tropicalis	2'-phosphotransferase;2'-phosphotransferase;2'-phosphotransferase;2'-phosphotransferase;2'-phosphotransferase (Fragment);2'-phosphotransferase	2	2	2	2	2	2	2	2	1	1	1	2	2	2	2	2	1	1	0	1	1	81318.5	61669.8	69404.7	63676.1	67217.1	51902.6	48366	51801.4	47810	53631	60148.4	71237.2	65368.4	60960.2	77295.5	44198.6	23717.2	NaN	45285.7	13093.4	16.3113	15.9123	16.0827	15.9585
57656.51;55419.34;56288.12;61984.72;61555.82	A0A6I8Q131;A0A6I8S2R9;A0A6I8S8V8;A0A6I8SDZ4;Q0VGV9	lmbrd1	Xenopus tropicalis	Lysosomal cobalamin transport escort protein LMBD1	1	1	1	1	1	1	1	1	1	1	1	1	1	1	1	1	1	1	0	1	1	30294.5	27302.7	35222.4	14435.2	20763.2	10730.7	11145	21877.3	34759.4	33799.6	28404.5	37573	38240.4	23721.2	34458.6	43687.2	12007.2	NaN	30516	17437.8	14.8868	14.7368	15.1042	13.8173
88111.11;91752.49;89506.09;91733.53	A0A6I8Q135;A0A6I8R369;A4IH14;F7ABK1	kifap3	Xenopus tropicalis	Kinesin-associated protein 3	1	1	0	1	1	1	0	0	0	0	0	1	1	1	1	1	0	0	0	0	0	8816.82	NaN	6289.48	6873.8	5934.48	NaN	NaN	NaN	NaN	NaN	9553.99	6851.59	3853.46	4321.69	2655.23	NaN	NaN	NaN	NaN	NaN	13.106	NaN	12.6187	12.7469
42961.03;46444.02;42481.41;45617.06	A0A6I8Q143;A0A803JX76;B4F720;F6TC43	mkrn3	Xenopus tropicalis	RING-type E3 ubiquitin transferase	3	3	3	3	3	3	2	3	3	3	3	3	3	3	3	3	3	3	3	2	3	160537	147950	95036.7	151603	193900	204608	141815	161417	198687	246333	141667	142235	152428	151259	173916	165802	105262	114639	261983	159281	17.2925	17.1748	16.5362	17.2099
86924.04;84603.34;72123.25;87434.62	A0A6I8Q145;A0A7D9N0D6;A0A8J0SNX6;Q28I56	ift80	Xenopus tropicalis	Intraflagellar transport 80;Intraflagellar transport 80;Intraflagellar transport protein 80 homolog isoform X1;Intraflagellar transport 80	8	7	7	6	4	5	3	3	4	2	4	8	7	6	6	8	2	4	2	3	2	45549.1	42682.2	44277.5	41179.2	34833	66346.1	65888.2	55472.9	43462.6	40500.7	41443.6	43273.5	45262.6	36971.6	35931.1	50132.5	50838.7	80415.6	41406.8	53149.6	15.4751	15.3813	15.4343	15.3296
41850.76;37257.61;36079.48	A0A6I8Q156;A0A8J0QSM6;A0A8J0S8I8	;XB5882685;XB5882685	Xenopus tropicalis	Zinc-finger domain-containing protein;Cell division cycle-associated protein 7 isoform X1;Cell division cycle-associated protein 7 isoform X2	8	8	8	8	8	8	6	7	6	8	8	8	8	8	8	8	6	7	4	5	4	85444.9	86679.5	83999.7	67072.2	85248.2	52961.1	64073.9	65656	67235.7	83170.4	104139	80460.3	84549	70985.8	82473.8	71723.4	63135.2	45693.5	56513.7	49988.2	16.3827	16.4034	16.3581	16.0334
214112.06;207208.22;211958.54;211055.67;216963.25;213224.16;214794.76;208219.45;216075.35;209107.35;213906.86	A0A6I8Q167;A0A6I8SIH4;A0A6I8SP37;A0A803KK08;A0A8J0S8W7;A0A8J0SEM0;A0A8J0SGD1;A0A8J0SGD6;A0A8J0SHI9;A0A8J0SHJ3;F6Z409	sbf1	Xenopus tropicalis	Myotubularin-related protein 5 isoform X4;SET binding factor 1;Myotubularin-related protein 5 isoform X6;LOC100125154 protein;Myotubularin-related protein 5 isoform X1;Myotubularin-related protein 5 isoform X5;Myotubularin-related protein 5 isoform X3;Myotubularin-related protein 5 isoform X8;Myotubularin-related protein 5 isoform X2;Myotubularin-related protein 5 isoform X7;SET-binding factor 1	4	3	4	3	2	4	2	2	1	3	2	4	3	4	3	4	0	3	1	3	3	23698	22504.9	29905.4	20893.6	22542	18864	14294.5	20246.4	7661.52	17121.6	21534.2	26352.2	29183.7	27078.7	29839	NaN	35889.3	33681.3	25087.5	41586.5	14.5325	14.458	14.8681	14.3508
49422.49;49174.07	A0A6I8Q176;Q28I85	poc1a	Xenopus tropicalis	POC1 centriolar protein homolog A	5	3	2	4	3	3	1	1	2	1	1	5	5	4	4	3	2	1	0	1	0	21258.6	15486.1	18310.5	17098	19684.4	25739.5	7911.74	13781.1	9359.09	6971.24	20889.1	23905.6	20727.1	20341.1	20276.4	4325.08	13608.2	NaN	11373.5	NaN	14.3758	13.9187	14.1604	14.0615
47534.5;46881.09	A0A6I8Q181;F6U2T2		Xenopus tropicalis	RING-type E3 ubiquitin transferase	1	1	1	0	0	0	0	0	0	0	0	1	1	0	0	0	0	0	1	0	0	12713	15253.5	NaN	NaN	NaN	NaN	NaN	NaN	NaN	NaN	16428.9	14365.1	NaN	NaN	NaN	NaN	NaN	197919	NaN	NaN	13.634	13.8969	NaN	NaN
82462.1	A0A6I8Q186	pik3r2	Xenopus tropicalis	Phosphatidylinositol 3-kinase regulatory subunit beta	6	5	6	5	5	6	2	2	3	1	4	6	6	6	6	6	5	3	0	1	3	10759.8	8347.15	13875.9	15366.8	10641.5	6844.01	3668.2	23918.6	9572.02	7213.67	9566.71	11904.3	10632.5	9658.48	12110.1	9084.89	7628.5	NaN	5080.9	7230.28	13.3934	13.0271	13.7603	13.9075
27469.66;29753.26;29344.68;32978.97;27738.93;27362.5;27247.41;32478.35	A0A6I8Q192;A0A803JQC2;A0A803JZC0;A0A803KER2;A0A8J0SNW9;A0A8J1JI71;A0A8J1JI74;B1WB05	atg5	Xenopus tropicalis	Autophagy protein 5	6	6	3	4	4	3	2	3	4	2	2	5	5	3	4	5	4	4	2	5	4	34719.3	44638.4	47669.3	36091.3	49122.9	59126.7	49183.2	43207.6	66770.2	46422.1	34824.9	34635.2	46139.6	46703.1	22463.7	45195.1	52630.5	38840.7	51509.6	51934.8	15.0835	15.446	15.5408	15.1394
81773.7	A0A6I8Q193	arhgef16	Xenopus tropicalis	Rho guanine nucleotide exchange factor 16	9	6	7	6	7	7	2	3	4	3	4	8	9	9	7	8	3	3	2	3	3	23748.9	22877.7	22953.5	26996.9	22029.4	28250.9	48878.6	26876.4	24879.6	30059.2	26003.3	27311.4	25336.9	22831.5	22104.7	33291.3	72887.7	35784.2	47026	58560.1	14.5356	14.4817	14.4864	14.7205
121198	A0A6I8Q1B1	cp	Xenopus tropicalis	ferroxidase	12	11	12	10	9	10	8	9	9	10	9	11	12	11	11	12	9	8	9	11	10	35703.2	43105.7	38041.8	40994.4	43713	69530.8	79272.4	86666.9	83466.4	102880	52132.9	43487.3	51270.2	48864.5	44204.4	97297.1	75585.8	72255.5	103026	82901.6	15.1238	15.3956	15.2153	15.3231
116788.3;117979.49;116814.16	A0A6I8Q1D4;A0A6I8RUZ5;A0A8J0QUS3	ide	Xenopus tropicalis	Insulin degrading enzyme;Insulin degrading enzyme;Insulin-degrading enzyme isoform X1	26	26	26	24	23	24	19	18	20	20	19	25	26	25	25	24	19	17	15	15	16	240729	246213	235583	227473	261369	190250	204300	241165	202541	228715	228893	246185	252726	223686	226171	215573	178254	173804	178313	160539	17.877	17.9095	17.8459	17.7953
106972.15;95891.49;94780.42;97473.3;95535.17;109665.03;110278.7	A0A6I8Q1D5;A0A6I8QYL6;A0A6I8RMI2;A0A6I8SAV5;A0A6I8SS69;A0A8J0QFI1;F7DDW9	pam	Xenopus tropicalis	Peptidylglycine alpha-amidating monooxygenase;Peptidylglycine alpha-amidating monooxygenase;Peptidyl-glycine alpha-amidating monooxygenase isoform X3;Peptidyl-glycine alpha-amidating monooxygenase isoform 2 precursor;Peptidylglycine alpha-amidating monooxygenase;Peptidyl-glycine alpha-amidating monooxygenase isoform 1 precursor;Peptidylglycine alpha-amidating monooxygenase	6	6	6	6	5	6	4	4	6	4	5	6	6	6	6	6	5	4	3	4	4	60830.2	72932	62707.8	55039.6	42214.5	145812	141218	135100	112733	112535	85334.4	74640.6	91384.2	59707	66696.5	125977	124518	148650	113728	107190	15.8925	16.1543	15.9364	15.7482
68990.12;75962.46;71931;73401.73;62493.68;69370.27	A0A6I8Q1D6;A0A6I8Q7G2;A0A6I8R5G4;A0A6I8S0V1;A0A803KHK8;Q28DU4	srpk1	Xenopus tropicalis	non-specific serine/threonine protein kinase	9	8	8	7	7	9	4	4	3	3	4	9	7	9	7	8	6	6	2	5	4	92312.7	97418.3	103554	83404.9	82443.9	49724.2	49570.6	62792.4	33046.1	57489.2	100414	86306.9	81188.3	67386.5	67733.6	59970.9	46874.8	29022	61795.2	39354.2	16.4942	16.5719	16.66	16.3478
44353.93;47818.03	A0A6I8Q1G8;Q28IV6	cops3	Xenopus tropicalis	COP9 signalosome complex subunit 3	15	14	14	14	12	14	11	13	12	11	10	14	13	15	13	14	9	12	7	9	9	1.59132e+06	1.51436e+06	1.41236e+06	2.00329e+06	1.75452e+06	1.22869e+06	1.13451e+06	1.24112e+06	1.29382e+06	1.18603e+06	1.42306e+06	1.29006e+06	1.41585e+06	1.64904e+06	1.25411e+06	1.20751e+06	1.31355e+06	1.64668e+06	1.29068e+06	1356169	20.6018	20.5303	20.4297	20.9339
59182.85;59104.77	A0A6I8Q1G9;Q28EJ7	tbce	Xenopus tropicalis	Acidic leucine-rich nuclear phosphoprotein 32 family member	8	7	8	6	5	8	2	3	5	2	3	6	6	7	5	8	2	2	2	4	2	102120	107982	87941.3	76723.2	108942	133242	85439.5	97512.6	113604	111537	85287.3	94244.7	92624.8	87435.4	100098	129823	145450	120888	95152.5	139051	16.6399	16.7204	16.4243	16.2274
64072.81;62333.45;60395.71;65194.15;65479.17	A0A6I8Q1I5;A0A6I8QDH0;A0A6I8SV52;B1H2V5;F7DYZ6	bbs1	Xenopus tropicalis	Bardet-Biedl syndrome 1;Bardet-Biedl syndrome 1;Bardet-Biedl syndrome 1;Bardet-Biedl syndrome 1 protein;Bardet-Biedl syndrome 1	4	4	4	4	4	4	1	1	1	2	1	4	3	3	4	3	1	1	1	1	1	25826	29083	27273.5	23168.5	27608.9	16844.9	13461.2	26710.1	16220	28494.1	20118.4	25084.3	24732.4	18305.9	22379.8	28912.5	23501.6	11463.6	23011.1	24063.3	14.6565	14.8279	14.7352	14.4999
69832.08;60434.91	A0A6I8Q1I6;A0A803JXM5		Xenopus tropicalis	Deoxyribodipyrimidine photo-lyase	11	9	9	10	11	11	6	6	6	5	5	10	10	9	9	9	4	3	3	3	3	51702.7	52693.8	41311.6	39523.2	43982.7	14551.2	18633	26419.8	18475.1	28749.2	37750.9	43064.4	44293.2	32843.8	34128.6	20844.3	23475.2	16390.5	17548.6	15156	15.658	15.6853	15.3343	15.2704
108211.38;108082.26;55235.58	A0A6I8Q1J1;A0A8J0R0A5;Q07FY5	pkd2	Xenopus tropicalis	Polycystin-2;Polycystin-2;Polycystin-2 (Fragment)	2	2	1	2	1	2	1	0	0	0	0	2	2	2	2	1	0	2	0	0	0	13692.5	8064.85	15576.7	10230.5	19481.3	10811.5	NaN	NaN	NaN	NaN	10142.9	5824.93	16905.6	7348.3	9883.25	NaN	538.601	NaN	NaN	NaN	13.7411	12.9774	13.9271	13.3206
35014.26;36212.69	A0A6I8Q1J2;Q6P359	gpa33	Xenopus tropicalis	Glycoprotein A33 (transmembrane);Cell surface A33 antigen precursor	8	8	8	8	6	8	4	3	5	3	4	8	7	8	7	7	4	3	3	4	4	132287	124676	121743	106618	142232	162111	154775	171766	174647	173752	156767	149778	164734	120651	153028	228097	87434.8	368168	213037	171028	17.0133	16.9278	16.8935	16.7021
28199.86;20590.29;22087.2;19615.05	A0A6I8Q1J6;A0A803JLP7;F7AWA8;Q5M799	mgmt	Xenopus tropicalis	Methylated-DNA--protein-cysteine methyltransferase	3	3	3	3	3	3	1	0	1	2	0	3	3	3	3	3	0	1	0	1	0	15662.2	11948	6240.78	10942.8	24670.4	5018.27	NaN	3120.55	2584.08	NaN	11981	12726	16010.8	16849.9	19733.5	NaN	3235.18	NaN	2743.47	NaN	13.935	13.5445	12.6075	13.4177
49446.7	A0A6I8Q1K8	LOC116406470	Xenopus tropicalis	Serine (or cysteine) proteinase inhibitor, clade A, member 3K	48	38	41	42	43	41	45	46	43	45	43	42	42	42	44	41	44	46	44	45	45	28803320	26098464	25949814	31358702	28513842	78396432	89587144	78238504	74892592	66744144	30536838	29485840	29057626	35947740	31545844	62969088	78794816	88120792	71039784	75892336	24.7797	24.6375	24.6292	24.9024
31879.88;83585.7;31823.75;31836.85	A0A6I8Q1L7;A0A6I8RNJ8;B0BM26;Q5XGH7	slc38a9;slc38a9;plpp1;plpp1	Xenopus tropicalis	Sodium-coupled neutral amino acid transporter 9;Neutral amino acid transporter 9;Phospholipid phosphatase 1;Phosphatidic acid phosphatase 2a	1	1	1	1	0	1	0	0	0	0	0	1	1	1	1	1	0	0	0	0	0	3469.72	4762.71	4808.85	NaN	725.949	NaN	NaN	NaN	NaN	NaN	6960.53	7839.5	7650.6	1269.1	4199.28	NaN	NaN	NaN	NaN	NaN	11.7606	12.2176	12.2315	NaN
53624.11;53753.23;53752.24	A0A6I8Q1M0;A0A8J0T4P3;Q5I094	znf622	Xenopus tropicalis	Zinc finger protein 622;Zinc finger protein 622 isoform X1;Zinc finger protein 622	8	8	7	6	5	7	4	4	5	2	3	7	7	5	7	6	3	3	3	4	4	99679.9	88107.5	96085.9	94177	76644.5	89764.6	80197.2	79163	65186.6	61308.4	84056.4	73738.6	81254.5	56891	93475.9	88093.3	98930.8	83479.2	95769	98183.7	16.605	16.427	16.552	16.5231
104990.12;109595.35;104444.26;104827.87;105147.27;108390.92;108198.01;104609.65;101046.6;105814.09;105727.01	A0A6I8Q1P3;A0A803JGP4;A0A803JIG7;A0A803JIH3;A0A803K603;A0A803K7C4;A0A803K7I9;A0A8J1ISR9;A0A8J1ISS7;A0A8J1IV64;A0A8J1IVY5	;;;;;;;pgap1;pgap1;pgap1;pgap1	Xenopus tropicalis	GPI inositol-deacylase	2	1	1	0	1	2	1	0	1	1	1	1	2	2	2	1	0	1	1	1	1	30956.6	37898.1	NaN	22765.1	16556.9	43637.8	NaN	73223.5	59466.4	64911.1	44394.2	53179.9	47698.6	54658.6	8098.73	NaN	85052.3	78942.2	49028.7	51443.7	14.918	15.2098	NaN	14.4745
57422.64;53470.37;54661.42;57321.54	A0A6I8Q1P7;A0A6I8RTX9;A0A6I8SBE1;Q66KD9	ints14	Xenopus tropicalis	Integrator complex subunit 14	5	3	3	4	5	3	0	0	0	2	1	4	3	3	3	3	1	2	0	1	0	52033.7	56990.2	14257.2	28343.5	51606.4	NaN	NaN	NaN	8412.47	15101	17481.7	10086.3	16825.6	10689.8	5918.81	5737.98	8671.8	NaN	14547.4	NaN	15.6672	15.7984	13.7994	14.7907
82907.61;87023.99;83596.4	A0A6I8Q1Q7;A0A6I8SCX5;A0A803JRI5	hnrnpul2	Xenopus tropicalis	Heterogeneous nuclear ribonucleoprotein U-like 2	9	9	9	8	7	9	5	6	5	7	7	9	8	9	9	7	5	6	3	5	6	60761	68680	68756.3	72642.4	73106.5	53218.9	46977.5	52538.3	66927	73936.8	73290.5	75506.1	67412.8	63624.7	80585.8	54669.3	42446.6	57980.7	55569.4	48011.6	15.8909	16.0676	16.0692	16.1485
225528.97;227701.45;229860.03;229390.4;224218.37;229320.39;224218.46;241900.01;240792.73;240848.79;239201.84;238122.57;237540.86;231548.98;227175.92;233693.45;240281.11	A0A6I8Q1R1;A0A6I8SMA7;A0A803J761;A0A803JPH5;A0A803K2J4;A0A803K6J9;A0A803KAQ3;A0A8J1JV30;A0A8J1JV36;A0A8J1JV37;A0A8J1JV39;A0A8J1JV42;A0A8J1JV43;A0A8J1JV44;A0A8J1JV47;A0A8J1JXJ5;A0A8J1JZ08	mki67	Xenopus tropicalis	Marker of proliferation Ki-67;Marker of proliferation Ki-67;Marker of proliferation Ki-67;Marker of proliferation Ki-67;Marker of proliferation Ki-67;Marker of proliferation Ki-67;Marker of proliferation Ki-67;Proliferation marker protein Ki-67 isoform X1;Proliferation marker protein Ki-67 isoform X2;Proliferation marker protein Ki-67 isoform X3;Proliferation marker protein Ki-67 isoform X6;Proli…	15	10	12	10	11	10	1	2	5	6	7	14	12	11	14	14	4	7	3	2	5	28062.5	25503.3	20352.1	23293.4	23635.8	20968.9	25548.7	21360.1	24487.7	17564.5	21099.7	19563	17670.2	17573.8	23390.3	30715.5	21752.8	30043.4	39323.9	27482.8	14.7764	14.6384	14.3129	14.5076
46565.49;43618.06	A0A6I8Q1R7;F6VC42	eci2	Xenopus tropicalis	Enoyl-CoA delta isomerase 2	17	12	14	13	13	15	12	10	10	13	11	16	16	13	16	13	11	13	9	10	11	257100	236448	260834	276421	252523	236676	232564	251425	225791	195506	239469	253966	289297	266108	256321	236699	264945	228140	191644	199931	17.972	17.8512	17.9928	18.0765
49888.02;46769.7	A0A6I8Q1T5;Q66KE1	vat1;VAT1	Xenopus tropicalis	Synaptic vesicle membrane protein VAT-1 homolog;VAT1 protein (Fragment)	19	16	17	18	17	17	16	15	15	15	17	17	17	17	17	17	15	17	16	18	16	2.4467e+06	2.26064e+06	2.40235e+06	2.7529e+06	2.41451e+06	2901249	4.19084e+06	2.78215e+06	3693884	3348567	2.95397e+06	3127867	2.95057e+06	3.32938e+06	3112134	3070898	3.17098e+06	4.20514e+06	3.65411e+06	3800346	21.2224	21.1083	21.196	21.3925
34978.78;35624.4	A0A6I8Q1U9;Q0P4L3	;f8a1	Xenopus tropicalis	Factor VIII intron 22 protein;Coagulation factor VIII	4	4	4	4	3	4	4	4	4	4	4	4	4	4	4	4	4	2	2	3	4	88085.3	96616.8	84229	105947	107874	84343.5	99944.1	142715	98180.4	133775	76824.9	98811.8	113824	111460	125290	104666	129190	117354	109894	99873.8	16.4266	16.56	16.362	16.693
32751.7	A0A6I8Q1V5	tprg1	Xenopus tropicalis	Tumor protein p63 regulated 1	9	6	5	6	7	7	6	5	5	5	6	7	7	6	9	8	5	4	3	6	7	71435.9	76025.1	88070.4	145726	131966	55956.3	57800.1	48968.4	105584	117556	80554.7	78312.8	78422.2	98776.6	128234	77121.8	58977.3	49292.8	139307	128873	16.1244	16.2142	16.4264	17.1529
36196.09;34980.64;34966.61	A0A6I8Q1V6;A9UMI1;F6YWP2	napg	Xenopus tropicalis	Gamma-soluble NSF attachment protein	12	10	11	11	9	10	9	9	9	8	7	11	11	11	11	9	8	6	6	7	7	495500	541167	518580	581466	523346	1.05284e+06	884026	803772	942523	884827	677223	653560	630322	651621	684041	1.03521e+06	1.04928e+06	1.14184e+06	993040	923796	18.9185	19.0457	18.9842	19.1493
35411.14;33473.72;33447.7	A0A6I8Q1X7;A0A8J0SNP4;Q6DJ03	memo1	Xenopus tropicalis	Protein MEMO1	10	10	10	8	10	10	7	7	8	9	8	9	10	10	10	10	6	6	4	7	7	137877	137754	148355	120709	127048	139540	127703	140655	139152	168611	125514	107251	138663	117109	153653	179141	121983	136500	205325	157172	17.073	17.0717	17.1787	16.8812
37373.79;38221.01;45333.2;39991.92	A0A6I8Q1Y0;A0A6I8SV61;A0A7D9N0E3;Q28BW3	rpf1	Xenopus tropicalis	Ribosome production factor 1	2	2	2	2	1	2	0	2	1	1	2	2	2	2	2	2	2	0	0	1	0	18653.9	15518	12900	13095.6	13216.5	NaN	8889.18	6499.97	6920.83	8200.68	21134.5	10889	11481.7	11817.4	9288.39	2916.03	NaN	NaN	7758.25	NaN	14.1872	13.9217	13.6551	13.6768
36625.16;41053.6;33818.12	A0A6I8Q1Z1;A0A6I8R2L2;A0A803KKC6	cdk2	Xenopus tropicalis	cyclin-dependent kinase	6	5	5	3	4	5	3	3	2	1	1	5	5	5	4	2	1	1	1	1	3	175118	174738	141812	102226	149441	203717	206240	150659	161090	149833	145350	152481	139305	154477	144579	188991	169755	240151	178571	159230	17.418	17.4148	17.1136	16.6414
62346.07;63992.87;63246.73;65468.53;65022.79;61173.53;67323.4;64909.64	A0A6I8Q1Z7;A0A6I8QLA6;A0A6I8QNP1;A0A6I8RTG2;A0A6I8RYV5;A0A803K9P6;F6UA58;F6UA83	slu7	Xenopus tropicalis	Pre-mRNA-splicing factor SLU7	4	4	4	4	3	3	0	1	0	0	1	3	4	4	2	4	0	0	0	0	0	17134.2	18845.7	19850.5	14077	20702.9	NaN	3065.13	NaN	NaN	2920.05	18034.3	17013	13417	6681.34	14504.5	NaN	NaN	NaN	NaN	NaN	14.0646	14.202	14.2769	13.7811
63158.6	A0A6I8Q212	gps1	Xenopus tropicalis	COP9 signalosome complex subunit 1 isoform X1	19	16	15	16	18	15	11	11	11	11	11	17	16	16	16	15	11	11	8	11	11	337418	347899	324630	274261	331688	169472	173163	235847	167825	193546	310888	275470	313119	307063	271556	171433	133155	160921	171966	150320	18.3642	18.4083	18.3084	18.0652
76490.8;73569.75	A0A6I8Q215;A0A6I8RVS9	ankrd13a	Xenopus tropicalis	Ankyrin repeat domain 13A	8	8	8	7	5	6	2	2	5	2	2	6	6	8	6	6	4	2	3	3	3	58175.6	53155.9	54599.4	40613.3	47183.9	60593	38280.5	43590.5	43390.8	85276.5	44789.2	54429.3	49810.4	43490.2	38802	42390.6	96220	40212.6	53944.9	29773.4	15.8281	15.6979	15.7366	15.3097
53847	A0A6I8Q227	chek1	Xenopus tropicalis	Serine/threonine-protein kinase Chk1	12	12	11	12	12	12	7	7	7	7	6	12	12	12	11	10	6	5	5	5	6	52161.6	51860.7	47812.3	39859.6	49221.8	45286.2	57697.9	68220.2	57747.9	62210.6	55683.5	50092.7	57529.2	48449.1	44899.1	59144.3	64418.2	51044.7	55104.9	35887.4	15.6707	15.6624	15.5451	15.2826
36684.97;38258.81	A0A6I8Q249;Q6P316	slc25a40	Xenopus tropicalis	Mitochondrial glutathione transporter SLC25A40	2	1	2	2	2	1	0	0	1	1	1	2	2	2	2	2	1	1	0	2	1	28770.5	24701.3	25717.2	14311.1	20177.3	NaN	NaN	11483.9	4875.46	4689.71	31864.8	33242.1	28382.9	35985.7	42752.1	8694.41	8396.33	NaN	17252.9	11153.4	14.8123	14.5923	14.6504	13.8049
212381.37;215810.18;212023.02;212637.72;212279.37;216424.88;216168.53;212509.55	A0A6I8Q250;A0A6I8RTL1;A0A8J0R2F6;A0A8J1JB05;A0A8J1JB08;A0A8J1JDG8;A0A8J1JDH3;A0A8J1JEI9	myo5a	Xenopus tropicalis	Myosin VA;Myosin VA;Unconventional myosin-Va isoform X11;Unconventional myosin-Va isoform X9;Unconventional myosin-Va isoform X10;Unconventional myosin-Va isoform X6;Unconventional myosin-Va isoform X12;Unconventional myosin-Va isoform X13	27	26	27	23	14	23	12	11	13	9	11	20	25	25	18	19	8	8	7	9	8	175778	165388	172987	116668	126747	185621	173936	166697	118346	109476	172367	192546	178839	108971	122556	215204	193290	154268	140595	138915	17.4234	17.3355	17.4003	16.832
35291.96;32553.93	A0A6I8Q256;A0A8J0SMW1	;ntan1	Xenopus tropicalis	Protein N-terminal asparagine amidohydrolase;Protein N-terminal asparagine amidohydrolase isoform X1	6	4	5	5	4	6	3	3	2	2	4	5	5	5	5	5	2	2	1	3	1	43685.3	47602	46249	58129.2	56657	62345	74306.4	55294.2	47397.2	62106.4	40982.1	36401.7	42771.5	71509.8	50494.6	43006	29556.7	74929	70174.7	77425.9	15.4149	15.5387	15.4971	15.827
228768.49;221336.07	A0A6I8Q266;A0A6I8RDV5	gtf3c1	Xenopus tropicalis	General transcription factor 3C polypeptide 1;General transcription factor IIIC subunit 1	4	2	3	4	4	4	3	1	1	2	2	4	3	4	4	4	2	3	2	3	2	20129.9	17644.2	24572.6	25606.6	25226.8	27604.7	39500.1	29362.3	26910.8	32105.8	24159.1	25008.7	24139.4	28889	26832.1	31488	51059.9	31641.2	39355	43099.6	14.2971	14.1069	14.5848	14.6442
45937.64;49608.94	A0A6I8Q276;Q6GL43	orc4	Xenopus tropicalis	Origin recognition complex subunit 4	7	7	7	6	5	5	4	3	4	3	3	6	7	7	5	6	4	4	3	4	4	71096.5	79837.7	62256.1	72372.4	76671.8	111677	99020.6	86871.9	92032.2	75106.7	49078.4	57670.6	54295	77201.3	62383.2	48163.6	96843	97475.1	52846.4	56708.7	16.1175	16.2848	15.9259	16.1432
39041.65;39081.66	A0A6I8Q280;A0A803JZ67	LOC116406591	Xenopus tropicalis	Uncharacterized XB5852327	2	1	1	1	1	1	1	1	1	1	1	2	2	2	1	1	1	1	1	1	1	35518.9	40000.7	35212.9	13807.7	20675.4	41248.4	44840.7	46739.2	37707.1	38831.6	59431.9	61112	89374	23617.5	35112.2	80799.1	34670.5	38612.8	41312.2	32153.7	15.1163	15.2877	15.1038	13.7532
45943.9	A0A6I8Q2A9	prkar2a	Xenopus tropicalis	cAMP-dependent protein kinase type II-alpha regulatory subunit	21	20	21	21	19	21	14	14	12	14	13	21	20	19	20	20	15	18	11	15	16	498062	502764	556809	596660	538293	329823	331026	384579	404666	431918	496553	483697	517227	526314	517810	422691	378802	422866	405575	403246	18.926	18.9395	19.0868	19.1865
71210.69;72037.45;73066.63;72540.17;74561.48;75965.1	A0A6I8Q2B7;A0A6I8QAI5;A0A6I8RMG5;A0A6I8SLY1;A4IHS1;F6T1F0	rmc1	Xenopus tropicalis	Regulator of MON1-CCZ1;Regulator of MON1-CCZ1;Regulator of MON1-CCZ1;Regulator of MON1-CCZ1;LOC100124886 protein;Regulator of MON1-CCZ1	6	6	6	5	5	6	4	5	6	5	4	6	6	6	6	5	4	3	2	3	4	89523.2	89858.9	96762	112529	97849.8	71475.2	87820.4	70638.2	64736.1	74840.8	116497	99825	115284	97556.1	82764.2	81292	95243.6	80868.2	92720.6	77321.2	16.45	16.4554	16.5622	16.7799
44844.1	A0A6I8Q2F5	psmc5	Xenopus tropicalis	26S proteasome regulatory subunit 8	1	1	1	0	0	1	0	1	0	0	0	0	1	0	0	0	0	0	0	0	0	3451.1	6108.37	NaN	NaN	7304.67	NaN	5137.85	NaN	NaN	NaN	NaN	1895.62	NaN	NaN	NaN	NaN	NaN	NaN	NaN	NaN	11.7528	12.5766	NaN	NaN
74087.7	A0A6I8Q2F9	clptm1	Xenopus tropicalis	Cleft lip and palate associated transmembrane protein 1	11	10	10	9	10	9	5	6	7	5	5	11	10	10	11	9	5	3	3	4	4	123819	119358	128346	117934	127590	123625	99620.4	122655	118554	118464	122499	146464	152111	123877	138957	158645	140218	133699	143620	136922	16.9179	16.8649	16.9697	16.8476
44964.37;50673.81;44987.41	A0A6I8Q2G0;A0A6I8SB17;Q6GL97	kin	Xenopus tropicalis	Kin17 DNA and RNA binding protein;Kin17 DNA and RNA binding protein;DNA/RNA-binding protein KIN17	3	3	3	2	2	2	1	0	0	0	2	3	2	3	2	1	1	1	1	2	1	10871.3	10438.3	13295.7	14055.4	12840.3	47128.6	NaN	NaN	NaN	11755.7	12252.4	9564.53	8548.38	18163.6	9868.66	5985.37	41583.8	32264.9	24792.7	37815.9	13.4082	13.3496	13.6987	13.7788
209916	A0A6I8Q2G4	ganab	Xenopus tropicalis	Glucosidase, alpha; neutral AB	67	60	63	59	59	61	44	44	52	49	50	64	62	61	63	62	40	48	39	48	46	3.83147e+06	4236629	3.7439e+06	3634322	3.78268e+06	2706575	2.84677e+06	2943871	2431095	2612543	4310919	4.07634e+06	4315124	3.933e+06	3978160	2806308	2.57835e+06	2.93195e+06	2.55432e+06	2.62749e+06	21.8695	22.0145	21.8361	21.7933
102099.21;95917.03;105331.04;105969.66;104445.96;102037.28	A0A6I8Q2H4;A0A6I8QN81;A0A6I8RCN7;A0A6I8RF45;A0A6I8SR50;B0JZU6	niban2	Xenopus tropicalis	Niban apoptosis regulator 2;Niban apoptosis regulator 2;Niban apoptosis regulator 2;Niban apoptosis regulator 2;Niban apoptosis regulator 2;LOC100145245 protein	6	5	4	4	2	3	2	3	3	0	4	4	4	5	4	3	1	1	2	1	0	28294.5	21774.5	39647.2	31166.2	20105.4	5816.84	20002.8	33692.6	NaN	13008.5	33908.4	40895.6	39930.3	20234.8	23342.7	12268.5	11685.3	56900.7	7471.58	NaN	14.7882	14.4104	15.2749	14.9277
26646.49;22804.85	A0A6I8Q2L0;Q68F87	arhgdig	Xenopus tropicalis	Rho GDP dissociation inhibitor (GDI) gamma;MGC79770 protein	12	11	11	10	11	11	10	10	10	9	10	12	11	10	12	10	10	10	7	9	10	808390	830789	705274	582192	568739	416507	389051	460053	433266	458031	803394	682975	648946	488441	603223	552854	301194	408466	493678	403803	19.6247	19.6641	19.4278	19.1511
87326.25;82688.74;76203.47;86148.84;79404.09;79601.33	A0A6I8Q2L4;A0A6I8QV77;A0A6I8SD70;A0A8J1J1E9;F6XT05;Q6P1U3	tdrd3	Xenopus tropicalis	Tudor domain-containing protein 3	7	6	5	7	7	6	2	3	4	3	4	7	7	7	6	7	4	3	1	2	3	18197.8	18128.3	17957.4	27187.6	18998.2	23304.5	26274.5	12905.3	18202.7	14765.1	19184.8	13738.8	15311.1	17759.9	16695.7	10863.9	17702	32747.5	16286.7	12723.3	14.1515	14.146	14.1323	14.7307
112092.62;110662.17;110393.64;111953.39	A0A6I8Q2M0;A0A6I8SZ94;F7AZC4;Q0P4Q1	micall2	Xenopus tropicalis	MICAL-like 2;MICAL-like 2;MICAL-like 2;MICAL-like protein 2	1	0	0	0	1	1	0	0	0	0	0	1	0	0	0	0	0	0	0	0	0	NaN	NaN	NaN	6234.76	4070.4	NaN	NaN	NaN	NaN	NaN	4780.95	NaN	NaN	NaN	NaN	NaN	NaN	NaN	NaN	NaN	NaN	NaN	NaN	12.6061
54294.8;50343.26;50471.39;42875.38;49930.73;50187;42462.85;50471.39;50599.53;50058.87	A0A6I8Q2Q0;A0A8J0SGH3;A0A8J0SNF8;A0A8J0SNG3;A0A8J0SQ06;A0A8J0SR33;A0A8J0SR37;A0A8J0SR98;F6VKK8;Q28HD5	snx31	Xenopus tropicalis	Sorting nexin-31;Sorting nexin-31 isoform X4;Sorting nexin-31 isoform X3;Sorting nexin-31 isoform X7;Sorting nexin-31 isoform X6;Sorting nexin-31 isoform X5;Sorting nexin-31 isoform X8;Sorting nexin-31 isoform X2;Sorting nexin-31;Sorting nexin-31	3	3	2	2	2	2	1	1	1	1	1	2	3	3	2	2	1	1	1	1	1	46712.3	54695.5	44812.9	33564.8	30547.8	58320.2	49936.4	39639.5	27223.2	29928.5	50013.7	43132.5	43321.6	36811.7	34747.2	34621.6	33149.9	23583.3	34120.6	34479.1	15.5115	15.7391	15.4516	15.0347
92796	A0A6I8Q2Q6	stt3b	Xenopus tropicalis	dolichyl-diphosphooligosaccharide--protein glycotransferase	16	15	15	12	14	14	12	9	12	10	9	16	15	14	15	14	9	11	10	10	9	1.13733e+06	1.03717e+06	1.04242e+06	885645	1.03547e+06	802382	771896	728505	706140	646454	1.11288e+06	1168932	1.24683e+06	1.01691e+06	1.02458e+06	741587	605243	558404	665020	667135	20.1172	19.9842	19.9915	19.7564
138911.41;140034.6	A0A6I8Q2R4;F6V9Y0	dhx9	Xenopus tropicalis	RNA helicase	29	25	26	24	26	26	11	9	9	13	11	26	24	22	26	21	9	10	6	7	8	318664	279000	318869	329754	308597	279907	252998	284263	195579	325302	288536	271298	284326	316317	310102	252067	364825	356329	309540	296104	18.2817	18.0899	18.2826	18.331
96604.98;95101.24	A0A6I8Q2R6;A0A8J0QA03	top3b	Xenopus tropicalis	DNA topoisomerase	13	13	13	10	7	11	2	6	5	4	6	11	13	13	8	9	4	4	1	4	4	10823.8	11950.5	12042.3	8853.71	11094.5	22680.2	14544.9	12235	13431.1	7207.13	8568.62	8204.13	8162.39	5292.85	7431.83	7887.48	13627.7	21636.2	11729.3	10653.4	13.4019	13.5448	13.5558	13.1121
79608.75;79139.21	A0A6I8Q2R9;Q28E53	polr3e	Xenopus tropicalis	Polymerase (RNA) III (DNA directed) polypeptide E (80kD);Novel protein similar to polr3e	11	11	11	11	10	11	6	5	7	5	5	11	10	11	10	10	7	6	5	5	7	108107	103330	110739	103039	119233	84386.4	92989.2	62640.4	95817.2	87721.8	110270	101512	98374.1	108764	100902	106282	102102	72100.9	67569	68520.4	16.7221	16.6569	16.7568	16.6528
39039.92;37429.15;39053.95;35855.38	A0A6I8Q2S5;A0A6I8SNV8;A4IH57;F6U9G9	ist1	Xenopus tropicalis	IST1 homolog	12	12	11	11	11	12	9	9	11	10	8	9	11	12	11	11	8	9	7	9	8	211799	182543	189406	192108	165093	181277	160327	157200	141196	158889	174266	177303	155135	165210	180834	159869	184900	137895	171070	177246	17.6923	17.4779	17.5311	17.5516
48346.82;53691.31;54899.4;42277.89;49056.88;46193.39;55939.83;54831.91;NaN;50452.94;52960.88;55209.41;54981.13;52732.6;51178.14;50800.64;44842.03	A0A6I8Q2S7;A0A6I8Q744;A0A6I8QVI8;A0A6I8RAC0;A0A6I8RWL6;A0A6I8S9G1;A0A6I8SML4;A0A8J0QFD4;A0A8J0QGY5;A0A8J0T3H7;A0A8J1JHC4;A0A8J1JJR2;A0A8J1JKV4;A0A8J1JKW0;A0A8J1JKW5;A7MC39;Q0VFK8	mapk10	Xenopus tropicalis	Stress-activated protein kinase JNK;Stress-activated protein kinase JNK;Stress-activated protein kinase JNK;Stress-activated protein kinase JNK;Stress-activated protein kinase JNK;Stress-activated protein kinase JNK;Stress-activated protein kinase JNK;Stress-activated protein kinase JNK;Stress-activated protein kinase JNK;Stress-activated protein kinase JNK;Stress-activated protein kinase JNK;Str…	1	1	1	1	1	1	1	1	1	1	1	1	1	1	1	1	1	1	0	0	1	57778.5	58638.3	79150.3	121436	82483.5	55268.8	96886.8	45339.1	84076.8	58146.4	65903.5	54140.6	29463.6	78989.8	65399.2	49498.7	47689.7	NaN	NaN	95224.7	15.8182	15.8396	16.2723	16.8898
58148.49;64222.46	A0A6I8Q2T5;A0A6I8S793	ptk6	Xenopus tropicalis	Tyrosine-protein kinase	1	1	1	1	1	1	1	1	1	1	1	1	1	1	1	1	1	1	1	1	1	37946.8	45287.1	19555.2	18513.3	47115.9	60532.4	46147.9	76296	45943.4	51408.5	10717.5	26349	14191.4	23176.7	24349.6	52769.8	53358.9	54577.9	45106.4	29349	15.2117	15.4668	14.2553	14.1763
85709.75;90641.88;85215.56;81553.07;85996.4;89934.95	A0A6I8Q2U1;A0A6I8QE86;A0A6I8RGE7;A0A6I8RJ18;A0A6I8SFS3;A0A8J0QSB6	noc2l	Xenopus tropicalis	NOC2-like nucleolar associated transcriptional repressor;NOC2-like nucleolar associated transcriptional repressor;NOC2-like nucleolar associated transcriptional repressor;NOC2-like nucleolar associated transcriptional repressor;NOC2-like nucleolar associated transcriptional repressor;Nucleolar complex protein 2 homolog isoform X2	2	2	2	0	2	2	0	0	0	1	0	2	2	2	2	1	0	0	0	0	0	5522.68	3949.59	NaN	3900.4	5760.54	NaN	NaN	NaN	2920.57	NaN	5260.35	4152.25	2526.11	3945.59	4938.46	NaN	NaN	NaN	NaN	NaN	12.4312	11.9475	NaN	11.9294
33456.68;35787.41;32361.49;31976.99;29135.64	A0A6I8Q2U9;A0A803JTR8;A0A803K129;A0A8J0SGA0;Q0VFN0	mtif3	Xenopus tropicalis	Mitochondrial translational initiation factor 3;Mitochondrial translational initiation factor 3;Mitochondrial translational initiation factor 3;Translation initiation factor IF-3, mitochondrial isoform X4;MGC145669 protein	5	4	3	5	5	5	3	2	3	3	3	5	4	4	3	5	4	4	2	3	4	50182.1	52373.7	52969.4	51077.6	60680.1	20262.5	41251.3	32880.3	54596.7	48139.9	65427	41344.9	39502.4	51623	68605.1	42244.8	26669.5	41161.2	71152.1	60287.9	15.6149	15.6766	15.6929	15.6404
115736.95;113776.71;117155.61	A0A6I8Q2V6;A0A6I8RL82;B2GUC1	rtn4	Xenopus tropicalis	Reticulon	44	42	40	40	44	40	29	31	29	36	33	41	40	40	40	40	29	31	28	29	29	1.17943e+06	1.2835e+06	1.28499e+06	1.35193e+06	1.35394e+06	864057	1.00977e+06	1.00819e+06	994703	1.06992e+06	1.39576e+06	1.39066e+06	1286836	1028096	1.18307e+06	1.12858e+06	964211	1.06699e+06	883742	1.04357e+06	20.1697	20.2917	20.2933	20.3666
116002.45;110346.21;108576.08;100708.02;115616	A0A6I8Q2W0;A0A6I8QEL2;A0A6I8SUG3;A0A8J1J6V4;B5DE86	larp1	Xenopus tropicalis	La ribonucleoprotein domain family member 1;La ribonucleoprotein domain family member 1;La ribonucleoprotein domain family member 1;La-related protein 1 isoform X3;La-related protein 1	3	3	3	3	2	2	2	0	1	0	2	3	3	3	3	3	1	2	1	2	2	8224.52	13510.1	12213	5004.02	11167.9	13058.3	NaN	10550.4	NaN	2929.84	14643.7	7097.42	11587.7	6980.02	8661.06	11917.6	4202.3	14175.1	11146	7562.7	13.0057	13.7218	13.5761	12.2889
45013.4	A0A6I8Q2W3		Xenopus tropicalis	CD34 molecule	1	1	1	1	1	1	1	0	1	1	1	1	1	1	1	1	1	1	1	1	0	258114	243852	197052	166578	119454	32048.8	NaN	134257	94709.5	84040.8	362266	231059	311329	124798	193024	109882	40331.9	89168.5	140913	NaN	17.9776	17.8956	17.5882	17.3458
146378.53;150558.86;132909.28;137089.62	A0A6I8Q2W8;A0A6I8RF94;A0A8J0R616;A0A8J0T2H5	ube4b	Xenopus tropicalis	Ubiquitin conjugation factor E4 B isoform X2;Ubiquitin conjugation factor E4 B isoform X1;Ubiquitin conjugation factor E4 B isoform X4;Ubiquitin conjugation factor E4 B isoform X3	23	19	20	19	18	20	7	5	8	9	10	23	21	22	20	19	11	11	4	11	10	106055	106260	102263	105121	101522	72211	63853.6	68102.7	80887.7	77601.7	99314.1	99134.8	95310.3	96777.9	91012.3	93112.3	91494	116481	92722.8	91459.5	16.6944	16.6972	16.6419	16.6817
123079.78;128405.71;126962.04;124523.44;128318.63	A0A6I8Q2Z6;A0A6I8RJG5;A0A8J0R052;A0A8J0SN91;A0A8J0SRH9	synrg	Xenopus tropicalis	Synergin, gamma;Synergin gamma isoform X1;Synergin gamma isoform X3;Synergin gamma isoform X4;Synergin gamma isoform X2	1	1	1	1	1	1	1	1	1	1	1	1	1	1	1	1	1	0	0	0	0	8769.57	8862.64	5246.06	7493.26	9997.13	12642.1	7277.66	17712.4	9690.62	18264.3	10182.6	12687.3	9794.97	8144.95	9790.37	19988.8	NaN	NaN	NaN	NaN	13.0983	13.1135	12.357	12.8714
34552.48;38540.94;37899.25	A0A6I8Q313;A0A6I8QP93;A0A8J0T4N9	acot7	Xenopus tropicalis	Acyl-CoA thioesterase 7;Acyl-CoA thioesterase 7;Cytosolic acyl coenzyme A thioester hydrolase isoform X2	6	6	6	5	5	5	4	2	3	3	3	6	5	5	6	5	1	2	2	4	3	78001.9	91274.6	93555.1	103247	91751.4	68843.4	74437.1	46125.4	71614.6	55190.3	98855.4	93948.5	89771	96056.9	84881.8	70092.4	90923.1	80849.4	74125.6	137601	16.2512	16.4779	16.5135	16.6557
37670.32;38502.37;38221.98;38122.85	A0A6I8Q331;A0A6I8RJP3;A0A6I8T0F1;Q28HT6	vps26a	Xenopus tropicalis	Vacuolar protein sorting-associated protein 26A	15	13	14	13	13	13	11	13	12	13	12	14	13	12	15	13	11	9	8	11	10	300494	298773	227310	235475	331643	201366	155724	205294	193502	243482	252759	248153	221501	233547	248851	195717	203469	112609	199583	182631	18.197	18.1887	17.7943	17.8452
132514.47;140102.77;138408.65	A0A6I8Q342;A0A6I8QS11;A0A6I8RA39	tbcd	Xenopus tropicalis	Tubulin-specific chaperone D	26	24	24	25	23	25	17	18	20	19	19	26	24	25	24	24	17	20	16	18	18	252871	246045	249898	215911	217616	219292	186827	195509	168089	183287	229300	220113	223892	204246	185537	183930	239153	190059	166952	202086	17.948	17.9086	17.931	17.7201
123328.7;125582.24;107324.06;107862.7;120972.01;90081.9;127205.94;88195.63	A0A6I8Q345;A0A6I8S2Y7;A0A8J0R4S0;A0A8J0SP06;A0A8J1IUH9;B1WAN9;F6WUF3;Q5XGI8	pard3b	Xenopus tropicalis	Par-3 family cell polarity regulator beta;Par-3 family cell polarity regulator beta;Partitioning defective 3 homolog B isoform X5;Partitioning defective 3 homolog B isoform X4;Partitioning defective 3 homolog B isoform X3;Pard3b protein (Fragment);Par-3 family cell polarity regulator beta;Pard3b protein (Fragment)	2	1	1	1	1	1	1	1	1	1	1	2	2	2	2	2	1	1	1	1	1	29123.2	32563.8	37118	27289.9	26548	68797.6	58170.9	55711.5	38951.7	41279.2	48662.5	38030.4	39719.8	36504.4	32328	31598.2	61859	47320	43947.6	57176.9	14.8299	14.991	15.1798	14.7361
26325.4	A0A6I8Q349	tmem70	Xenopus tropicalis	Transmembrane protein 70	5	5	5	5	5	5	5	5	5	5	5	5	5	5	5	5	5	5	4	5	5	828274	845549	808827	724745	906787	550911	298155	384496	421185	415341	741609	846412	908397	640235	727795	423447	386445	240884	315423	324429	19.6597	19.6895	19.6255	19.4671
83503.5	A0A6I8Q353	abcd1	Xenopus tropicalis	ATP-binding cassette sub-family D member 1	2	2	1	1	1	2	1	1	2	1	1	2	2	2	1	2	1	1	1	1	1	23396.1	52890.2	51659.8	35393	26002.1	48818.2	87201.9	51849.6	77473.2	65118.4	40478.2	53790.6	61833.8	47837.8	42886.9	158898	172608	143197	133658	120377	14.514	15.6907	15.6568	15.1112
85861.92;87710.1	A0A6I8Q354;A0A803J2C8	sf3b2	Xenopus tropicalis	Splicing factor 3B subunit 2;Splicing factor 3b subunit 2	23	21	20	22	18	17	8	11	11	11	9	22	22	21	18	18	12	11	7	12	10	125568	127015	128934	119593	115749	131876	135473	104806	113669	109943	131216	129389	117087	96189.8	109641	111781	130355	137651	108113	118810	16.9381	16.9546	16.9763	16.8678
34629.7	A0A6I8Q364	sult6b1.6	Xenopus tropicalis	Sulfotransferase	21	18	20	20	18	20	13	16	15	18	17	18	17	20	21	18	14	15	12	15	15	373196	357054	319045	300069	312859	190618	183406	256187	230424	267313	306955	299971	302233	261839	285719	227583	201099	144908	201157	182503	18.5096	18.4458	18.2834	18.1949
51104.49;306274.62;117769.77;306231.56;334649.85;334737.06;54621.21;331554.64;251589.24;115147.38;105503.32	A0A6I8Q375;A0A6I8R7C9;A0A6I8S764;A0A803JQ18;A0A803KBQ1;A0A8J1IMJ8;A0A8J1IML1;A0A8J1IPU4;A0A8J1IS86;F7AWZ7;L7N3Y9	LOC101733428;LOC101733428;LOC101733428;LOC101733428;LOC101733428;LOC101733428;LOC116406589;LOC101733428;LOC100493820;;LOC101733428	Xenopus tropicalis	Deleted in malignant brain tumors 1 protein-like;Deleted in malignant brain tumors 1 protein-like;Deleted in malignant brain tumors 1 protein-like;Deleted in malignant brain tumors 1 protein-like;Deleted in malignant brain tumors 1 protein-like;Deleted in malignant brain tumors 1 protein-like isoform X1;Deleted in malignant brain tumors 1 protein-like;Deleted in malignant brain tumors 1 protein-l…	1	1	1	1	1	1	1	1	1	1	1	1	1	1	1	1	1	1	1	1	1	18186.7	21951.4	19495.7	21770.5	35746.4	57759.5	61738.4	40638.7	50608.3	59931.9	23407.2	33237.5	33569.7	19201	23295.1	31834.8	34530.9	33973	80917.4	68252.6	14.1506	14.422	14.2509	14.4101
48191.04;52127.63	A0A6I8Q376;A0A6I8T060	cpq	Xenopus tropicalis	Carboxypeptidase Q	6	3	4	4	3	3	5	4	4	5	4	6	6	6	4	3	4	5	3	3	4	25651	29322.1	29522.4	37900.9	31495.5	110563	97009.9	79651.5	81008.5	100975	44654.7	38701.2	35966.9	36569.6	40221.1	98505.1	108493	176603	111751	136940	14.6467	14.8397	14.8495	15.2099
43231.48;43068.1;41066.98;41468.56;41032.96	A0A6I8Q378;A0A6I8QA15;A4QNF1;F6RRM2;Q28FT6	pak1ip1	Xenopus tropicalis	PAK1 interacting protein 1;PAK1 interacting protein 1;Pak1ip1 protein;PAK1 interacting protein 1;P21-activated protein kinase-interacting protein 1	2	2	2	2	0	2	2	1	1	0	0	2	2	2	2	2	1	0	0	1	0	25769	24042.4	11626.4	NaN	22207	1772.62	119.69	16288.5	NaN	NaN	18592	29244.5	21473.4	6604.17	14960.8	7221.08	NaN	NaN	2041.97	NaN	14.6533	14.5533	13.5051	NaN
45497.9	A0A6I8Q379	exosc9	Xenopus tropicalis	Exosome complex component RRP45	7	6	7	7	5	6	6	6	6	5	5	7	7	7	7	6	3	3	3	4	4	265152	284631	257364	165115	218951	241912	202145	227817	179414	215959	311114	237382	226574	172361	230886	272562	223731	247154	180810	216964	18.0165	18.1187	17.9735	17.3331
109526.58;107286.68;112219.32;112347.45;109654.71;104593.94	A0A6I8Q386;A0A6I8RXI2;A0A6I8SD08;A0A8J1JFN0;A0A8J1JGN8;Q6NVT5	ap2a2	Xenopus tropicalis	AP-2 complex subunit alpha	25	25	25	25	25	24	14	15	16	14	14	25	25	23	23	24	17	15	13	16	15	280834	289460	322443	294404	318069	194800	196413	199081	207902	239340	235492	257080	266818	266771	274790	210060	220454	215446	225337	280113	18.0994	18.143	18.2987	18.1674
116846.39;116813.42;116773.28;116751.37;116724.22;124748.31;124732.31	A0A6I8Q398;A0A803JWC8;A0A803KBV0;A0A803KDX3;F7DIL9;Q0IHZ2;Q5BKF5	grn;grn;grn;grn;grn;grn;GRN	Xenopus tropicalis	Granulin;Granulin;Granulin;Granulin;Granulin;GRN protein;GRN protein	4	2	2	3	1	1	0	1	0	2	4	3	3	3	2	3	2	2	0	2	0	19936.4	1535.98	22941.4	81.2293	11286.1	NaN	15096.6	NaN	38372	29503.6	31584.2	4460.02	27370.9	5755.33	21627.5	15417.9	551.536	NaN	76064.8	NaN	14.2831	10.5849	14.4857	6.34393
22449.6;23155.53;25041.84;23429.06;25741.62;25828.7;25128.91;23942.39;23242.61;23123.47	A0A6I8Q3A5;A0A6I8QYR6;A0A803J448;A0A803JS27;A0A8J0T1I1;A0A8J0T4P7;A0A8J0T4Q7;A0A8J0T4R5;A0A8J0T4T3;A4QNR0	nmrk1	Xenopus tropicalis	Nicotinamide riboside kinase 1;Nicotinamide riboside kinase 1;Nicotinamide riboside kinase 1;Nicotinamide riboside kinase 1;Nicotinamide riboside kinase 1 isoform X2;Nicotinamide riboside kinase 1 isoform X1;Nicotinamide riboside kinase 1 isoform X3;Nicotinamide riboside kinase 1 isoform X5;Nicotinamide riboside kinase 1 isoform X6;LOC100125192 protein	2	2	2	2	2	2	2	1	2	1	1	2	2	2	2	2	1	1	1	1	1	114239	95917.5	100631	90651.5	87187.4	73884.9	116833	96547.2	100437	127873	95069	103003	118992	84193.9	67650	111004	114554	133294	113556	109472	16.8017	16.5495	16.6187	16.468
110639.35;118883.78;116814.39;108019.8;111742.81;118755.65;117294.97;118755.61;115150.53;117219.92	A0A6I8Q3A9;A0A6I8QD77;A0A6I8S0T0;A0A6I8SCT7;A0A6I8SN99;A0A8J1J0X0;A0A8J1J0X4;A0A8J1J0X8;A0A8J1J4A6;A8KBG6	anks1a	Xenopus tropicalis	Ankyrin repeat and sterile alpha motif domain containing 1A;Ankyrin repeat and SAM domain-containing protein 1A isoform X1;Ankyrin repeat and SAM domain-containing protein 1A isoform X5;Ankyrin repeat and sterile alpha motif domain containing 1A;Ankyrin repeat and sterile alpha motif domain containing 1A;Ankyrin repeat and SAM domain-containing protein 1A isoform X2;Ankyrin repeat and SAM domain-…	4	2	1	2	2	1	1	1	1	1	1	3	2	3	3	3	0	2	0	2	1	39403	28291.8	33966.5	20787.2	18911.8	58031.9	66381.2	47494	25939	31394.9	38444.4	49595.3	51954.2	51274.9	19586	NaN	72743.5	NaN	23314.5	30237.4	15.266	14.7881	15.0518	14.3434
112973.02;78530.81	A0A6I8Q3B2;A0JPA8	;acsl3	Xenopus tropicalis	long-chain-fatty-acid--CoA ligase	18	12	15	15	12	16	9	10	9	13	9	15	15	11	16	12	9	10	7	10	9	121286	115543	129042	136538	135559	130736	133061	112845	123360	133170	131815	132267	128626	127847	121757	163536	171854	184765	156141	166790	16.888	16.8181	16.9775	17.0589
72117.65;78724.46	A0A6I8Q3D3;A0A6I8S8V9	prkch	Xenopus tropicalis	Protein kinase C	3	3	3	2	2	3	2	1	1	1	1	3	3	3	3	3	1	1	1	1	1	26610.2	26388.4	33674	29825.4	34114.8	41242	47218.9	43776.7	36179.6	41089.4	32418.7	39168.4	34297.6	34458.5	36826.2	56727.2	45456	14324.1	54712	60952.3	14.6997	14.6876	15.0393	14.8643
201175.18;197520.89;201481.41;199604.25;201381.39	A0A6I8Q3F0;A0A6I8RIP3;A0A8J0QI29;A0A8J0SJV2;F7CD71	focad	Xenopus tropicalis	Focadhesin;Focadhesin;Focadhesin;Focadhesin isoform X1;Focadhesin	33	30	31	29	26	31	13	12	14	11	13	30	29	29	29	27	15	17	6	12	11	169375	171009	184372	165070	138570	96128.9	97323.3	88564	78783	98118.8	161428	145307	152493	151610	135346	110881	126989	146868	103334	106871	17.3699	17.3837	17.4923	17.3327
186281.79;191939.24;192681.19	A0A6I8Q3F1;A0A8J0QYP5;F6T5B1	baz2a	Xenopus tropicalis	Bromodomain adjacent to zinc finger domain 2A;Bromodomain adjacent to zinc finger domain protein 2A;Bromodomain adjacent to zinc finger domain 2A	2	2	2	1	2	2	0	0	0	0	0	2	2	2	2	1	0	1	1	1	1	10019.6	10751.7	7947.03	8101.39	7876.35	NaN	NaN	NaN	NaN	NaN	9612.73	10277.8	9551.23	4974	10883.8	NaN	2809.6	8332.62	2942.2	3263.31	13.2905	13.3923	12.9562	12.984
77036.03;79053.61;72087.36	A0A6I8Q3F5;A0A6I8RRM8;Q6GLF4	ssrp1;ssrp1;Ssrp1	Xenopus tropicalis	FACT complex subunit SSRP1;FACT complex subunit SSRP1;FACT complex subunit SSRP1 (Fragment)	23	21	23	22	19	22	13	13	13	11	16	23	22	23	23	21	12	13	8	13	9	1.00624e+06	1000591	979926	1089674	950411	541037	629088	777552	592912	580135	974275	966316	1.0585e+06	1.01846e+06	945117	762409	663096	844826	693790	644556	19.9405	19.9324	19.9023	20.0555
18172.94;17350.86;18485.15	A0A6I8Q3G5;A0A803JG98;Q28I82	ube2g2	Xenopus tropicalis	E2 ubiquitin-conjugating enzyme	3	2	3	2	1	1	2	1	1	2	1	3	2	3	1	1	2	2	2	2	2	81773.4	98623.7	30577.2	61839.1	52278.1	126497	99155.9	101678	121352	131756	96586.5	34823.6	77669	59011.8	48274.9	160657	206960	125670	148541	163435	16.3193	16.5896	14.9002	15.9162
72075.43;74370.76;78894.67;76036.43;87399.53	A0A6I8Q3I8;A0A6I8QC05;A0A6I8R1C2;A0A6I8S7R1;F7BCF1	acss3	Xenopus tropicalis	Acyl-CoA synthetase short-chain family member 3, mitochondrial;Acyl-CoA synthetase short-chain family member 3, mitochondrial;Acyl-CoA synthetase short-chain family member 3, mitochondrial;Acyl-CoA synthetase short-chain family member 3, mitochondrial;Acyl-CoA synthetase short-chain family member 3, mitochondrial	4	4	3	2	4	3	2	2	2	3	2	2	3	3	2	3	1	1	0	1	2	39286.3	34620.1	53410	44663.3	67754.3	44603.3	32197.3	64925.5	61637.7	64646.5	47024.4	40042.8	40260.2	69396.3	60080.1	75546.5	46462.2	NaN	65737.3	57148	15.2617	15.0793	15.7048	15.4468
51582.59;52915.25;51315.25;53513.96;53539.99	A0A6I8Q3M6;A0A6I8SKS9;A0A6I8SPA9;Q0V9F0;Q28C90	pmpcb	Xenopus tropicalis	Mitochondrial-processing peptidase subunit beta;Mitochondrial-processing peptidase subunit beta;Mitochondrial-processing peptidase subunit beta;Mitochondrial-processing peptidase subunit beta;Peptidase (Mitochondrial processing) beta	19	19	19	19	19	19	17	16	16	16	17	19	18	18	19	18	15	14	13	15	13	429505	416904	421866	459804	415123	516523	474945	489770	444628	439373	404697	424519	449633	462294	442932	428869	525672	472127	457598	521338	18.7123	18.6694	18.6864	18.8107
103906.43;101577.75	A0A6I8Q3P1;A0A6I8R349	kif20a	Xenopus tropicalis	Kinesin-like protein	6	5	6	4	6	4	2	2	3	3	2	4	5	5	5	5	2	2	2	2	2	43732.2	35728.6	32867.8	39426.6	54321.9	51642	65173.3	72306.2	76164.8	58885.4	38970.2	37782	37739.3	38880.8	42441.4	57020.4	46871.1	27125.9	46668.6	31876	15.4164	15.1248	15.0044	15.2669
85097.47;80352;81214.08	A0A6I8Q3P2;A0A803K2I0;F6R640	kif3b	Xenopus tropicalis	Kinesin-like protein	13	13	11	11	12	12	5	5	10	5	5	12	11	12	13	11	6	7	5	7	7	51196.4	47981.1	57298	54241.9	56671	67034.3	59055	56496.8	60459.1	57311.3	50318.2	60372.3	52847.9	49115.3	53442.8	82370.6	78703.6	113005	73673.1	79128.2	15.6438	15.5502	15.8062	15.7271
330113	A0A6I8Q3P5	dsp	Xenopus tropicalis	Desmoplakin	26	22	20	20	21	24	8	11	14	7	8	21	24	22	22	22	7	10	6	9	9	90184	86644.1	81938.4	80380.9	104044	107102	88650.2	82538.8	77980.4	106862	101960	100470	93901.2	73947.1	89635.8	119749	108984	88603.4	86836.2	80756.2	16.4606	16.4028	16.3223	16.2946
13689.9	A0A6I8Q3R1	psmg4	Xenopus tropicalis	Proteasome (prosome, macropain) assembly chaperone 4	4	3	4	3	4	3	2	2	0	2	2	4	4	3	2	4	2	1	1	1	1	15192.2	12717.1	25554.1	22469	18820.4	22027.9	51481.7	NaN	25971.2	7639.36	20726.3	17516.5	27755.4	23852.7	19876.4	821.771	62360.4	58930.3	60208.5	87917.4	13.891	13.6345	14.6413	14.4557
54938.36;55569.17	A0A6I8Q3R9;Q28BL9	smarcd2	Xenopus tropicalis	SWI/SNF related, matrix associated, actin dependent regulator of chromatin, subfamily d, member 2;SWI/SNF-related matrix-associated actin-dependent regulator of chromatin subfamily D member 2	8	7	7	7	6	8	0	1	1	1	1	7	7	7	7	8	1	0	0	1	0	12899.4	14807.5	11348.8	10087	13028.1	NaN	4483.38	4154.57	4328.24	16086.9	10493.8	11752.4	11417.4	12474.7	10754	6889.56	NaN	NaN	5228.91	NaN	13.655	13.854	13.4703	13.3002
31177.39;36661.06;37015.24;31620.04;35537.59;31496.88	A0A6I8Q3T1;A0A6I8RFQ5;A0A803KAM9;A0A8J0SNR5;F6SA27;Q68ER7	rpf2;rpf2;rpf2;rpf2;rpf2;bxdc1	Xenopus tropicalis	Ribosome production factor 2 homolog	2	1	1	2	2	1	1	1	1	1	1	2	1	2	2	2	1	1	1	2	1	39404.4	42609.4	22401.7	50209.7	25810.6	66472.4	33865.1	52889.3	55063.9	92719.7	105932	45496.4	86707.2	23317.9	104271	77216.7	62691.1	21565.9	56341.7	70252	15.2661	15.3789	14.4513	15.6157
11947.69;11772.36	A0A6I8Q3U0;A0A803JIW6	micos13	Xenopus tropicalis	MICOS complex subunit MIC13	3	3	3	3	3	3	3	3	3	3	3	3	3	3	3	3	3	3	2	2	2	149541	117938	121486	119777	140246	90123.2	105499	83707.1	113849	100724	145445	141621	150074	142465	131192	90958.7	94031.4	47189.3	115268	102071	17.1902	16.8477	16.8904	16.87
97987.13;97978.96;97118.04;97416.43	A0A6I8Q3U7;A0A6I8RJG2;B2GU99;F6SXJ4	prkd1	Xenopus tropicalis	Serine/threonine-protein kinase	3	3	3	1	1	2	1	1	2	0	2	3	3	2	3	2	1	1	1	0	0	9890.59	7785.07	14109.1	1234.27	7391.38	8482.6	21255.2	10415.5	NaN	8393.16	11701.9	9242.27	8171.05	6738.37	6957.77	8656.01	4376.48	13.3855	NaN	NaN	13.2718	12.9265	13.7843	10.2694
54249.02;55905.12;53543.13;54949.88;54189.89;53763.46	A0A6I8Q3V8;A0A6I8QAV9;A0A6I8R791;A0A6I8RGC7;A0A6I8RGH9;A0A8J0SD81	shmt2	Xenopus tropicalis	Serine hydroxymethyltransferase	34	31	30	32	33	34	28	30	30	32	30	32	31	31	33	30	29	28	25	30	28	7406388	7362923	6265390	8.3643e+06	8462650	6406772	6.16379e+06	6.14825e+06	6834662	5250751	7.53045e+06	6641634	7.1239e+06	8856978	6973138	5.90862e+06	5.68476e+06	6.2547e+06	5788786	6.12455e+06	22.8203	22.8118	22.579	22.9958
66805.32;55815.53;59265.73;60518.08;62643.59;64163.45;58819.2;60910.54;61013.67	A0A6I8Q3X3;A0A6I8QP17;A0A6I8RKE6;A0A6I8SHH4;A0A6I8SKU1;A0A8J0SAV0;A0A8J0T1W1;A4II37;F7CN60	lpcat2	Xenopus tropicalis	Lysophosphatidylcholine acyltransferase 2;Lysophosphatidylcholine acyltransferase 2;Lysophosphatidylcholine acyltransferase 2;Lysophosphatidylcholine acyltransferase 2;Lysophosphatidylcholine acyltransferase 2;Lysophosphatidylcholine acyltransferase 2 isoform X1;Lysophosphatidylcholine acyltransferase 2 isoform X3;LOC100124943 protein;Lysophosphatidylcholine acyltransferase 2	6	5	5	6	5	6	5	4	4	3	5	6	5	6	5	3	3	4	4	4	4	96054.9	121904	106044	115065	113168	564338	659345	405681	585718	469805	128119	124672	125022	157890	129013	457902	668201	782871	550406	654947	16.5516	16.8954	16.6943	16.8121
25806.79;31816.51;24086.53;24901.38;27181.07	A0A6I8Q3X9;A0A6I8R0E6;A0A8J1J110;B0JZ47;F7BJR4	XB5852426 [provisional:aprt];XB5852426 [provisional:aprt];aprtl;aprtl;XB5852426 [provisional:aprt]	Xenopus tropicalis	adenine phosphoribosyltransferase	2	2	2	2	0	2	1	2	1	0	2	2	2	2	2	2	0	0	1	0	0	40094.6	34290.1	41463.5	NaN	33609.9	46066.6	35705	52318.7	NaN	41818.1	45174.2	39014.4	56711.4	46017.9	47355.4	NaN	NaN	466.745	NaN	NaN	15.2911	15.0655	15.3396	NaN
93190.75;105186.12;110974.37;99146.12;96332.1;98979;99812.85;109627.86;110140.52;101613.92;103555.02;110461.72;102888.29;107232.2	A0A6I8Q3Y0;A0A6I8Q5J0;A0A6I8QMY9;A0A6I8RM84;A0A6I8SPI6;A0A6I8SVN3;A0A6I8SVW8;A0A8J0SUC4;A0A8J1IRQ1;A0A8J1IRQ7;A0A8J1IU37;A0A8J1IUW2;A0A8J1IUW8;F6T2M6	arvcf	Xenopus tropicalis	ARVCF, delta catenin family member;ARVCF, delta catenin family member;ARVCF, delta catenin family member;ARVCF, delta catenin family member;ARVCF, delta catenin family member;ARVCF, delta catenin family member;ARVCF, delta catenin family member;Armadillo repeat protein deleted in velo-cardio-facial syndrome isoform X4;Armadillo repeat protein deleted in velo-cardio-facial syndrome isoform X3;Arma…	4	4	3	2	3	4	2	0	2	2	2	3	4	3	3	3	2	2	2	1	0	43875.3	43898.1	52472.5	65437.3	44422.6	62234.5	NaN	40010.2	70828.5	31685.2	89645.8	64952.7	52080.2	50156	64999.9	50250.7	76841.2	54893.2	65580.1	NaN	15.4211	15.4219	15.6793	15.9978
43137.86;44373.15;43103.85	A0A6I8Q3Y1;A0A6I8QT69;Q5BKN2	dhodh	Xenopus tropicalis	Dihydroorotate dehydrogenase (quinone), mitochondrial;Dihydroorotate dehydrogenase (quinone), mitochondrial;Dihydroorotate dehydrogenase (quinone), mitochondrial	14	14	13	14	14	13	9	12	11	12	12	13	14	14	14	14	9	10	7	10	10	254515	274004	255012	339962	344097	174082	132916	146196	209150	230404	293927	283109	272256	311022	355801	193309	136318	155459	216164	236273	17.9574	18.0638	17.9602	18.375
238145.99;215830.3;238317.19;233733.51	A0A6I8Q3Y5;A0A6I8RMS3;A0A8J0QI66;F6WIE2	pikfyve	Xenopus tropicalis	1-phosphatidylinositol-3-phosphate 5-kinase	1	1	1	1	1	1	1	1	1	1	1	1	1	1	1	1	1	1	1	1	1	22281.5	33557.7	28686.9	23849.9	30948.3	26549.5	24963.8	7272.16	14571.7	31598.2	32278.1	34642.3	41840.5	32151.8	31643.1	61300.8	49264.7	23514.8	32003.1	31347.6	14.4436	15.0344	14.8081	14.5417
16445.22;16829.71;16817.7;18426.49;16576.41	A0A6I8Q3Z1;A0A6I8T2M3;A0A803J9F7;A0A8J1JS44;B3DLV5	rpl27a	Xenopus tropicalis	Large ribosomal subunit protein uL15	8	7	7	7	7	6	7	8	7	7	6	6	6	7	7	6	6	7	7	7	7	4.19752e+06	4.18765e+06	3.69167e+06	3224733	3002633	4.10074e+06	4.53577e+06	3.64785e+06	3.62357e+06	2894150	4.37629e+06	2.59357e+06	2.56264e+06	3.63917e+06	3.96081e+06	4.29967e+06	4.96874e+06	4806365	5240500	3.75892e+06	22.0011	21.9977	21.8158	21.6207
51108.86;56122.49	A0A6I8Q3Z2;Q6DJQ5	nek3	Xenopus tropicalis	NIMA-related kinase 3;NIMA (Never in mitosis gene a)-related kinase 3	1	0	1	0	1	0	0	0	1	0	1	1	1	1	1	1	1	1	1	1	1	NaN	13356.3	NaN	12442.9	NaN	NaN	NaN	34797.6	NaN	36095.6	22171.8	4589.76	12401.5	15586.7	17785.4	35208	69732.2	24015	24815.9	34680.8	NaN	13.7052	NaN	13.603
110315.47;119454.33;110749.65;113117.64;116720.15;119733.66;113598.67;113625.7;116918.55;116424.82;116639.21;119438.33	A0A6I8Q3Z9;A0A6I8QHM8;A0A6I8QJ63;A0A6I8RLV2;A0A803JMK5;F6WXA5;F6WXJ8;W0LVQ4;W8P7M8;W8P7Z9;W8PFC5;W8Q0J2	ano1	Xenopus tropicalis	Anoctamin	7	6	6	5	5	5	1	2	1	0	1	6	6	6	6	4	2	4	2	1	1	19528.9	22729.4	20936	16573.6	19707.3	4483.28	22455	7366.87	NaN	1716.02	24992.3	24659.3	26947.8	20242.3	18727.6	19105.1	12335.2	44237.1	21285.4	21251.2	14.2533	14.4723	14.3537	14.0166
149834;144106.48;149493.64;150738.01	A0A6I8Q400;A0A6I8SWG2;A0A8J0SFP8;F7CY76	map3k15	Xenopus tropicalis	mitogen-activated protein kinase kinase kinase	4	2	2	3	3	1	0	0	2	1	2	3	3	3	2	3	2	2	1	1	2	83247.7	2460.7	69049.8	175971	160362	NaN	NaN	51262.2	68817.9	53815.9	86800.2	140812	183324	152088	127484	149289	97991.5	65200.1	144013	204144	16.3451	11.2649	16.0753	17.425
99870.62;99402.98;99902.6;95494.66;99371.01	A0A6I8Q427;A0A6I8QCF3;A0A6I8SG31;A0A8J0SNI0;A0A8J0T1I7	csde1	Xenopus tropicalis	Cold shock domain containing E1;Cold shock domain containing E1;Cold shock domain containing E1;Cold shock domain-containing protein E1 isoform X3;Cold shock domain-containing protein E1 isoform X2	31	30	31	29	29	30	23	16	22	21	24	31	31	31	30	29	21	20	14	20	15	243906	258050	239492	190044	215016	158590	167963	194443	165106	215617	282421	236565	230490	152665	239818	211817	133160	196143	160590	145036	17.896	17.9773	17.8696	17.536
33401.63;35471.26	A0A6I8Q434;A0A6I8RDQ3	psmd8	Xenopus tropicalis	26S proteasome non-ATPase regulatory subunit 8	17	16	16	16	17	16	10	11	12	11	13	16	16	15	16	14	10	11	10	10	12	2.18203e+06	2.4163e+06	1915488	1.79322e+06	2.17769e+06	1.48111e+06	1.56357e+06	1.36402e+06	1.39731e+06	1.33495e+06	1.95601e+06	1.78607e+06	1753710	1.86028e+06	1703662	1.48505e+06	1.15695e+06	1450950	1.20072e+06	1.22986e+06	21.0572	21.2044	20.8693	20.7741
72257.86;75214.42	A0A6I8Q436;A0A803JAZ0	exd2	Xenopus tropicalis	Exonuclease 3'-5' domain-containing 2	25	20	22	22	17	17	7	8	10	7	7	24	24	23	20	20	8	10	5	9	10	199089	203695	185532	185958	178035	93599.4	84961.8	90904.9	79755.2	57061.1	237380	206777	238492	208646	214052	74181.8	93885.2	79368.1	69360.9	87131.5	17.6031	17.6361	17.5013	17.5046
116112.84;112376.66	A0A6I8Q447;A0A6I8RSJ8	mtrex	Xenopus tropicalis	Exosome RNA helicase MTR4;Mtr4 exosome RNA helicase	16	16	16	14	14	16	7	6	10	10	8	15	15	16	15	15	9	8	6	7	7	134801	134781	149308	135875	144779	153490	112442	109605	106023	120789	128697	129788	133861	149911	133822	108050	150746	105038	132004	129877	17.0405	17.0403	17.1879	17.0519
41445.31;45727.93;42360.23;39681.25;42330.2	A0A6I8Q450;A0A6I8R3X2;B0BMG6;F7E3W4;Q28ED5	dnajb12	Xenopus tropicalis	DnaJ heat shock protein family (Hsp40) member B12;DnaJ heat shock protein family (Hsp40) member B12;DnaJ (Hsp40) homolog, subfamily B, member 12;DnaJ heat shock protein family (Hsp40) member B12;DnaJ (Hsp40) homolog, subfamily B, member 12	2	2	2	1	2	2	1	1	2	2	1	2	2	2	1	1	1	1	0	1	1	41985.1	33962.6	20819.5	18599.9	34623.5	20434.6	20988.8	37243	38474.2	26050	15381.8	39121.2	34130.8	23186.7	31131.2	27436.2	10012	NaN	19910.1	19038.5	15.3576	15.0517	14.3457	14.183
19341.13;18915.53	A0A6I8Q451;Q5EBE4	snx12	Xenopus tropicalis	Sorting nexin 12;MGC108386 protein	15	13	14	14	11	13	11	13	11	12	11	13	14	14	13	13	8	11	7	13	14	490850	529938	478102	456986	542166	564478	507631	485288	518209	618458	558992	537804	513825	522291	596480	857638	671236	545830	640320	489672	18.9049	19.0155	18.867	18.8018
20209.38;19678.73;19353.33	A0A6I8Q461;A0A6I8SJ48;Q28E54	bcl10;bcl10;TEgg012e12.1	Xenopus tropicalis	BCL10, immune signaling adaptor;BCL10, immune signaling adaptor;UPF0690 protein C1orf52 homolog	4	4	4	4	3	3	2	3	3	4	3	4	4	3	3	4	2	2	2	4	3	25539.5	26938	30702.8	48586.4	31285.9	11505.9	16035.6	16525.7	27257.1	24388.5	34990.9	20464.5	20398.9	39306.8	32162.2	6989.51	22637.4	39531.4	25474.1	42199.6	14.6404	14.7174	14.9061	15.5683
14253.1	A0A6I8Q473	pdcd5	Xenopus tropicalis	Programmed cell death 5	10	10	10	10	10	9	9	9	9	9	8	9	10	10	10	10	9	9	8	10	8	2409215	2.25038e+06	2.27061e+06	1.69881e+06	1736431	2.57742e+06	2.67025e+06	2510364	2.10208e+06	2199191	2.41563e+06	2.1103e+06	2.17992e+06	1.89085e+06	1.90827e+06	2.35431e+06	1.98248e+06	2.4738e+06	1.73177e+06	1.71517e+06	21.2001	21.1017	21.1146	20.6961
65319.88;64989.47	A0A6I8Q486;Q499W8	pigt;pigt-prov	Xenopus tropicalis	Phosphatidylinositol glycan anchor biosynthesis class T;Pigt protein (Fragment)	13	13	13	13	12	12	9	7	8	7	8	12	12	13	13	13	7	9	6	8	8	339040	354726	285486	266733	340156	393366	423761	335575	289155	324203	313869	335935	346004	372230	323842	366597	348456	395650	332947	355495	18.3711	18.4363	18.1231	18.025
82505.23;84210.9;84370.04;86190.22;87929.12;79641.76;87261.46;87822.18;85629.5	A0A6I8Q494;A0A6I8QAS4;A0A6I8QSE2;A0A6I8S7L9;A0A6I8SN85;A0A6I8SPC7;A0A8J0SR10;F6SQP1;Q28D84	ezh2	Xenopus tropicalis	Histone-lysine N-methyltransferase EZH2	1	0	0	1	1	0	0	0	0	0	0	1	0	1	0	0	0	0	0	0	0	NaN	NaN	652.146	915.544	NaN	NaN	NaN	NaN	NaN	NaN	3216.09	NaN	462.573	NaN	NaN	NaN	NaN	NaN	NaN	NaN	NaN	NaN	9.34905	9.83848
66565.8	A0A6I8Q495	riox1	Xenopus tropicalis	Bifunctional lysine-specific demethylase and histidyl-hydroxylase	8	6	7	7	7	5	2	2	1	0	3	7	8	8	6	8	5	2	0	1	1	52996	73970.4	69684.7	17194.1	69920.8	34169.4	35271.2	39835.8	NaN	21310.2	79277.3	69777.8	63214.1	39522.9	44561.7	29876.5	5550.02	NaN	51642.6	38847.3	15.6936	16.1747	16.0886	14.0696
140054.77;136996.28;143682.18;143666.18;141070.04;137306.76	A0A6I8Q4A3;A0A6I8Q5C9;A0A6I8RE83;A2VCY8;F6SHB8;Q6GL70	rrp12;rrp12;rrp12;rrp12;rrp12;LOC447949	Xenopus tropicalis	Ribosomal RNA processing 12 homolog;Ribosomal RNA processing 12 homolog;RRP12-like protein isoform X1;LOC447949 protein;Ribosomal RNA processing 12 homolog;LOC447949 protein (Fragment)	4	4	3	4	4	2	2	1	2	1	1	4	4	4	4	4	3	2	2	2	1	42901.5	41051.2	53843.7	42762.2	44034.7	353.459	23045.9	35808.1	36349.9	50113.6	56422.9	59620	58951.1	52051.1	52737.7	54826.2	19721.2	21106.3	281.315	24264.9	15.3887	15.3251	15.7165	15.384
6584.49;10375.63	A0A6I8Q4B0;A0A803JFW5	serf2	Xenopus tropicalis	Small EDRK-rich factor 2	2	2	2	2	1	2	1	0	1	2	0	2	1	2	2	2	1	0	1	0	0	2202.34	6902.31	4315.58	2427.31	2988.81	3738.45	NaN	5635.86	4964.02	NaN	6198.43	4759.54	5266.86	3131.86	6305.22	25732.2	NaN	22.7008	NaN	NaN	11.1048	12.7529	12.0753	11.2451
61102.64;70853.68;67084.36;70384.1	A0A6I8Q4B4;A0A6I8SMS7;B1H3F8;F6ZQY2	aspg	Xenopus tropicalis	asparaginase	6	4	6	5	4	5	3	2	3	3	4	6	6	6	4	5	2	4	3	3	4	34084.7	36826.5	46175.4	45993.6	39116.2	42428.5	59653.6	34479.9	34385.5	30363.7	26603.7	39058.4	30080.6	28798.2	32419.1	32735.7	39911.7	42843.2	31566.6	42504.3	15.0568	15.1685	15.4948	15.4891
311280.27;319133.31;330607.41;331020.89	A0A6I8Q4B5;A0A6I8SA48;A0A8J0SZY5;F6TRY6	nipbl	Xenopus tropicalis	Nipped-B protein	4	4	4	4	3	4	2	1	2	3	2	4	4	4	4	4	2	3	0	0	0	21643	19096.2	18370.3	22184.4	22884.8	17576.5	8145.5	10405.8	9576.84	11470.3	20598.3	22251.3	22845.1	14121.9	19759.3	10309.2	12493.5	NaN	NaN	NaN	14.4016	14.221	14.1651	14.4373
68532.21;67226.61;69119.75	A0A6I8Q4D3;A0A6I8R4J6;F6U0G1	clpx	Xenopus tropicalis	Caseinolytic mitochondrial matrix peptidase chaperone subunit X;ATP-dependent Clp protease ATP-binding subunit clpX-like, mitochondrial isoform X2;ATP-dependent Clp protease ATP-binding subunit clpX-like, mitochondrial isoform X1	17	15	16	16	17	16	13	8	11	10	10	15	17	16	17	13	7	8	5	9	5	93242.6	100455	81374.9	91861.7	114147	99498.2	89652.5	101572	115581	103160	117422	91037.8	88401.3	102962	105002	72187.9	108676	171206	114195	130240	16.5087	16.6162	16.3123	16.4872
84548.71;86661.76;84836.84;86243.4;90452.3	A0A6I8Q4E5;A0A803J9A3;A0A8J0QNP8;A0A8J0R020;F6SMW1	nbn	Xenopus tropicalis	Nibrin	12	11	12	12	12	11	4	4	4	3	6	11	11	11	11	11	5	5	3	2	4	37258	42459.9	40295.6	49358.2	56032	44711.8	33491.9	51861.3	49624.7	43781.7	53304.3	52997.2	50120	48063.8	58696.4	59513.5	73634.2	47626.7	42637.1	49130.6	15.1853	15.3738	15.2983	15.591
13318.71;12912.18	A0A6I8Q4G3;Q6DEP8	;rpl30	Xenopus tropicalis	Large ribosomal subunit protein eL30	9	9	9	9	9	9	9	9	8	9	9	9	9	9	9	9	6	8	7	9	8	1.90787e+06	1.90703e+06	1.92791e+06	1116303	802674	1.77287e+06	1.10189e+06	1.42214e+06	1410419	1.65959e+06	3.07158e+06	1.44804e+06	1.30314e+06	996330	1.65747e+06	1.70951e+06	1.48769e+06	1.6062e+06	2.00798e+06	1463644	20.8635	20.8629	20.8786	20.0903
[truncated: 5,003 more rows]
[truncated: 36 more columns]

## Sheet: Correlation
D1_rep1	D1_rep2	D1_rep3	D1_rep4	D1_rep5	D2_rep1	D2_rep2	D2_rep3	D2_rep4	D2_rep5	V1_rep1	V1_rep2	V1_rep3	V1_rep4	V1_rep5	V2_rep1	V2_rep2	V2_rep3	V2_rep4	V2_rep5	C: New grouping	T: Name
[truncated: 20 more rows]

## Sheet: CV_proteins
D1	D2	V1	V2
7.89534	16.3193	42.7675	10.094
[truncated: 5,862 more rows]

## Sheet: PCA
	PC1, 45.59%	PC2, 10.43%
[truncated: 20 more rows]

[truncated: 3 more sheets: ANOVA, KEGG_cluster 1, KEGG_cluster 2]
